# Supplementary material for: Human Retrotransposon Insertion Polymorphisms Are Associated with Health and Disease via Gene Regulatory Phenotypes
Source: Front Microbiol. 2017 Aug 2;8:1418. doi: 10.3389/fmicb.2017.01418 (PMC5539088; doi:10.3389/fmicb.2017.01418)
Supplement: TABLE S1 — Linkage disequilibrium (LD) structure between polyTEs and GWAS disease-associated SNPs. [file Table_1.XLSX]

## Sheet: AFR
TE	Chr	Pos	GWAS hits	GWAS context	GWAS phenotype	GWAS gene	GWAS P-value	GWAS study(PMID)	r	Distance(bp)
ALU_umary_ALU_5	1	3995268	rs734999	intron	Ulcerative colitis	LOC100996583	3e-09	21297633	-0.279241	1482052
ALU_umary_ALU_6	1	4288465	rs7513590	intergenic	Anthropometric traits	AJAP1,MIR4417	5e-06	19260139	0.224453	-882247
ALU_umary_ALU_7	1	4532042	rs2120461	intron	Bone mineral density	RERE	3e-06	22504420	0.300164	-3915680
ALU_umary_ALU_10	1	5934301	rs241257	intergenic	Anxiety disorder	LINC01134,AJAP1	9e-06	25390645	-0.288842	1319479
ALU_umary_ALU_14	1	7078204	rs9434723	intergenic	Height	MIR34A,H6PD	9e-13	25282103	0.259335	-2214078
ALU_umary_ALU_15	1	7242044	rs10492972	intron	Multiple sclerosis	KIF1B	3e-10	18997785	0.2435	-3111068
ALU_umary_ALU_17	1	7486252	rs548726	intergenic	Response to taxane treatment (placlitaxel)	MIR4417,MIR4689	5e-07	23006423	-0.300148	1572631
ALU_umary_ALU_19	1	8446635	rs2120461	intron	Bone mineral density	RERE	3e-06	22504420	-0.339442	-1087
SVA_umary_SVA_4	1	8972217	rs161802	intron	Ischemic stroke	PARK7	2e-07	24262325	0.348226	929391
ALU_umary_ALU_25	1	9636820	rs932350	intergenic	Verbal declarative memory	AJAP1,MIR4417	2e-06	25648963	-0.257291	4783132
L1_umary_LINE1_6	1	11299590	rs9430161	N/A	Ewing sarcoma	CFL1P6	1e-20	22327514	0.287853	252735
ALU_umary_ALU_33	1	12737575	rs2489260	intergenic	Obesity-related traits	AADACL4,AADACL3	8e-06	23251661	-0.237355	-3665
ALU_umary_ALU_36	1	13854375	rs6693036	intron	Obesity-related traits	ARHGEF10L	3e-06	23251661	0.256186	-4065442
ALU_umary_ALU_37	1	13940019	rs9308447	intergenic	Dental caries	SPSB1,SLC25A33	5e-07	23064961	-0.280121	4507629
ALU_umary_ALU_47	1	17441134	rs6695033	missense_variant	Alzheimer's disease (survival time)	.	3e-06	25649651	0.320331	-1434291
ALU_umary_ALU_50	1	18271115	rs885814	intron	Response to TNF-alpha inhibitors in rheumatoid arthritis	ALPL	6e-06	22569225	0.299012	-3604801
ALU_umary_ALU_56	1	19898290	rs10799824	intergenic	Thyroid hormone levels	CAPZB,MINOS1	3e-14	23408906	-0.268598	57116
ALU_umary_ALU_60	1	20944751	rs3765350	intron	Bone mineral density (paediatric%2C total body less head)	WNT4	4e-09	24945404	0.300102	-1502565
ALU_umary_ALU_64	1	21492591	rs4654899	intron	Superior frontal gyrus grey matter volume	EIF4G3	2e-06	25335168	0.45784	82360
ALU_umary_ALU_69	1	23981142	rs7551188	intron	Crohn's disease	RUNX3	9e-06	23266558	0.247788	-1292058
ALU_umary_ALU_71	1	24857611	rs16825455	intron	Adverse response to chemotherapy (neutropenia/leucopenia) (all platinum-based drugs)	ALPL	9e-06	23648065	0.303259	3019856
ALU_umary_ALU_72	1	24941277	rs7551188	intron	Crohn's disease	RUNX3	9e-06	23266558	0.388686	-331923
L1_umary_LINE1_15	1	30377053	rs544991	intron	Intelligence	CSMD2	8e-08	22449649	0.36631	-3812376
ALU_umary_ALU_97	1	34636346	rs28411352	UTR-3	Rheumatoid arthritis	MTF1	3e-12	24390342	0.26875	-3642233
ALU_umary_ALU_102	1	36474694	rs96067	intron	Corneal structure	COL8A2	3e-11	23291589	0.65252	-97226
SVA_umary_SVA_18	1	38241396	rs476463	intron	Brain structure	CSMD2	1e-06	20171287	0.267791	3993332
SVA_umary_SVA_19	1	39295609	rs16830359	intergenic	Cardiac hypertrophy	SLC2A1-AS1,FAM183A	1e-07	21348951	-0.239447	-4300775
ALU_umary_ALU_110	1	39677675	rs3916164	intergenic	Red blood cell traits	SNORA55,HEYL	3e-10	23222517	-0.319551	-392264
ALU_umary_ALU_112	1	39747157	rs589249	intergenic	Schizophrenia	FTLP18,GRIK3	3e-07	23894747	0.234473	2584805
ALU_umary_ALU_118	1	42414419	rs12039431	intron_variant	Epithelial ovarian cancer	.	1e-11	25581431	0.295743	4797969
ALU_umary_ALU_121	1	42948244	rs28411352	UTR-3	Rheumatoid arthritis	MTF1	3e-12	24390342	-0.233532	4669665
ALU_umary_ALU_127	1	44208924	rs3011225	intron	Amyotrophic lateral sclerosis (age of onset)	ST3GAL3	7e-08	22959728	0.395315	-110449
ALU_umary_ALU_128	1	44353507	rs1362153	intron	Alcohol dependence (age at onset)	SLC6A9	7e-06	24962325	0.388318	-115524
ALU_umary_ALU_130	1	44933823	rs6678639	intron	Blood metabolite ratios	CYP4Z2P	8e-86	24816252	-0.213727	-2398143
L1_umary_LINE1_25	1	49428756	rs11583200	intron_variant	Body mass index	.	1e-08	25673413	0.313278	-665392
ALU_umary_ALU_153	1	50912662	rs17106184	intron	Type 2 diabetes	FAF1	4e-09	24509480	0.434851	2677
ALU_umary_ALU_155	1	51003893	rs17111684	intron	LDL cholesterol	USP24	2e-17	23726366	0.275965	-4621655
L1_umary_LINE1_33	1	56405404	rs12727131	intron	Neutrophil count	FGGY	3e-06	21507922	0.24491	-3679112
SVA_umary_SVA_29	1	57100960	rs13375749	intron	Blood metabolite levels	MAGOH	3e-28	24816252	-0.283705	3405078
ALU_umary_ALU_182	1	58071869	rs638065	intergenic	Word reading	OMA1,TACSTD2	8e-06	23738518	0.300861	-964756
ALU_umary_ALU_185	1	58738006	rs1776421	intron	PR interval in Tripanosoma cruzi seropositivity	LOC102724125	6e-06	24324551	0.34518	4853549
ALU_umary_ALU_189	1	59205317	rs835367	nearGene-5	Obesity-related traits	FGGY	2e-06	23251661	0.260126	-557151
ALU_umary_ALU_192	1	59591483	rs10889353	intron	Lipid metabolism phenotypes	DOCK7	3e-10	19936222	0.282848	-3526713
ALU_umary_ALU_194	1	59871876	rs2481665	intron_variant	Body mass index	.	7e-06	25673413	0.280511	-2257129
ALU_umary_ALU_201	1	61144594	rs6691768	intron	Celiac disease	NFIA	1e-07	20190752	0.223346	-647269
ALU_umary_ALU_206	1	63461965	rs1751492	intron	Soluble leptin receptor levels	LEPR	6e-13	20167575	0.254093	-2530660
SVA_umary_SVA_35	1	64850193	rs2481665	intron_variant	Body mass index	.	7e-06	25673413	0.384979	2721188
ALU_umary_ALU_211	1	64958078	rs2749097	intergenic	Alcohol consumption (transferrin glycosylation)	PGM1,ROR1	2e-09	21665994	0.282402	830610
ALU_umary_ALU_214	1	65572274	rs17127169	intron_variant	Sitting height ratio	.	5e-06	25865494	0.340396	625820
ALU_umary_ALU_216	1	66055941	rs10889569	intron	C-reactive protein	LEPR	9e-09	23844046	-0.590982	-30253
ALU_umary_ALU_224	1	70061670	rs1417437	intron	Orofacial clefts	LRRC7	9e-06	22419666	0.495242	-92771
ALU_umary_ALU_225	1	70068188	rs1495965	intergenic	Behcet's disease	IL23R,IL12RB2	2e-11	20622879	0.271187	2314680
ALU_umary_ALU_226	1	70091056	rs11809230	intron_variant	Cannabis use (initiation)	.	6e-06	25987507	0.735686	471942
ALU_umary_ALU_242	1	72514121	rs2566755	intron,intron	Bone mineral density (hip)	GNG12-AS1,WLS	2e-12	19801982	-0.302991	3878731
ALU_umary_ALU_244	1	72639020	rs11209454	intergenic	Age-related hearing impairment (interaction)	TXNP2,LRRC7	5e-09	24939585	0.265678	2749329
ALU_umary_ALU_250	1	73911108	rs10789369	intergenic	Schizophrenia	KRT8P21,LRRIQ3	4e-10	23974872	0.514438	86199
ALU_umary_ALU_252	1	74471655	rs4147141	intergenic	Attention deficit hyperactivity disorder	TXNP2,LRRC7	6e-06	18821565	0.253539	4892403
ALU_umary_ALU_253	1	74525037	rs11809230	intron_variant	Cannabis use (initiation)	.	6e-06	25987507	0.306811	4905923
L1_umary_LINE1_61	1	75192907	rs3931020	intergenic	Resistin levels	TYW3,LHX8	6e-12	22843503	0.255191	-42410
ALU_umary_ALU_261	1	75557174	rs4949874	intergenic	Blood metabolite ratios	RPL29P5,ACADM	2e-172	24816252	0.268902	-604715
ALU_umary_ALU_267	1	76392967	rs1857353	intron	MRI atrophy measures	SLC44A5	2e-06	21116278	0.400213	479141
ALU_umary_ALU_272	1	77577928	rs1993709	intergenic	Obesity (early onset extreme)	RPL31P12,KRT8P21	5e-13	23563609	0.378612	4739399
ALU_umary_ALU_273	1	77634327	rs7533906	intergenic	Bipolar disorder and schizophrenia	ADH5P2,HMGB1P18	4e-06	20889312	-0.313715	-2499796
ALU_umary_ALU_276	1	78607067	rs2352039	intron_variant	Acute kidney injury in coronary artery bypass surgery (creatinine rise)	.	2e-06	26083657	-0.236769	252806
ALU_umary_ALU_280	1	79346171	rs4949874	intergenic	Blood metabolite ratios	RPL29P5,ACADM	2e-172	24816252	0.392112	3184282
ALU_umary_ALU_286	1	79582082	rs7552393	intron	Select biomarker traits	LOC101927587	5e-07	17903293	-0.295725	-4672469
ALU_umary_ALU_297	1	81351537	rs7533906	intergenic	Bipolar disorder and schizophrenia	ADH5P2,HMGB1P18	4e-06	20889312	-0.305477	1217414
ALU_umary_ALU_298	1	81524136	rs903263	intron,intron	Breast cancer (male)	LOC101927611,PRKACB	1e-06	23001122	0.276215	-3098377
L1_umary_LINE1_74	1	81855782	rs11163372	intron	Temperament	ADGRL2,LPHN2	3e-06	22832960	0.371042	-391466
ALU_umary_ALU_302	1	82312054	rs11163585	intergenic	Response to antipsychotic treatment	ST13P20,ARF4P5	9e-07	20195266	-0.2806	-999781
ALU_umary_ALU_307	1	84070086	rs12144715	intron,nearGene-5	Response to hepatitis C treatment	DNASE2B,UOX	7e-06	22095909	0.313755	-795144
ALU_umary_ALU_313	1	84913274	rs7533906	intergenic	Bipolar disorder and schizophrenia	ADH5P2,HMGB1P18	4e-06	20889312	0.246112	4779151
ALU_umary_ALU_319	1	85620127	rs6576878	intron	White blood cell types	LOC101927844	6e-06	21738478	0.265446	-2084904
ALU_umary_ALU_322	1	86058693	rs604708	intron	IgG glycosylation	DNASE2B	8e-06	23382691	-0.214485	1189732
ALU_umary_ALU_326	1	87559541	rs1953652	intergenic	IgG glycosylation	CDCA4P2,CLCA3P	4e-06	23382691	0.34687	508340
ALU_umary_ALU_335	1	89115732	rs17131547	intron	Bone mineral density	TGFBR3	1e-06	19249006	0.413592	-3095288
ALU_umary_ALU_337	1	89219392	rs1884139	intron	Symmetrical dimethylarginine levels	DDAH1	1e-18	24159190	0.286863	3373394
L1_umary_LINE1_84	1	90914512	rs11810217	intron	Multiple sclerosis	EVI5	6e-15	21833088	0.374193	-2233865
ALU_umary_ALU_356	1	93167530	rs11165354	intron	Type 2 diabetes	TGFBR3	4e-06	23209189	0.214492	973208
ALU_umary_ALU_357	1	93498232	rs3002271	intergenic_variant	Body mass index	.	2e-06	25673413	0.333833	-3478441
ALU_umary_ALU_360	1	94100853	rs17110736	intron	Dialysis-related mortality	ABCA4	5e-06	21546767	0.238121	-361916
ALU_umary_ALU_368	1	95552051	rs6675668	intron	Stearic acid (18:0) plasma levels	ALG14	2e-18	23362303	0.445788	36414
ALU_umary_ALU_373	1	96403767	rs7544736	intergenic	Schizophrenia	RPL7P9,PTBP2	6e-07	19571811	0.295968	-760576
ALU_umary_ALU_375	1	96867621	rs1555543	intergenic	Body mass index	EEF1A1P11,NDUFS5P2	4e-10	20935630	0.221072	-77176
ALU_umary_ALU_387	1	98605297	rs1625579	intron	Schizophrenia	MIR137HG	2e-11	21926974	-0.288926	102363
ALU_umary_ALU_391	1	99672118	rs303386	intron	Adverse response to chemotherapy (neutropenia/leucopenia) (all topoisomerase inhibitors)	LOC100129620	4e-06	23648065	-0.273788	82739
ALU_umary_ALU_392	1	99698454	rs303386	intron	Adverse response to chemotherapy (neutropenia/leucopenia) (all topoisomerase inhibitors)	LOC100129620	4e-06	23648065	-0.307769	109075
ALU_umary_ALU_393	1	99894544	rs1198588	intergenic	Schizophrenia	NFU1P2,SNX7	2e-12	23974872	-0.292079	1341712
ALU_umary_ALU_398	1	100551660	rs1376359	intergenic	QRS duration in Tripanosoma cruzi seropositivity	DNAJA1P5,COL11A1	9e-06	24324551	-0.25241	-2651447
ALU_umary_ALU_400	1	100938616	rs11578152	intergenic	Menarche (age at onset)	DNAJA1P5,COL11A1	5e-08	25231870	-0.224193	-1638405
ALU_umary_ALU_409	1	101770067	rs11809524	intron	Bone mineral density	COL11A1	9e-06	22504420	0.249761	-1689470
L1_umary_LINE1_98	1	101978980	rs2338971	intergenic	Parkinson's disease	PPIAP7,RPSAP19	4e-10	24511991	-0.251277	98975
ALU_umary_ALU_411	1	102240167	rs10747502	intron	Obesity-related traits	LOC100129620	5e-07	23251661	0.28268	2716120
L1_umary_LINE1_99	1	102568923	rs11578152	intergenic	Menarche (age at onset)	DNAJA1P5,COL11A1	5e-08	25231870	0.531913	-8098
ALU_umary_ALU_412	1	102920544	rs1376359	intergenic	QRS duration in Tripanosoma cruzi seropositivity	DNAJA1P5,COL11A1	9e-06	24324551	-0.28962	-282563
ALU_umary_ALU_417	1	104574487	rs11581062	intron	Multiple sclerosis	SLC30A7	3e-10	21833088	-0.297968	3166968
ALU_umary_ALU_419	1	105054083	rs7524694	intron	Obesity-related traits	LOC101928436	7e-06	23251661	0.33405	1034452
ALU_umary_ALU_420	1	105070244	rs17121403	missense	Pulmonary function decline	AGL	7e-06	22424883	0.234804	4734267
ALU_umary_ALU_421	1	105138650	rs12408810	intergenic	Obesity (early onset extreme)	SEPT2P1,NDE1P1	9e-06	23563609	0.254023	-1502293
ALU_umary_ALU_422	1	105231111	rs11164530	intergenic_variant	Urate levels (BMI interaction)	.	2e-06	25811787	0.287011	2737000
L1_umary_LINE1_103	1	105857788	rs11102001	missense	Fibrinogen levels (smoking status%2C alcohol consumption or body mass index interaction)	EPS8L3	7e-07	25551457	-0.228764	-4441903
ALU_umary_ALU_425	1	105973998	rs11164530	intergenic_variant	Urate levels (BMI interaction)	.	2e-06	25811787	0.326365	3479887
ALU_umary_ALU_432	1	108142479	rs6537883	intergenic	Sensory disturbances after bilateral sagittal split ramus osteotomy	EPS8L3,CSF1	3e-06	23834954	0.316674	-2262792
SVA_umary_SVA_45	1	111802597	rs7411387	intron	Interferon alpha levels in systemic lupus erythematosus	CHIA	3e-06	25338677	0.400247	-34538
ALU_umary_ALU_441	1	112001271	rs12567355	intron	Obesity-related traits	LRIF1	9e-06	23251661	0.305333	537647
L1_umary_LINE1_109	1	112007837	rs10745332	intron	Systolic blood pressure	CAPZA1	3e-09	25249183	0.277871	-1181216
ALU_umary_ALU_442	1	112032284	rs2932538	nearGene-5	Systolic blood pressure	MOV10	1e-09	21909115	-0.250845	-1184259
ALU_umary_ALU_444	1	112103110	rs10489525	intron	Autism	CSDE1	9e-08	24189344	-0.316138	-3160575
ALU_umary_ALU_450	1	112736007	rs7411387	intron	Interferon alpha levels in systemic lupus erythematosus	CHIA	3e-06	25338677	0.297587	898872
ALU_umary_ALU_454	1	112992009	rs7537605	intron	Hashimoto thyroiditis versus Graves' disease	VAV3	4e-08	25429627	0.260557	4648922
L1_umary_LINE1_118	1	116548031	rs12141041	intergenic	Blood metabolite levels	HAO2-IT1,HSD3B2	2e-12	24816252	0.216888	-3404745
ALU_umary_ALU_469	1	116983571	rs3897478	intergenic	Crohn's disease	ADAM30,NOTCH2	2e-11	23128233	0.320746	-3467619
ALU_umary_ALU_479	1	118372412	rs11249433	intron_variant	Breast cancer	.	7e-10	19330030	0.226667	-3166403
ALU_umary_ALU_481	1	119080704	rs12731372	intergenic_variant	Waist-to-hip ratio adjusted for body mass index	.	5e-07	25673412	0.386964	770352
ALU_umary_ALU_484	1	120586149	rs7551641	downstream_gene_variant	Diisocyanate-induced asthma	.	1e-06	25918132	-0.219347	1110845
ALU_umary_ALU_494	1	145098257	rs11240074	intergenic_variant	Type 2 diabetes	.	6e-06	25760438	-0.241747	-2426400
ALU_umary_ALU_498	1	145235320	rs1967017	N/A	Urate levels	TRNAN5	4e-08	20884846	0.226328	-488325
ALU_umary_ALU_503	1	147855716	rs583583	intron	Schizophrenia (negative symptoms)	BCL9	6e-07	23382809	0.213886	772602
ALU_umary_ALU_506	1	149218121	rs4434872	splice_region_variant	Conduct disorder (symptom count)	.	8e-06	20585324	-0.252628	-4583679
L1_umary_LINE1_132	1	149308436	rs12129861	nearGene-5	Uric acid levels	PDZK1	3e-09	19503597	0.210982	3582747
ALU_umary_ALU_508	1	149340036	rs4112788	intron_variant	Psoriasis	.	3e-10	20953190	0.263986	-3238764
ALU_umary_ALU_509	1	149725225	rs2354432	intron,intron	Mitochondrial DNA levels	CHD1L,FMO5	6e-06	25240745	0.260527	3031996
ALU_umary_ALU_510	1	150200138	rs594206	intron	Adverse response to chemotherapy in breast cancer (alopecia) (cyclophosphamide+doxorubicin+/-5FU)	BCL9	6e-07	24025145	0.234221	3179682
ALU_umary_ALU_520	1	152823060	rs2274316	intron	Migraine - clinic-based	MEF2D	1e-07	23793025	-0.251693	-3623182
ALU_umary_ALU_522	1	154123770	rs2252508	splice_region_variant	Lentiform nucleus volume	.	5e-06	22903471	-0.305647	182476
ALU_umary_ALU_528	1	156705360	rs12130219	intron_variant	Inflammatory skin disease	.	1e-23	25574825	0.303109	4515730
ALU_umary_ALU_530	1	157363502	rs6427528	UTR-3	Response to anti-TNF treatment in rheumatoid arthritis	CD84	2e-06	23555300	0.308657	-3152806
L1_umary_LINE1_142	1	158725872	rs2984613	intron,intron	Intracerebral hemorrhage	PMF1,PMF1-BGLAP	2e-10	24656865	-0.254724	2528492
ALU_umary_ALU_540	1	160047685	rs1387389	intron	Breast cancer (prognosis)	PBX1	4e-06	23319801	-0.263637	-4642077
ALU_umary_ALU_541	1	160261469	rs11264799	upstream_gene_variant	IgA nephropathy	.	2e-07	26028593	0.296222	2560502
ALU_umary_ALU_542	1	160500926	rs6427528	UTR-3	Response to anti-TNF treatment in rheumatoid arthritis	CD84	2e-06	23555300	0.400628	-15382
L1_umary_LINE1_147	1	162015902	rs4656958	intergenic	Inflammatory bowel disease	ITLN1,ITLN2	7e-09	23128233	0.25203	1158938
ALU_umary_ALU_544	1	162080099	rs72717009	intergenic	Rheumatoid arthritis	TRN-GTT2-2,TRG-TCC4-1,TRN-GTT2-2,TRNAG7,TRNAN32,TRG-TCC4-1,TRNAN32,TRNAG7	5e-07	24390342	0.291928	675046
ALU_umary_ALU_549	1	162761322	rs12068753	intergenic	Inflammatory biomarkers in Kawasaki disease	CRP,RPL27P2	1e-13	25266886	-0.271015	3068785
ALU_umary_ALU_552	1	163088865	rs7535475	intergenic	Functional impairment in major depressive disorder%2C bipolar disorder and schizophrenia	TRG-GCC4-1,FCGR2A,TRNAG25	3e-06	24039173	0.289666	1625278
ALU_umary_ALU_556	1	163314443	rs726640	intergenic	C-reactive protein	OR10J6P,CRPP1	2e-13	22492993	0.224188	3658925
L1_umary_LINE1_153	1	164239560	rs12061601	intergenic	QT interval	RPL29P7,ATP1B1	3e-21	24952745	0.368878	-4830890
ALU_umary_ALU_568	1	165659306	rs72717009	intergenic	Rheumatoid arthritis	TRN-GTT2-2,TRG-TCC4-1,TRN-GTT2-2,TRNAG7,TRNAN32,TRG-TCC4-1,TRNAN32,TRNAG7	5e-07	24390342	-0.285168	4254253
SVA_umary_SVA_57	1	165861400	rs4657482	intron	Testicular germ cell tumor	UCK2	6e-06	23666239	0.414676	29751
SVA_umary_SVA_59	1	168420940	rs11809180	intron	Electrocardiographic traits	ATP1B1	1e-06	25055868	0.229385	-679155
ALU_umary_ALU_580	1	169339008	rs6687813	intergenic	D-dimer levels	SLC19A2,F5	2e-14	21502573	0.634454	-138566
L1_umary_LINE1_164	1	169524859	rs6703865	intron	Hippocampal atrophy	F5	1e-09	22745009	0.578287	-26104
ALU_umary_ALU_585	1	170603451	rs6427196	UTR-3	Venous thromboembolism	F5	4e-51	23650146	-0.258023	1122228
ALU_umary_ALU_587	1	170882302	rs10919388	intergenic_variant	Waist-to-hip ratio adjusted for body mass index	.	5e-10	25673412	-0.250317	478940
ALU_umary_ALU_602	1	174333015	rs11799420	N/A	Hippocampal atrophy	RPL4P3	4e-06	25625606	0.314712	2680037
ALU_umary_ALU_618	1	178397612	rs12760731	intergenic	Obesity-related traits	LINC00083,TEX35	5e-06	23251661	0.305942	-73610
ALU_umary_ALU_620	1	178495286	rs1411478	intron	Progressive supranuclear palsy	STX6	4e-11	21685912	0.249677	-2466996
ALU_umary_ALU_621	1	178692798	rs1689800	N/A	HDL cholesterol	LINC01344,LOC100130996,YPEL5P1,ZNF648	3e-10	20686565	0.216993	-3476087
ALU_umary_ALU_629	1	180857564	rs7527074	intron	Asthma (childhood onset)	XPR1	9e-06	23829686	-0.323001	212123
ALU_umary_ALU_630	1	181047425	rs4507975	intron	Venous thromboembolism (gene x gene interaction)	PAPPA2	4e-09	23509962	-0.283919	4362993
ALU_umary_ALU_632	1	181588360	rs574367	intergenic	Body mass index	BRINP2,SEC16B	2e-19	24861553	0.304003	3715150
ALU_umary_ALU_633	1	181601286	rs199950	intron	Body mass index (change over time)	CACNA1E	3e-06	25378290	-0.286233	10428
ALU_umary_ALU_639	1	182420857	rs3814333	nearGene-5	Height	COLGALT2	2e-13	23563607	-0.263286	-1586262
ALU_umary_ALU_647	1	185584799	rs10911021	intergenic	Cardiovascular heart disease in diabetics	ZNF648,GS1-122H1.2,LINC01344	2e-08	23982368	0.270796	3502839
ALU_umary_ALU_655	1	187522081	rs3736757	cds-synon	Obesity-related traits	EDEM3	6e-06	23251661	-0.266917	2844617
ALU_umary_ALU_659	1	188174657	rs10921219	intergenic_variant	Survival in colon cancer	.	4e-06	25866641	0.265947	-4444076
ALU_umary_ALU_660	1	188186464	rs12142669	intergenic	Obesity-related traits	SLC4A1APP2,RPS3AP9	3e-06	23251661	0.231942	-196852
ALU_umary_ALU_664	1	188438213	rs12142669	intergenic	Obesity-related traits	SLC4A1APP2,RPS3AP9	3e-06	23251661	-0.256045	54897
L1_umary_LINE1_184	1	188521129	rs655167	intergenic	Hypothyroidism	SLC4A1APP2,RPS3AP9	7e-06	22493691	0.307182	618148
ALU_umary_ALU_667	1	188615934	rs7550636	intergenic	Coronary artery calcification	RGS2,ZNF101P2	4e-06	23870195	0.219996	-4190307
ALU_umary_ALU_668	1	188659362	rs12720541	intron	Epilepsy (generalized)	PLA2G4A	9e-06	22949513	0.408946	1789290
ALU_umary_ALU_672	1	189247039	rs10737562	intergenic	Systemic lupus erythematosus	RNA5SP73,BRINP3	7e-06	21408207	0.24402	-476584
ALU_umary_ALU_673	1	189292603	rs12125250	intergenic	Economic and political preferences	SLC4A1APP2,RPS3AP9	4e-06	22566634	0.253293	913175
ALU_umary_ALU_676	1	189617794	rs10737562	intergenic	Systemic lupus erythematosus	RNA5SP73,BRINP3	7e-06	21408207	0.588412	-105829
ALU_umary_ALU_686	1	190874469	rs1582156	intergenic	Age-related hearing impairment	EEF1A1P14,KCNT2	4e-06	24939585	0.265626	-4617876
ALU_umary_ALU_689	1	191477465	rs10801047	intergenic	Crohn's disease	HNRNPA1P46,RGS18	3e-08	17554261	0.506751	-81891
ALU_umary_ALU_691	1	191580781	rs10801047	intergenic	Crohn's disease	HNRNPA1P46,RGS18	3e-08	17554261	-0.359346	21425
L1_umary_LINE1_191	1	192262268	rs7517337	intergenic	Total ventricular volume	EEF1A1P14,KCNT2	2e-06	21116278	-0.277167	-3652005
ALU_umary_ALU_699	1	193675125	rs6678275	intergenic	Alzheimer's disease (late onset)	B3GALT2,RPL23AP22	3e-07	24162737	0.533738	49892
ALU_umary_ALU_702	1	194248982	rs3001167	intergenic	Obesity-related traits	EEF1A1P14,KCNT2	3e-06	23251661	-0.252295	-281932
ALU_umary_ALU_707	1	194595960	rs7517337	intergenic	Total ventricular volume	EEF1A1P14,KCNT2	2e-06	21116278	-0.283956	-1318313
ALU_umary_ALU_708	1	194675140	rs606149	intergenic	Major depressive disorder	RPL23AP22,EEF1A1P14	3e-06	20516156	0.340479	753592
L1_umary_LINE1_194	1	194934648	rs10920678	intron_variant	Body mass index	.	9e-07	25673413	-0.274428	4663871
ALU_umary_ALU_716	1	196761370	rs426736	intron	Meningococcal disease	CFHR3	5e-13	20694013	0.64874	953
ALU_umary_ALU_717	1	196779203	rs426736	intron	Meningococcal disease	CFHR3	5e-13	20694013	0.878072	18786
ALU_umary_ALU_718	1	196780928	rs426736	intron	Meningococcal disease	CFHR3	5e-13	20694013	0.88645	20511
ALU_umary_ALU_732	1	199226949	rs586688	intron	Obesity-related traits	NAV1	8e-06	23251661	0.350307	-2404006
ALU_umary_ALU_734	1	199329671	rs2293335	intron	Periodontitis (CDC/AAP)	ETNK2	5e-06	24024966	0.280133	-4773947
ALU_umary_ALU_737	1	200576196	rs7512898	intergenic	Electrocardiographic conduction measures	DDX59,CAMSAP2	5e-06	19389651	-0.300827	-96710
ALU_umary_ALU_743	1	204238474	rs10900585	intron	Malaria	ATP2B4	2e-10	22895189	-0.247827	584450
ALU_umary_ALU_744	1	204345055	rs4950928	UTR-5	YKL-40 levels	CHI3L1	1e-13	18403759	0.224882	1189173
ALU_umary_ALU_755	1	207624045	rs12043259	intron	Addiction	NFASC	2e-11	23533358	0.326111	2796004
ALU_umary_ALU_758	1	208691498	rs7545126	intron_variant	Obesity-related traits	.	9e-06	23251661	0.290641	926607
ALU_umary_ALU_767	1	212765848	rs6703183	intron_variant	Amyotrophic lateral sclerosis	.	3e-08	23624525	-0.304403	3226304
ALU_umary_ALU_770	1	213136921	rs4472734	intron	Height	PTPN14	1e-09	25429064	0.266677	-1481264
ALU_umary_ALU_780	1	214911013	rs6695352	intergenic	Migraine without aura	ABHD17AP3,GAPDHP24	4e-06	23793025	-0.284584	-43926
ALU_umary_ALU_782	1	215285291	rs320461	downstream_gene_variant	Suicide	.	4e-06	26079190	-0.211299	1860793
ALU_umary_ALU_787	1	216198745	rs12757165	intron	Cardiac hypertrophy	ESRRG	1e-07	21348951	0.25641	-517792
ALU_umary_ALU_788	1	216438531	rs1018040	intergenic	Attention deficit hyperactivity disorder	TGFB2,LYPLAL1	5e-06	18821565	-0.239144	-2267283
ALU_umary_ALU_792	1	217472869	rs17762192	intron	HIV-1 progression	PROX1-AS1	2e-06	20064070	0.25647	3347742
ALU_umary_ALU_794	1	217826976	rs17042140	intron	Plasma thyroid-stimulating hormone levels	PTPN14	4e-06	24722205	-0.258014	3152051
ALU_umary_ALU_801	1	218373517	rs12120588	intron_variant	Urate levels in overweight individuals	.	6e-06	25811787	0.286682	632470
ALU_umary_ALU_818	1	220954371	rs7512221	intergenic	Fat distribution (HIV)	RPLP0P5,SLMO2P1	7e-06	21897333	0.243932	352748
ALU_umary_ALU_821	1	221969171	rs6691170	intergenic	Colorectal cancer	DUSP10,QRSL1P2	1e-09	20972440	0.307365	-76275
L1_umary_LINE1_227	1	222579130	rs12733856	intergenic	Mortality in heart failure	C1orf140,DUSP10	3e-06	20400778	0.251188	1027591
ALU_umary_ALU_828	1	223911574	rs3219090	intron	Melanoma	PARP1	9e-08	21983785	-0.222039	-2653117
ALU_umary_ALU_830	1	224241461	rs10799445	intergenic	Height	VN1R15P,JMJD4	2e-13	20881960	0.279738	-3670422
ALU_umary_ALU_831	1	224776608	rs801114	intergenic	Basal cell carcinoma	FTH1P2,ISCA1P2	6e-12	18849993	0.345971	-4221227
ALU_umary_ALU_838	1	227090759	rs6692729	intergenic	Electrodermal activity	RPS27P5,PSEN2	7e-06	25387706	-0.256789	71840
ALU_umary_ALU_840	1	227462956	rs2793086	intron,intron	Response to antineoplastic agents	DISC1,TSNAX-DISC1	9e-06	21659360	0.290331	-4436748
ALU_umary_ALU_841	1	227502452	rs12410462	intergenic	Major depressive disorder	BTF3P9,TUBB8P10	4e-07	23377640	0.255216	-165338
ALU_umary_ALU_842	1	227602278	rs12410462	intergenic	Major depressive disorder	BTF3P9,TUBB8P10	4e-07	23377640	0.644116	-65512
ALU_umary_ALU_844	1	228835431	rs1223245	intergenic	Preschool internalizing problems	LEFTY1,PYCR2	5e-06	24839885	0.297438	2753006
ALU_umary_ALU_845	1	228959933	rs1223245	intergenic	Preschool internalizing problems	LEFTY1,PYCR2	5e-06	24839885	0.326767	2877508
ALU_umary_ALU_854	1	231085161	rs6429082	intron	Adiposity	TBCE	3e-07	19557161	0.268492	-4514968
ALU_umary_ALU_858	1	231617697	rs10489615	intron	HDL cholesterol	GALNT2	4e-09	20864672	0.308933	1312709
ALU_umary_ALU_865	1	232587774	rs514230	nearGene-5	LDL cholesterol	LINC01132	9e-12	20686565	-0.259202	-2270823
ALU_umary_ALU_869	1	232869263	rs4649444	intron,intron	Homeostasis model assessment of beta-cell function (interaction)	LOC101927736,PCNXL2	1e-06	24204828	0.357598	-469948
ALU_umary_ALU_874	1	233519144	rs12135191	intergenic_variant	Urate levels (BMI interaction)	.	1e-07	25811787	0.333809	-2788290
ALU_umary_ALU_877	1	234070564	rs482329	intergenic	Life threatening arrhythmia	LINC00184,LINC01132	6e-06	22247754	-0.212714	-745990
ALU_umary_ALU_878	1	234123266	rs10746514	intergenic	Response to statin therapy	DISC2,SIPA1L2	1e-06	20339536	0.272853	1877239
ALU_umary_ALU_884	1	234805728	rs482329	intergenic	Life threatening arrhythmia	LINC00184,LINC01132	6e-06	22247754	-0.539771	-10826
SVA_umary_SVA_79	1	236538208	rs11581667	intergenic	IgG glycosylation	TARBP1,IRF2BP2	4e-06	23382691	-0.290322	1811852
ALU_umary_ALU_889	1	237569208	rs1478912	intron	Response to taxane treatment (docetaxel)	RYR2	6e-06	23006423	0.381712	-52031
ALU_umary_ALU_890	1	237967627	rs12027542	intron,intron	Type 2 diabetes	LOC101927736,PCNXL2	4e-07	21490949	0.245635	4627473
ALU_umary_ALU_893	1	238456573	rs1410258	intergenic_variant	Dysphagia	.	5e-06	26116289	0.29739	-102999
ALU_umary_ALU_897	1	239426267	rs2820037	intergenic	Hypertension	RPL39P10,CHRM3	8e-07	17554300	0.588023	-10275
ALU_umary_ALU_899	1	239780157	rs3101457	intron	Smoking behavior	C1orf100	3e-07	22832964	-0.250683	-4753057
ALU_umary_ALU_903	1	240231205	rs476141	intron	Diabetic retinopathy	LOC339529	1e-07	21441570	0.448137	-3945219
ALU_umary_ALU_915	1	241908619	rs1410258	intergenic_variant	Dysphagia	.	5e-06	26116289	0.320232	3349047
ALU_umary_ALU_923	1	244331191	rs11810574	intron	Thiazide-induced adverse metabolic effects in hypertensive patients	FMN2	4e-06	23400010	-0.215441	4047455
ALU_umary_ALU_928	1	245175788	rs55716084	intron	Bronchopulmonary dysplasia	CEP170	3e-06	23897914	0.297054	1885146
ALU_umary_ALU_930	1	245989321	rs10803016	intron	Coronary artery calcification	PLD5	7e-06	23870195	-0.221733	3714413
ALU_umary_ALU_934	1	246219973	rs10803016	intron	Coronary artery calcification	PLD5	7e-06	23870195	0.225036	3945065
ALU_umary_ALU_937	1	246406702	rs6693295	intron	Migraine with aura	SMYD3	6e-06	23793025	-0.241112	183582
ALU_umary_ALU_938	1	246487176	rs6693295	intron	Migraine with aura	SMYD3	6e-06	23793025	-0.371787	264056
ALU_umary_ALU_940	1	246592342	rs10802346	intron	Fractional exhaled nitric oxide (childhood)	SMYD3	8e-06	24315451	-0.458092	219462
ALU_umary_ALU_949	1	247865134	rs1337875	upstream_gene_variant	Sporadic pituitary adenoma	.	6e-06	26029870	0.223015	-30114
ALU_umary_ALU_954	1	248513601	rs320320	intron	Menarche (age at onset)	AKT3	1e-07	23599027	0.222114	4678415
L1_umary_LINE1_242	1	249191472	rs12032643	intergenic	Myopia (pathological)	TRL-CAA4-1,TRE-CTC2-1,TRL-CAA4-1,TRNAE24,TRNAL19,TRE-CTC2-1,TRNAL19,TRNAE24	1e-09	23049088	0.354492	23036
ALU_umary_ALU_962	2	1194865	rs1514687	intron	Response to anti-retroviral therapy (ddI/d4T) in HIV-1 infection (Grade 3 peripheral neuropathy)	TPO	2e-07	24554482	-0.318212	-243123
ALU_umary_ALU_964	2	1471731	rs10206020	intergenic	IgG glycosylation	TPO,PXDN	3e-06	23382691	-0.286465	-86196
SVA_umary_SVA_87	2	2223689	rs6548123	intron_variant	Inflammatory skin disease	.	6e-08	25574825	-0.225177	2060
ALU_umary_ALU_965	2	2539950	rs11885103	intergenic	Heschl's gyrus morphology	FAM150B,TMEM18	2e-06	25130324	0.335972	1945584
ALU_umary_ALU_966	2	3023891	rs13395090	intron	Response to inhaled corticosteroid treatment in asthma (percentage change of FEV1)	ALLC	4e-06	24792382	-0.224874	-691124
ALU_umary_ALU_969	2	3479246	rs11675119	intron	Neurofibrillary tangles	TRAPPC12	2e-07	25188341	-0.343818	2824
ALU_umary_ALU_970	2	3630321	rs300774	intergenic	Suicide attempts in bipolar disorder	FAM110C,SH3YL1	5e-08	21423239	0.288981	3517825
ALU_umary_ALU_971	2	3718461	rs11123610	intron	Response to inhaled corticosteroid treatment in asthma (percentage change of FEV1)	ALLC	4e-07	24792382	-0.409575	-4565
ALU_umary_ALU_982	2	6517433	rs13008689	intergenic	Longevity	LINC00299,SNRPEP5	1e-06	20834067	0.258323	-2012823
L1_umary_LINE1_249	2	6798288	rs11686135	intergenic	Pulmonary function decline	DCDC2C,NPM1P48	4e-06	22424883	0.288899	2479312
ALU_umary_ALU_991	2	8855800	rs7587928	intron	Neutrophil count	KIDINS220	2e-07	21507922	-0.256007	-93270
ALU_umary_ALU_997	2	9888818	rs16861531	intron	Response to anti-depressant treatment in major depressive disorder	LINC00276	7e-07	22041458	0.226808	-4509234
ALU_umary_ALU_1002	2	11353711	rs1198872	intron	Cardiac Troponin-T levels	ATP6V1C2	2e-06	23247143	0.270494	450299
ALU_umary_ALU_1003	2	11426375	rs12692432	intron	Metabolite levels (HVA/MHPG ratio)	FLJ33534	6e-06	23319000	0.365172	171035
ALU_umary_ALU_1008	2	13076588	rs3102947	intron	IgE levels	LINC00299	2e-07	22075330	-0.261916	4642403
ALU_umary_ALU_1011	2	13620731	rs2113818	intergenic_variant	Optic cup area	.	4e-08	25631615	-0.211957	869997
ALU_umary_ALU_1018	2	15163766	rs73175262	missense	Obesity-related traits	GREB1	7e-08	23251661	0.241827	3405335
ALU_umary_ALU_1019	2	15519553	rs13403179	intron_variant	Recalcitrant atopic dermatitis	.	8e-08	25935106	0.260173	176925
ALU_umary_ALU_1029	2	18306417	rs12467348	intergenic	Response to chemotherapy in breast cancer hypertensive cases (cumulative dose) (bevacizumab)	KCNS3,RDH14	9e-06	25117820	0.342946	18898
ALU_umary_ALU_1038	2	19748416	rs2288073	missense	Venous thromboembolism (gene x gene interaction)	FAM228A	2e-09	23509962	0.251869	-4664882
ALU_umary_ALU_1042	2	20085249	rs1367117	missense	Lipid metabolism phenotypes	APOB	6e-25	19936222	-0.22317	-1178651
ALU_umary_ALU_1054	2	21796827	rs1117324	intergenic	Response to antipsychotic treatment	TDRD15,RNA5SP87	3e-07	20195266	0.258001	-43266
L1_umary_LINE1_266	2	22706339	rs17043947	intergenic	Self-rated health	RNA5SP87,KLHL29	2e-07	20707712	0.609618	-30648
L1_umary_LINE1_267	2	23191016	rs2681019	intergenic	Dialysis-related mortality	RNA5SP87,KLHL29	8e-08	21546767	-0.525877	3512
ALU_umary_ALU_1074	2	26623683	rs10175798	intergenic	Rheumatoid arthritis	YPEL5,LBH	1e-09	24390342	-0.239794	-3825911
ALU_umary_ALU_1075	2	27527254	rs597800	intron	Estradiol levels	EHD3	5e-07	22675492	-0.243353	-3946988
ALU_umary_ALU_1078	2	28054085	rs7601155	intron	Waist circumference	BRE	2e-07	23966867	0.444347	-293597
ALU_umary_ALU_1086	2	30136786	rs780094	intron	Phospholipid levels (plasma)	GCKR	9e-09	21829377	0.276047	2395549
ALU_umary_ALU_1087	2	30669993	rs3736594	intron	Fasting glucose-related traits (interaction with BMI)	MRPL33	1e-15	22581228	-0.302805	2674212
ALU_umary_ALU_1094	2	31952210	rs2303369	intron	Menopause (age at onset)	FNDC4	2e-12	22267201	0.230938	4236794
ALU_umary_ALU_1100	2	33091742	rs1863080	intergenic	Anthropometric traits	MRPL50P1,RPL21P36	8e-06	19260139	0.247783	-3434694
ALU_umary_ALU_1103	2	33404736	rs7578465	intron_variant	Body mass index	.	8e-06	25673413	-0.300065	3883869
ALU_umary_ALU_1109	2	33684695	rs7577696	intergenic	Inflammatory biomarkers	DPY30,SPAST	3e-19	24182552	0.22201	1405913
ALU_umary_ALU_1117	2	34255392	rs6733379	intergenic	Attention deficit hyperactivity disorder and conduct disorder	SLC25A5P2,MIR548AD	4e-06	18951430	0.265706	-224683
ALU_umary_ALU_1118	2	34356980	rs6543610	intergenic	Methotrexate phramacokinetics (acute lymphoblastic leukemia)	GALNT14,CAPN14	1e-07	19901119	0.372861	2980326
L1_umary_LINE1_286	2	35879354	rs6750486	intergenic	Conduct disorder (symptom count)	SLC25A5P2,MIR548AD	6e-06	20585324	0.427943	352436
ALU_umary_ALU_1128	2	36476698	rs7576600	intergenic	Response to abacavir-containing treatment in HIV-1 infection (virologic failure)	SLC8A1,HNRNPA1P57	3e-07	25461247	0.237103	-4591288
ALU_umary_ALU_1136	2	39315339	rs4352210	intergenic	RR interval (heart rate)	QPCT,CDC42EP3	2e-06	20031603	-0.289126	1564359
ALU_umary_ALU_1143	2	40613688	rs13402855	intergenic	Metabolite levels (5-HIAA)	SLC25A5P2,MIR548AD	2e-06	23319000	0.310438	4950891
ALU_umary_ALU_1144	2	41861150	rs12712969	intron	Pulmonary function decline	PRKCE	7e-06	22424883	-0.284973	-4471019
ALU_umary_ALU_1149	2	43024076	rs3816183	missense	Hypospadias	HAAO	4e-34	25108383	-0.343781	8357
ALU_umary_ALU_1156	2	44080101	rs4245791	intron	LDL cholesterol	ABCG8	1e-09	23726366	0.597222	5670
ALU_umary_ALU_1160	2	44511012	rs17030845	intron	Platelet counts	THADA	1e-10	22139419	0.268199	823133
ALU_umary_ALU_1163	2	44825850	rs2341459	intron	Height	CAMKMT	8e-10	20881960	-0.580699	57648
SVA_umary_SVA_104	2	45309245	rs11897432	intron	DNA methylation (variation)	THADA	8e-07	23725790	0.31724	1491740
ALU_umary_ALU_1167	2	46196199	rs7578597	missense	Type 2 diabetes	THADA	1e-09	18372903	0.254425	2463376
ALU_umary_ALU_1171	2	46928953	rs2346177	intergenic	HDL cholesterol	EPAS1,TMEM247	2e-06	21347282	0.341852	286704
ALU_umary_ALU_1172	2	47319298	rs2268361	intron	Polycystic ovary syndrome	FSHR	1e-12	22885925	-0.297911	-1882314
ALU_umary_ALU_1184	2	49733500	rs12987465	intergenic	Adverse response to chemotherapy (neutropenia/leucopenia) (etoposide)	MIR548BA,RPL7P13	7e-06	23648065	-0.456511	18479
ALU_umary_ALU_1187	2	50176797	rs1401327	intergenic	Refractive astigmatism	MIR548BA,RPL7P13	4e-08	25367360	0.264121	129314
ALU_umary_ALU_1192	2	50602644	rs1526687	intergenic	Cardiac Troponin-T levels	ZNF863P,MIR4431	5e-06	23247143	-0.328429	-2111163
ALU_umary_ALU_1193	2	50716664	rs6754640	intron	Temperament	NRXN1	1e-06	22832960	0.336717	-14654
ALU_umary_ALU_1198	2	51469239	rs6750634	intron	Metabolite levels (HVA/MHPG ratio)	NRXN1	4e-06	23319000	0.294165	708736
ALU_umary_ALU_1200	2	51613486	rs6750634	intron	Metabolite levels (HVA/MHPG ratio)	NRXN1	4e-06	23319000	-0.221622	852983
ALU_umary_ALU_1201	2	51995984	rs1406428	intron	Response to tocilizumab in rheumatoid arthritis	LOC730100	2e-07	22491018	0.353925	258990
ALU_umary_ALU_1207	2	54673597	rs2163237	intergenic	IgG glycosylation	PNPT1,EFEMP1	5e-06	23382691	0.417764	-1300135
ALU_umary_ALU_1211	2	55116602	rs6726292	intron	Obesity (extreme)	EML6	1e-06	19553259	0.376756	-40028
ALU_umary_ALU_1214	2	56165700	rs1402901	intergenic	Age-related hearing impairment (interaction)	MIR4431,ASB3	9e-09	24939585	0.230612	2477970
ALU_umary_ALU_1216	2	56373531	rs991964	intron	Uterine fibroids	LINC01122	9e-06	21460842	0.363914	-2909060
ALU_umary_ALU_1221	2	57247962	rs889956	intergenic	Educational attainment	EIF2S2P7,VRK2	2e-07	25201988	0.440125	-156872
ALU_umary_ALU_1224	2	57977286	rs17552189	intron	Cannabis dependence	LINC01122	4e-06	21668797	0.453731	-1095683
ALU_umary_ALU_1231	2	59213770	rs17552189	intron	Cannabis dependence	LINC01122	4e-06	21668797	0.4826	140801
ALU_umary_ALU_1242	2	60445765	rs6545803	intergenic	Nevirapine-induced rash	RNA5SP94,MIR4432	6e-06	21810746	0.260728	-88434
ALU_umary_ALU_1246	2	62501912	rs10865331	intergenic	Ankylosing spondylitis	MIR5192,TMEM17	2e-19	20062062	-0.268672	-49560
ALU_umary_ALU_1248	2	63779236	rs6712720	intergenic	Monocyte early outgrowth colony forming units	RNA5SP94,MIR4432	4e-06	21493818	-0.261932	3497628
ALU_umary_ALU_1249	2	63965527	rs10203166	intergenic	IgG glycosylation	LINC01122,RNA5SP94	4e-06	23382691	0.33214	4175822
ALU_umary_ALU_1255	2	64771800	rs9309413	intergenic	Metabolite levels	CNRIP1,PLEK	2e-09	19043545	-0.222537	-3798972
ALU_umary_ALU_1256	2	65163783	rs10181042	intron	Crohn's disease	PUS10	7e-09	21102463	0.280566	3939524
ALU_umary_ALU_1258	2	65333803	rs2698530	intergenic	Iron status biomarkers	LINC00309,MIR4433B	2e-07	21483845	0.286139	829908
SVA_umary_SVA_110	2	65746476	rs1876518	intron	Celiac disease or Rheumatoid arthritis	SPRED2	2e-08	21383967	-0.238296	137567
ALU_umary_ALU_1261	2	66658991	rs10211524	intergenic	Blood metabolite levels	RPL11P1,SLC1A4	6e-16	24816252	-0.278625	1450917
ALU_umary_ALU_1273	2	67819232	rs4141819	intergenic	Endometriosis	ETAA1,C1D	9e-08	23104006	0.71403	-45443
L1_umary_LINE1_334	2	68049241	rs454305	intron_variant	Neutrophil count	.	5e-06	21507922	0.247909	-2459846
ALU_umary_ALU_1275	2	68143079	rs2901879	intergenic	Colorectal cancer (diet interaction)	MEIS1-AS2,DNMT3AP1	7e-07	24743840	0.4181	1177013
ALU_umary_ALU_1276	2	68301847	rs4254535	intergenic	Lung cancer	GKN2,GKN1	5e-06	19654303	-0.297011	-896541
SVA_umary_SVA_111	2	68314082	rs11897119	intron	PR interval	MEIS1	5e-11	20062060	-0.283245	1542082
ALU_umary_ALU_1277	2	68648222	rs6759808	intergenic	Obesity-related traits	PLEK,FBXO48	4e-06	23251661	-0.45491	-2775
ALU_umary_ALU_1278	2	68733422	rs10208940	intron_variant	Urate levels in lean individuals	.	1e-06	25811787	-0.556177	227165
ALU_umary_ALU_1279	2	69277603	rs6705628	ncRNA	Systemic lupus erythematosus	DGUOK-AS1	7e-17	23273568	0.269875	-4930759
ALU_umary_ALU_1287	2	70797718	rs1385167	intron_variant	Waist-to-hip ratio adjusted for body mass index	.	3e-06	25673412	0.343849	4824204
ALU_umary_ALU_1288	2	70811779	rs12987661	intron	Metabolite levels (Dihydroxy docosatrienoic acid)	AAK1	6e-06	23934736	0.328795	998321
ALU_umary_ALU_1289	2	71706303	rs12987661	intron	Metabolite levels (Dihydroxy docosatrienoic acid)	AAK1	6e-06	23934736	0.273168	1892845
ALU_umary_ALU_1290	2	72244731	rs6705628	ncRNA	Systemic lupus erythematosus	DGUOK-AS1	7e-17	23273568	-0.260609	-1963631
L1_umary_LINE1_337	2	74087169	rs13391552	intron	Metabolic traits	ALMS1	5e-252	21886157	0.427162	268233
ALU_umary_ALU_1302	2	74125493	rs10205487	intron	Carotid plaque burden (smoking interaction)	MXD1	2e-06	24954085	0.233959	3974022
ALU_umary_ALU_1306	2	75097620	rs6546847	intron	Urinary metabolites (H-NMR features)	ALMS1	1e-17	24586186	0.29779	1312262
ALU_umary_ALU_1307	2	75387903	rs3771514	intron_variant	Obesity-related traits	.	8e-06	23251661	0.300346	4917368
ALU_umary_ALU_1316	2	77068238	rs1470506	intron,intron	IgG glycosylation	LOC101927907,LRRTM4	6e-06	23382691	0.35059	-155700
ALU_umary_ALU_1321	2	77953011	rs10206899	intron	Glomerular filtration rate	ALMS1P	4e-08	23535967	0.358251	4052111
ALU_umary_ALU_1323	2	78251635	rs4852324	intron	Systemic lupus erythematosus	DGUOK-AS1	6e-14	23273568	-0.213581	4049057
ALU_umary_ALU_1324	2	78626347	rs2037723	intergenic	Lung function (forced expiratory volume in 1 second to forced vital capacity ratio)	SNAR-H,CYCSP6	3e-06	24023788	0.674815	86681
ALU_umary_ALU_1327	2	78965426	rs4852146	intergenic	Circulating phylloquinone levels	REG3A,CTNNA2	1e-07	25411281	-0.22845	-659562
L1_umary_LINE1_342	2	78992041	rs11683503	intergenic	Contrast sensitivity	CYCSP6,REG3G	1e-07	24152035	0.313318	-206127
L1_umary_LINE1_343	2	79929388	rs1447537	intergenic	RR interval (heart rate)	RPL37P10,ST6GALNAC2P1	4e-06	20031603	0.275237	-4317198
ALU_umary_ALU_1331	2	80769024	rs7577642	intergenic	Protein quantitative trait loci	RNU7-64P,RPSAP22	7e-06	18464913	-0.234618	-4930726
ALU_umary_ALU_1334	2	81035562	rs399885	intergenic	Response to antipsychotic treatment	REG3A,CTNNA2	5e-07	20195266	0.278833	1348310
L1_umary_LINE1_346	2	82098043	rs17022444	intergenic	Response to antipsychotic therapy (extrapyramidal side effects)	LRRTM1,MTND4P25	1e-10	19875103	0.349165	-931426
ALU_umary_ALU_1347	2	83831729	rs10208516	intergenic	Response to cytadine analogues (cytosine arabinoside)	LRRTM1,MTND4P25	7e-06	24483146	-0.244169	2256971
ALU_umary_ALU_1350	2	84590146	rs17020489	intergenic	Hemoglobin A2 levels in sickle cell anemia	LRRTM1,MTND4P25	3e-06	25042611	0.327351	2767965
ALU_umary_ALU_1351	2	84643579	rs7577642	intergenic	Protein quantitative trait loci	RNU7-64P,RPSAP22	7e-06	18464913	-0.268052	-1056171
ALU_umary_ALU_1357	2	85772850	rs2919856	intron	IgG glycosylation	SMYD1	2e-06	23382691	-0.266928	-2615688
ALU_umary_ALU_1385	2	98582157	rs6712515	intergenic	Educational attainment	AFF3,LINC01104	2e-09	25201988	-0.317233	-2224357
ALU_umary_ALU_1388	2	100437236	rs7583877	intron	Type 1 diabetes nephropathy	AFF3	1e-08	23028342	0.381134	-23418
ALU_umary_ALU_1390	2	100785867	rs6712515	intergenic	Educational attainment	AFF3,LINC01104	2e-09	25201988	-0.372189	-20647
L1_umary_LINE1_366	2	102912450	rs4321386	intron	Hormone measurements	IL1R2	9e-08	24049095	0.418117	299437
ALU_umary_ALU_1399	2	103950685	rs7565981	intergenic	Creutzfeldt-Jakob disease (variant)	NANOGNBP1,NPAS2	4e-08	22137330	0.267633	2526354
L1_umary_LINE1_370	2	106216682	rs6758290	intergenic	Menarche (age at onset)	GPR45,TGFBRAP1	7e-13	25231870	0.282732	351856
ALU_umary_ALU_1406	2	106452585	rs2163349	intron	Addiction	NCK2	2e-11	23533358	-0.714661	-5063
ALU_umary_ALU_1407	2	106585627	rs1669539	intergenic	Systolic blood pressure in sickle cell anemia	NCK2,C2orf40	1e-06	24058526	-0.380073	-29647
ALU_umary_ALU_1414	2	107924624	rs3789119	intron	Economic and political preferences (immigration/crime)	ACOXL	4e-06	22566634	-0.231638	-3782781
ALU_umary_ALU_1433	2	112447436	rs11122895	intergenic	Allergic sensitization	RPL34P8,ANAPC1	2e-06	23817571	-0.240245	-22719
ALU_umary_ALU_1434	2	112453948	rs6738028	intergenic	Dehydroepiandrosterone sulphate levels	BCL2L11,RPS14P4	2e-08	21533175	0.341211	504621
ALU_umary_ALU_1435	2	112716558	rs1375144	intron	Bipolar disorder	DPP10	2e-06	21254220	0.286012	-3524628
ALU_umary_ALU_1437	2	113001606	rs10207392	intron	Red blood cell traits	ACOXL	4e-11	23222517	0.252097	1151947
ALU_umary_ALU_1441	2	114106446	rs11123170	intron	Renal function-related traits (BUN)	PAX8	3e-10	22797727	-0.284053	127506
ALU_umary_ALU_1448	2	115188418	rs4849303	intron	Colorectal cancer (diet interaction)	ACOXL	1e-06	24743840	0.261187	3459936
ALU_umary_ALU_1452	2	115833886	rs2587695	intron	Attention deficit hyperactivity disorder	CFAP221,PCDP1	3e-07	18839057	-0.23769	-4487931
ALU_umary_ALU_1455	2	116381492	rs1823125	intron	Sleep duration	LOC101927400	1e-10	25469926	0.373385	2291080
ALU_umary_ALU_1456	2	116474349	rs272000	intergenic	Attention deficit hyperactivity disorder	RPSAP23,NMTRL-TAA2-1,TRNAL46P	9e-06	18821565	0.32984	-181446
ALU_umary_ALU_1463	2	117543102	rs6726538	intergenic	Cervical cancer	INSIG2,EN1	3e-06	24700089	0.246885	-1346127
L1_umary_LINE1_386	2	117781487	rs6726538	intergenic	Cervical cancer	INSIG2,EN1	3e-06	24700089	0.234467	-1107742
ALU_umary_ALU_1478	2	122085247	rs12623976	intergenic	Very long-chain saturated fatty acid levels (fatty acid 22:0)	C1QL2,STEAP3	8e-06	25378659	0.255585	2148564
ALU_umary_ALU_1484	2	123330661	rs12993006	intergenic	Systemic lupus erythematosus	GYPC,BIN1	4e-06	24871463	0.262842	-4427787
ALU_umary_ALU_1485	2	123520164	rs334147	intron_variant	Educational attainment	.	9e-06	25201988	-0.245946	-3978317
ALU_umary_ALU_1487	2	123903252	rs1878526	intergenic	Bone mineral density	INSIG2,EN1	1e-10	22504420	-0.253104	4864654
ALU_umary_ALU_1489	2	124054928	rs4848780	intergenic	Food antigen IgG levels	TSN,CNTNAP5	8e-07	24962563	0.307833	830528
ALU_umary_ALU_1497	2	126051106	rs1158867	intron	Protein C levels	PROC	4e-36	20802025	-0.354872	-2126271
ALU_umary_ALU_1498	2	126128752	rs11899928	intron	IgG glycosylation	CNTNAP5	8e-06	23382691	0.301822	872016
ALU_umary_ALU_1499	2	126289978	rs4662834	intergenic	Bleomycin sensitivity	ISCA1P6,RPL22P7	5e-06	21106707	0.28861	-3188864
ALU_umary_ALU_1501	2	126370734	rs7565310	intergenic_variant	Yu-Zhi constitution type in type 2 diabetes	.	9e-06	26169365	-0.321714	-2015646
ALU_umary_ALU_1506	2	127174197	rs17015535	intron	Coronary artery calcification	WDR33	6e-06	23870195	0.219814	-1328388
ALU_umary_ALU_1512	2	127946260	rs7567389	intergenic	Self-rated health	CYP27C1,ERCC3	2e-06	20707712	0.327351	-36385
ALU_umary_ALU_1517	2	128795925	rs17015535	intron	Coronary artery calcification	WDR33	6e-06	23870195	0.55742	293340
ALU_umary_ALU_1520	2	129601897	rs12989701	intergenic	Alzheimer's disease (late onset)	BIN1,CYP27C1	3e-10	21390209	0.236078	1713912
SVA_umary_SVA_127	2	130968489	rs13035304	intergenic	Age at smoking initiation in onic obstructive pulmonary disease	ISCA1P6,RPL22P7	5e-06	21685187	-0.271188	462600
ALU_umary_ALU_1536	2	134061240	rs10179686	intron	Large artery stroke	TMEM163	8e-06	24262325	0.277207	-1153330
ALU_umary_ALU_1555	2	138177000	rs10179686	intron	Large artery stroke	TMEM163	8e-06	24262325	0.277207	2962430
ALU_umary_ALU_1556	2	138220363	rs10210358	intron	Erectile dysfunction and prostate cancer treatment	LRP1B	2e-06	20932654	-0.285257	-3575257
ALU_umary_ALU_1557	2	138259798	rs13405020	intron	Non-small cell lung cancer	THSD7B	7e-06	23144319	0.639603	117634
ALU_umary_ALU_1565	2	139634856	rs882300	intergenic	Multiple sclerosis	HNRNPKP2,UBBP1	1e-07	19525953	0.368138	2658601
ALU_umary_ALU_1577	2	140916451	rs13382811	intron,nearGene-5	Myopia (severe)	LOC102723797,ZEB2	6e-10	23933737	0.226907	-4307169
ALU_umary_ALU_1585	2	141534074	rs17515225	intron	Motion sickness	LRP1B	3e-09	25628336	0.57687	-11681
L1_umary_LINE1_407	2	141852922	rs1427593	intergenic	Pancreatic cancer	UBBP1,THSD7B	7e-06	20686608	0.275314	4297698
L1_umary_LINE1_410	2	144010793	rs2890652	intergenic	Body mass index	RPS16P3,KYNU	1e-10	20935630	0.353725	1050862
ALU_umary_ALU_1610	2	145346767	rs7355746	intergenic	Obesity-related traits	ZEB2-AS1,TEX41	5e-07	23251661	-0.284468	-5054
ALU_umary_ALU_1615	2	146848096	rs12991836	nearGene-3	Schizophrenia	ZEB2	1e-08	23974872	0.238026	1706555
L1_umary_LINE1_411	2	147020933	rs10928195	intron	Quantitative traits	ARHGAP15	4e-06	19197348	-0.243609	2592325
ALU_umary_ALU_1620	2	148404179	rs10928195	intron	Quantitative traits	ARHGAP15	4e-06	19197348	-0.240017	3975571
ALU_umary_ALU_1621	2	148477019	rs7584099	intergenic	Response to statin therapy	PABPC1P2,RPL26P14	5e-07	20339536	0.578771	-1317
ALU_umary_ALU_1623	2	148650072	rs2307394	missense	Urate levels	ORC4	2e-08	23263486	0.695166	-66356
ALU_umary_ALU_1633	2	150764264	rs1012307	intron	Asthma (sex interaction)	LOC101929231	8e-07	24824216	0.242946	109043
ALU_umary_ALU_1642	2	151926106	rs10197940	intergenic	Lung cancer	MIR4773-2,RIF1,MIR4773-1	5e-06	23143601	0.221525	-327812
ALU_umary_ALU_1645	2	153248280	rs7601713	intergenic	QT interval	GPD2,RPLP0P7	2e-06	20031603	0.23426	-4304580
L1_umary_LINE1_423	2	154100588	rs7601713	intergenic	QT interval	GPD2,RPLP0P7	2e-06	20031603	0.266596	-3452272
ALU_umary_ALU_1647	2	154160685	rs10170236	intron	Acute lymphoblastic leukemia (childhood)	LOC101929231	4e-06	23007406	-0.311518	3703061
ALU_umary_ALU_1649	2	154633656	rs16836124	intron	Obesity-related traits	GALNT13	6e-06	23251661	0.2475	-369191
ALU_umary_ALU_1650	2	154752601	rs6751439	intron_variant	Forced expiratory volume in 1 second (environmental interaction)	.	7e-07	25979521	0.353531	877827
ALU_umary_ALU_1668	2	157661259	rs3820706	nearGene-5	Adverse response to chemotherapy in breast cancer (alopecia)	CACNB4	2e-09	24025145	-0.235728	4703848
ALU_umary_ALU_1671	2	158028155	rs707040	intron	Sudden cardiac arrest	GALNT13	6e-06	21658281	0.33743	2801478
ALU_umary_ALU_1677	2	158510372	rs6757720	intergenic	Trans fatty acid levels	CYTIP,ACVR1C	9e-07	25646338	0.26874	162296
ALU_umary_ALU_1679	2	159285147	rs2909457	intergenic	Schizophrenia	SLC4A10,DPP4	5e-08	25056061	0.272852	-3560708
ALU_umary_ALU_1683	2	160010212	rs12621256	intron	Liver enzyme levels (alanine transaminase)	GALNT13	4e-06	24124411	0.232585	4775894
ALU_umary_ALU_1685	2	160376322	rs6751744	intron_variant	Dysphagia	.	5e-06	26116289	-0.337749	825348
ALU_umary_ALU_1693	2	161430249	rs10192369	intergenic	Amyotrophic lateral sclerosis	MIR4785,TANK	9e-06	19451621	0.434755	49361
ALU_umary_ALU_1695	2	161952337	rs6437122	intergenic	Sleep duration	ACVR1,UPP2	6e-06	25469926	0.272909	3109319
L1_umary_LINE1_437	2	163396797	rs16849225	intergenic	Blood pressure	FIGN,PRPS1P1	4e-11	21572416	0.253293	-1510023
ALU_umary_ALU_1709	2	163678631	rs10183640	intergenic	Sudden cardiac arrest	ACVR1,UPP2	5e-07	21658281	-0.266804	4898427
ALU_umary_ALU_1724	2	166401036	rs2118674	intron	Palmitoleic acid (16:1n-7) plasma levels	MYO3B	4e-07	23362303	-0.23704	-4917858
ALU_umary_ALU_1728	2	167415354	rs10221833	intron	Response to statin therapy	COBLL1	6e-06	20339536	0.326298	1838190
ALU_umary_ALU_1736	2	169144328	rs2102808	intergenic	Parkinson's disease	PHF5GP,CERS6	4e-10	21292315	0.509524	27303
ALU_umary_ALU_1740	2	170036335	rs16856332	intron	Liver enzyme levels (alkaline phosphatase)	ABCB11	2e-09	22001757	0.411394	195761
ALU_umary_ALU_1741	2	170095035	rs11568377	missense	Systolic blood pressure in sickle cell anemia	ABCB11	4e-06	24058526	-0.239118	241815
ALU_umary_ALU_1743	2	170380513	rs6432860	cds-synon	Febrile seizures (MMR vaccine-unrelated)	SCN1A	2e-09	25344690	0.228112	3482649
ALU_umary_ALU_1754	2	173316737	rs16856247	intron	Metabolite levels	ABCB11	2e-15	21909109	0.268895	3532324
ALU_umary_ALU_1756	2	173522171	rs836589	intergenic	Erectile dysfunction in type 1 diabetes	PDK1,RAPGEF4-AS1	2e-06	22704111	-0.568966	29093
ALU_umary_ALU_1778	2	176728297	rs9287989	intergenic	Periodontal microbiota	EXTL2P1,KIAA1715	4e-06	22699663	-0.596248	10556
ALU_umary_ALU_1780	2	177316556	rs1529093	intergenic	Non-alcoholic fatty liver disease histology (other)	RPL29P8,RNA5SP112	2e-06	20708005	0.290837	-593039
ALU_umary_ALU_1785	2	178351472	rs1550623	intergenic	Breast cancer	RPS2P18,CDCA7	3e-08	23535729	0.276758	4138578
ALU_umary_ALU_1786	2	178543831	rs7590983	intergenic	Anthropometric traits	CDCA7,RPL5P7	6e-06	19260139	-0.238301	4181482
ALU_umary_ALU_1789	2	178648956	rs7602460	intron	Atrioventricular conduction	LOC101927156	6e-06	21041692	0.255571	-3612913
L1_umary_LINE1_455	2	178676260	rs7567851	intron	Height	PDE11A	3e-08	20881960	0.317744	-8460
SVA_umary_SVA_137	2	178958117	rs4972593	intergenic	End-stage renal disease in Type 1 diabetics	CDCA7,RPL5P7	4e-08	24029427	-0.315594	4495263
ALU_umary_ALU_1790	2	179037087	rs7567851	intron	Height	PDE11A	3e-08	20881960	-0.244168	352367
SVA_umary_SVA_138	2	179172324	rs7567851	intron	Height	PDE11A	3e-08	20881960	0.291955	487604
ALU_umary_ALU_1802	2	181372072	rs16867321	intergenic	Obesity	CWC22,SCHLAP1	2e-06	21552555	0.679682	9693
ALU_umary_ALU_1805	2	181880746	rs2124440	intron	Monocyte count	ITGA4	5e-17	23314186	-0.22734	-447468
ALU_umary_ALU_1808	2	182285198	rs13403289	intergenic	Presence of antiphospholipid antibodies	SESTD1,ZNF385B	6e-06	23509613	0.254022	2068467
ALU_umary_ALU_1816	2	184542889	rs10931041	intergenic	Waist-to-hip circumference ratio (interaction)	RPL31P15,FRZB	9e-06	23192594	-0.302485	857327
ALU_umary_ALU_1820	2	185185337	rs6758334	intron	Response to platinum-based chemotherapy (carboplatin)	PDE1A	9e-06	21844884	-0.228457	2063299
ALU_umary_ALU_1824	2	186001780	rs11678036	intergenic	IgG glycosylation	RPL23AP33,ELF2P4	6e-06	23382691	-0.600091	-22955
ALU_umary_ALU_1837	2	188863136	rs10931468	intron	Primary biliary cirrhosis	NAB1	2e-19	21399635	-0.24205	-2675426
ALU_umary_ALU_1843	2	189673409	rs2675399	intergenic	Obesity-related traits	DIRC1,COL3A1	6e-06	23251661	0.649366	-45553
ALU_umary_ALU_1845	2	189806822	rs2675399	intergenic	Obesity-related traits	DIRC1,COL3A1	6e-06	23251661	-0.241405	87860
ALU_umary_ALU_1846	2	189853875	rs12053254	intron	Obesity-related traits	ANKAR	6e-06	23251661	0.3733	-753278
ALU_umary_ALU_1847	2	189959434	rs5743030	intron	Subcutaneous adipose tissue	PMS1	5e-06	22589738	-0.36199	-719111
ALU_umary_ALU_1861	2	192982697	rs1113932	intron	Hemoglobin A2 levels in sickle cell anemia	TMEFF2	9e-06	25042611	-0.328406	-69656
ALU_umary_ALU_1869	2	195438457	rs801350	intergenic	Response to anti-retroviral therapy (ddI/d4T) in HIV-1 infection (Grade 3 peripheral neuropathy)	HNRNPA1P47,AHCYP5	2e-08	24554482	0.68156	-108936
ALU_umary_ALU_1870	2	195578293	rs6704641	intron	Schizophrenia	SATB2	8e-09	25056061	0.356684	-4585959
ALU_umary_ALU_1871	2	195611714	rs801350	intergenic	Response to anti-retroviral therapy (ddI/d4T) in HIV-1 infection (Grade 3 peripheral neuropathy)	HNRNPA1P47,AHCYP5	2e-08	24554482	0.485713	64321
ALU_umary_ALU_1872	2	195676098	rs13030978	intron	Liver enzyme levels (gamma-glutamyl transferase)	MYO1B	1e-11	22001757	0.337249	3558860
ALU_umary_ALU_1879	2	196075545	rs10174573	intergenic	Major depressive disorder	RPS17P8,GLULP6	2e-06	23377640	-0.348591	2333372
ALU_umary_ALU_1883	2	196751892	rs67031482	intron	Alcohol consumption	PLCL1	4e-06	23743675	0.267704	-2159274
ALU_umary_ALU_1887	2	197493304	rs12617311	intergenic	Menarche (age at onset)	PLCL1,SATB2	6e-13	21102462	0.251828	-2139261
ALU_umary_ALU_1893	2	198411808	rs6738825	intron_variant	Crohn's disease	.	4e-09	21102463	0.375488	379637
ALU_umary_ALU_1894	2	198763462	rs6434928	intergenic	Schizophrenia	SF3B1,COQ10B	2e-11	25056061	0.478009	458885
ALU_umary_ALU_1898	2	199426278	rs1400974	intergenic	Menarche (age at onset)	PLCL1,SATB2	8e-20	25231870	0.257028	-212412
L1_umary_LINE1_488	2	199454701	rs988583	intron	Neutrophil count	PLCL1	6e-06	21507922	0.596804	466766
ALU_umary_ALU_1903	2	199988338	rs12471454	intergenic	Insomnia	PLCL1,SATB2	6e-06	23728906	0.619284	-26145
ALU_umary_ALU_1913	2	202642000	rs3769825	intron	Chronic lymphocytic leukemia	CASP8	3e-09	23770605	0.225649	530620
ALU_umary_ALU_1925	2	205651925	rs61741390	synonymous_variant	Diisocyanate-induced asthma	.	1e-06	25918132	0.282869	211387
ALU_umary_ALU_1932	2	207976902	rs2242073	intron,intron	Attention deficit hyperactivity disorder	CRYGC,LOC100507443	8e-06	18839057	-0.227409	-1017143
ALU_umary_ALU_1934	2	208472417	rs1464443	intron	Amyotrophic lateral sclerosis (sporadic)	ERBB4	1e-06	24529757	-0.246759	-4442309
ALU_umary_ALU_1940	2	209395617	rs7594645	intron,nearGene-5	Episodic memory	FASTKD2,MIR3130-2,MIR3130-1	4e-09	25385369	0.263257	1748943
ALU_umary_ALU_1943	2	209605300	rs13383928	intron	Lung cancer-asbestos exposure interaction	LOC101927960	2e-06	22637743	0.771141	26700
ALU_umary_ALU_1946	2	210184679	rs12619285	intergenic	Eosinophil counts	MIR4776-1,IKZF2,MIR4776-2	5e-10	19198610	0.259687	-3639366
ALU_umary_ALU_1963	2	213166437	rs4673659	intron	Asthma (sex interaction)	ERBB4	9e-07	24824216	0.423475	-23292
ALU_umary_ALU_1964	2	213168133	rs4673659	intron	Asthma (sex interaction)	ERBB4	9e-07	24824216	-0.328229	-21596
ALU_umary_ALU_1965	2	213977082	rs2371030	intergenic	Non-small cell lung cancer	CPS1-IT1,RPS27P10	3e-06	23144319	0.313695	2407360
ALU_umary_ALU_1969	2	214731322	rs13015993	intergenic	Thyroid hormone levels	IGFBP5,RPL31P14	8e-11	23408906	0.296908	-2894201
ALU_umary_ALU_1971	2	214874658	rs9789347	intron	Obesity-related traits	SPAG16	8e-06	23251661	0.638464	36145
ALU_umary_ALU_1973	2	215201641	rs6759952	intron	Thyroid cancer	DIRC3	6e-10	23894154	0.295232	-3070078
ALU_umary_ALU_1978	2	216548435	rs3815854	intergenic	Orofacial clefts	RPL23P4,MIR4268	7e-06	22863734	-0.280883	-4120303
ALU_umary_ALU_1985	2	218180772	rs6753739	intron	Height	SLC23A3	1e-11	25429064	0.257831	-1848128
ALU_umary_ALU_1986	2	218213658	rs10932688	intergenic	Primary tooth development (number of teeth)	TNP1,DIRC3	3e-08	23704328	0.380342	350177
ALU_umary_ALU_1987	2	218265091	rs16857609	intron	Breast cancer	DIRC3	1e-15	23535729	0.488655	-31417
ALU_umary_ALU_1992	2	219576609	rs6435999	intron	Height	DIRC3	7e-07	21998595	0.252454	1053447
ALU_umary_ALU_1995	2	220195382	rs3731896	intron	Educational attainment	DNAJB2	5e-06	25201988	-0.296464	48980
ALU_umary_ALU_1997	2	220937928	rs1440072	intergenic	Waist circumference	KCNE4,TRK-TTT15-1,TRNAK39P	8e-07	20966902	0.301941	-2998810
ALU_umary_ALU_2000	2	221447248	rs2571445	missense	Pulmonary function (interaction)	TNS1	8e-09	23284291	-0.262247	2764094
ALU_umary_ALU_2009	2	223454260	rs10170846	intron_variant	Schizophrenia (inflammation and infection response interaction)	.	2e-06	25781172	0.520395	801274
ALU_umary_ALU_2010	2	223545174	rs997363	intergenic	Cervical cancer	C2orf83,SLC19A3	1e-06	24700089	0.329167	-4964284
ALU_umary_ALU_2011	2	223882884	rs12621643	missense	Acute lymphoblastic leukemia (childhood)	KCNE4	3e-06	19684603	0.321155	-35099
L1_umary_LINE1_518	2	224207146	rs6731443	intron	Airway hyperresponsiveness	AGFG1	2e-06	23984888	-0.25669	-4190420
ALU_umary_ALU_2017	2	225114131	rs2629046	intergenic	Height	SERPINE2,FAM124B	8e-12	20881960	0.348514	66387
ALU_umary_ALU_2028	2	226970099	rs2943634	intergenic	Coronary heart disease	NYAP2,MIR5702	2e-07	17634449	0.337819	-97981
ALU_umary_ALU_2034	2	229229743	rs7594321	intron	Pulmonary function (interaction)	DNER	5e-11	23284291	-0.378156	-994288
ALU_umary_ALU_2038	2	230254069	rs2580816	intergenic	Height	NPPC,DIS3L2	6e-22	20881960	0.281193	-2543897
L1_umary_LINE1_526	2	230341559	rs1473307	intergenic	Menopause (age at onset)	MIR4439,NYAP2	3e-07	23307926	0.346891	4115936
ALU_umary_ALU_2041	2	230970968	rs1517484	intergenic	Attention deficit hyperactivity disorder (time to onset)	MIR4439,NYAP2	5e-07	18937294	0.288249	4733058
ALU_umary_ALU_2043	2	231470361	rs1515110	intergenic	Adiponectin levels	NYAP2,MIR5702	2e-07	22479202	0.332002	4348145
ALU_umary_ALU_2045	2	231982853	rs6704644	intron	Bilirubin levels	USP40	8e-08	21646302	0.307279	-2423802
ALU_umary_ALU_2046	2	232279814	rs11691652	intergenic	Obesity-related traits	SLC19A3,RNA5SP121	8e-06	23251661	0.317283	3694916
L1_umary_LINE1_527	2	232482740	rs1656402	intron	Non-small cell lung cancer (survival)	EIF4E2	8e-08	21079520	0.352748	-943786
ALU_umary_ALU_2050	2	233622061	rs6704768	intron	Schizophrenia	GIGYF2	2e-12	25056061	-0.321295	29560
ALU_umary_ALU_2051	2	233845893	rs12475512	intergenic	Eating disorders (purging via substances)	B3GNT7,ZBTB8OSP2	7e-07	23568457	0.346553	1547817
L1_umary_LINE1_530	2	235519810	rs10460436	intergenic	Height	NPPC,DIS3L2	8e-39	25429064	0.324495	2704469
ALU_umary_ALU_2058	2	236098973	rs6712333	intron	Nicotine use	SP140L	5e-06	23942779	-0.255099	4868802
ALU_umary_ALU_2063	2	237757893	rs12479254	intron	Brain structure	BOK	6e-07	20171287	-0.276866	-4745063
ALU_umary_ALU_2069	2	238519575	rs2292873	ncRNA	Obesity-related traits	RAB17	8e-06	23251661	0.467187	20131
ALU_umary_ALU_2071	2	239020853	rs12479254	intron	Brain structure	BOK	6e-07	20171287	-0.314452	-3482103
ALU_umary_ALU_2076	2	239883408	rs10200850	intron_variant	Perioperative myocardial infarction in coronary artery bypass surgery	.	8e-06	25948407	0.217799	570202
ALU_umary_ALU_2082	2	241025342	rs7607316	intergenic	Airflow obstruction	ACKR3,COPS8	3e-06	22837378	-0.247978	3503500
ALU_umary_ALU_2085	2	242120145	rs4344931	UTR-3	Height	AGXT	8e-10	25282103	-0.216037	301618
L1_umary_LINE1_537	3	656449	rs9835812	intergenic	Immune response to smallpox vaccine (IL-6)	CRBN,SUMF1	8e-07	22542470	-0.231279	-2719335
ALU_umary_ALU_2101	3	2814041	rs7652782	intron	Serum uric acid levels	CNTN4	7e-07	24379826	0.619866	-7575
ALU_umary_ALU_2103	3	2962004	rs975334	intron	Gallbladder cancer	CNTN4	9e-07	22318345	-0.275376	115688
ALU_umary_ALU_2109	3	4205161	rs2587949	intron	Periodontitis (DPAL)	SUMF1	8e-06	24024966	-0.720092	-18455
ALU_umary_ALU_2114	3	4946558	rs1810320	intron	Breast cancer	GRM7	3e-06	23468962	0.430033	-2337411
ALU_umary_ALU_2123	3	6395833	rs9990174	intron	Conduct disorder (interaction)	SLC6A1	6e-06	18846501	-0.26151	-4644606
ALU_umary_ALU_2126	3	6636939	rs155206	intergenic	QRS duration in Tripanosoma cruzi seropositivity	MRPS35P1,MRPS36P1	2e-06	24324551	-0.304946	74608
L1_umary_LINE1_546	3	6752743	rs155206	intergenic	QRS duration in Tripanosoma cruzi seropositivity	MRPS35P1,MRPS36P1	2e-06	24324551	0.276482	190412
ALU_umary_ALU_2129	3	7130385	rs794185	intron	Multiple sclerosis--Brain Glutamate Levels	SUMF1	6e-07	20802204	0.262752	2693027
ALU_umary_ALU_2130	3	7133401	rs1552244	intron,intron	Alzheimer's disease	FANCD2,FANCD2OS	2e-06	24755620	-0.27627	-3002176
ALU_umary_ALU_2131	3	7170191	rs6777876	intergenic	Alcohol dependence	MARK2P14,SYN2	4e-07	21314694	0.258647	-4786407
ALU_umary_ALU_2147	3	9695116	rs6790433	intron	Response to taxane treatment (docetaxel)	SLC6A6	1e-06	23006423	-0.304003	-4785662
ALU_umary_ALU_2148	3	9715494	rs155206	intergenic	QRS duration in Tripanosoma cruzi seropositivity	MRPS35P1,MRPS36P1	2e-06	24324551	-0.232251	3153163
ALU_umary_ALU_2149	3	9895306	rs4450798	intron	Bipolar disorder with mood-incongruent psychosis	LINC00620	2e-06	23092984	0.266955	-3841694
ALU_umary_ALU_2153	3	11204180	rs9990174	intron	Conduct disorder (interaction)	SLC6A1	6e-06	18846501	0.332081	163741
ALU_umary_ALU_2155	3	11700123	rs6807064	intron	Metabolite levels	ATP2B2	1e-07	19043545	0.249686	1164352
SVA_umary_SVA_157	3	12696232	rs3729931	intron	Cardiac hypertrophy	RAF1	7e-07	21348951	0.558301	69716
ALU_umary_ALU_2160	3	12818468	rs3729931	intron	Cardiac hypertrophy	RAF1	7e-07	21348951	-0.303948	191952
ALU_umary_ALU_2164	3	15294345	rs1318937	nearGene-3,nearGene-5	Alcohol dependence	SH3BP5,SH3BP5-AS1	3e-06	21956439	-0.663802	-1019
ALU_umary_ALU_2167	3	15639177	rs9036	ncRNA,UTR-3	Cognitive performance	GRIP2,SLC6A6	3e-06	19734545	0.281323	1108456
ALU_umary_ALU_2179	3	17567273	rs4452313	intron	Rheumatoid arthritis	PLCL2	2e-10	24390342	-0.282947	520241
ALU_umary_ALU_2188	3	19035452	rs7633075	intron	Symmetrical dimethylarginine levels	LOC101927777,SATB1-AS1	6e-06	24159190	0.267679	453604
L1_umary_LINE1_558	3	21234927	rs6804842	intron_variant	Body mass index	.	2e-09	25673413	0.228701	-3830019
ALU_umary_ALU_2208	3	22281039	rs2053506	intron	Hip geometry	KCNH8	4e-06	17903296	0.296639	2905248
ALU_umary_ALU_2220	3	24348776	rs6770162	intergenic	Menarche (age at onset)	EIF3KP2,RNA5SP125	2e-12	25231870	-0.310838	-362237
ALU_umary_ALU_2224	3	24772388	rs1915919	intron	Post-traumatic stress disorder	KAT2B	8e-06	24677629	-0.277258	4688507
ALU_umary_ALU_2227	3	25278459	rs9816269	intron	Palmitic acid (16:0) plasma levels	ZNF385D	5e-06	23362303	0.363444	3559618
ALU_umary_ALU_2229	3	25389913	rs669607	intergenic	Multiple sclerosis	EOMES,CMC1	2e-15	21833088	0.216176	-2681531
L1_umary_LINE1_567	3	26524464	rs4680719	intergenic	Metabolite levels (HVA)	MESTP4,RBMS3-AS3	3e-06	23319000	0.257948	-2751182
ALU_umary_ALU_2242	3	27899269	rs4376071	intergenic	IgG glycosylation	RPSAP11,CMTM8	8e-06	23382691	-0.231795	-4365722
L1_umary_LINE1_570	3	28261984	rs7634533	intergenic	Dental caries	RBMS3-AS2,TGFBR2	5e-06	23259602	0.226279	-2110069
ALU_umary_ALU_2247	3	28707068	rs7617877	intron	Parkinson's disease	LINC00693	3e-06	21044948	-0.295877	1304
ALU_umary_ALU_2251	3	29239899	rs4680719	intergenic	Metabolite levels (HVA)	MESTP4,RBMS3-AS3	3e-06	23319000	-0.290134	-35747
ALU_umary_ALU_2253	3	29550384	rs6804842	intron_variant	Body mass index	.	8e-07	25673413	0.314322	4485438
ALU_umary_ALU_2258	3	31210598	rs6776297	intron	HIV-1 viral setpoint	CMTM8	5e-06	22174851	0.272833	-1167673
ALU_umary_ALU_2262	3	31400671	rs10514688	intron	Tonometry	LOC101928135	6e-06	17903302	0.272729	-3561998
ALU_umary_ALU_2265	3	31881398	rs17033506	N/A	Asthma (childhood onset)	LOC100130503	4e-07	23829686	0.222242	-3758428
ALU_umary_ALU_2268	3	32229415	rs7648704	intergenic	Venous thromboembolism (gene x gene interaction)	TRIM71,CCR4	1e-09	23509962	0.222534	-712437
SVA_umary_SVA_161	3	33922459	rs9310995	intron	Pulmonary function	TRIM71	4e-06	21946350	0.232123	993344
ALU_umary_ALU_2275	3	34722849	rs11129640	intron	Entorhinal cortical thickness	LOC101928135	6e-08	21116278	0.344612	-419662
ALU_umary_ALU_2279	3	35346637	rs11129795	nearGene-3	Electrocardiographic traits	SCN5A	5e-10	20062063	-0.325892	-3242526
ALU_umary_ALU_2285	3	35952441	rs6799705	intergenic	Cognitive performance	RPL36AP17,RFC3P1	2e-07	19734545	0.373449	-29689
ALU_umary_ALU_2289	3	36839159	rs13072940	intergenic	Autism spectrum disorder%2C attention deficit-hyperactivity disorder%2C bipolar disorder%2C major depressive disorder%2C and schizophrenia (combined)	HSPD1P6,TRANK1	9e-06	23453885	-0.599416	-3464
ALU_umary_ALU_2293	3	37593903	rs6550435	intergenic	Schizophrenia	HSPD1P6,TRANK1	6e-08	23974872	0.292328	729414
L1_umary_LINE1_577	3	37890143	rs17033506	N/A	Asthma (childhood onset)	LOC100130503	4e-07	23829686	0.273885	2250317
ALU_umary_ALU_2298	3	38399708	rs4377469	intron	Body mass index	CCK	2e-07	22344221	-0.257004	-3903366
L1_umary_LINE1_580	3	38626082	rs3922844	intron	PR interval	SCN5A	5e-43	23139255	0.823077	1829
ALU_umary_ALU_2312	3	41511248	rs1052501	missense	Multiple myeloma	ULK4	2e-08	22120009	-0.224511	-414150
ALU_umary_ALU_2322	3	43592214	rs1052501	missense	Multiple myeloma	ULK4	2e-08	22120009	0.341206	1666816
ALU_umary_ALU_2326	3	45692507	rs6441961	N/A	Celiac disease	UQCRC2P1	3e-07	18311140	0.356484	-659877
ALU_umary_ALU_2330	3	46661859	rs6767019	intergenic	Obesity-related traits	POMGNT2,SNRK	9e-06	23251661	0.239715	3364170
ALU_umary_ALU_2333	3	47782873	rs319690	intron	Blood pressure	MAP4	3e-08	21909110	0.771396	-144611
SVA_umary_SVA_170	3	48244808	rs9876781	nearGene-5	Longevity	ATRIP	1e-06	20834067	0.41202	-242530
L1_umary_LINE1_588	3	48386752	rs9876781	nearGene-5	Longevity	ATRIP	1e-06	20834067	0.349251	-100586
ALU_umary_ALU_2340	3	48746088	rs11719291	intron	Cognitive function	IP6K2	3e-06	25644384	0.468018	10382
ALU_umary_ALU_2345	3	49783822	rs2710323	intron_variant	Glaucoma (primary open-angle)	.	5e-06	25173105	-0.298537	-2998067
ALU_umary_ALU_2346	3	50063039	rs7613875	upstream_gene_variant	Body mass index	.	7e-07	25673413	0.48143	128958
ALU_umary_ALU_2347	3	50879175	rs11719291	intron	Cognitive function	IP6K2	3e-06	25644384	-0.35847	2143469
ALU_umary_ALU_2349	3	51763948	rs11130248	upstream_gene_variant	Keloid	.	5e-07	20711176	0.504482	1449179
L1_umary_LINE1_590	3	55788580	rs6771019	intergenic	Capecitabine sensitivity	C3orf67-AS1,FHIT	2e-06	22864933	-0.257472	-3565578
ALU_umary_ALU_2371	3	57984332	rs6764184	intron_variant	Optic cup area	.	7e-06	25631615	0.625683	-36207
ALU_umary_ALU_2372	3	58314703	rs2176082	intron_variant	Systemic lupus erythematosus and Systemic sclerosis	.	5e-11	23740937	0.321445	-30756
L1_umary_LINE1_595	3	58783877	rs931317	intron	Myopia (pathological)	FHIT	3e-06	23049088	0.226782	-1144974
ALU_umary_ALU_2375	3	58930401	rs832187	intron,intron	Schizophrenia	C3orf49,THOC7	1e-08	25056061	0.242546	-4902649
L1_umary_LINE1_597	3	59852903	rs4502542	intron	Response to citalopram treatment	FHIT	2e-06	22760553	0.333485	-68117
ALU_umary_ALU_2383	3	60460857	rs27387	intron_variant	Diisocyanate-induced asthma	.	1e-06	25918132	0.253804	-3702634
L1_umary_LINE1_599	3	60604759	rs1354034	intron	Platelet counts	ARHGEF3	4e-09	23263863	0.252811	3755010
ALU_umary_ALU_2394	3	61973394	rs2242285	intron_variant	QRS duration	.	1e-08	21076409	0.321655	-4407784
ALU_umary_ALU_2400	3	63209012	rs580384	intron	Breast size	CADPS	4e-06	22747683	0.320917	475646
ALU_umary_ALU_2401	3	63540965	rs652889	intron	QT interval	PTPRG	8e-07	20031603	0.239574	1746911
ALU_umary_ALU_2405	3	64399231	rs7649739	intron	IgG glycosylation	MAGI1	6e-06	23382691	0.323379	-999667
ALU_umary_ALU_2408	3	64986947	rs704454	intron	Alzheimer's disease (age of onset)	ADAMTS9-AS2	3e-06	22005931	0.300487	59922
ALU_umary_ALU_2412	3	66889551	rs13072512	intron	IgG glycosylation	FOXP1	6e-06	23382691	0.271531	-4524494
ALU_umary_ALU_2416	3	67689923	rs9832314	intergenic	IgG glycosylation	RYBP,SHQ1	9e-06	23382691	0.313321	-4828117
ALU_umary_ALU_2429	3	72016139	rs4392363	intergenic_variant	Migraine - clinic-based	.	1e-06	23793025	0.307624	4922725
ALU_umary_ALU_2432	3	72454983	rs12330322	intron	Height	RYBP	3e-22	25282103	-0.311001	-372
ALU_umary_ALU_2444	3	74255420	rs2135319	intergenic	Bilirubin levels	PROK2,LINC00877	4e-06	22085899	0.250855	2231720
L1_umary_LINE1_612	3	75101216	rs264537	intron	Periodontitis (PAL4Q3)	ROBO2	3e-06	24024966	-0.325495	-1621550
ALU_umary_ALU_2452	3	75533853	rs4557101	intron	QT interval	PDZRN3	4e-06	23166209	0.260401	1993235
ALU_umary_ALU_2456	3	76345667	rs3849491	intron	Sex hormone-binding globulin levels	ROBO2	6e-06	22675492	0.330126	-138516
ALU_umary_ALU_2458	3	76551228	rs10511052	intron	IgG glycosylation	ROBO2	6e-06	23382691	-0.230636	-174675
ALU_umary_ALU_2461	3	76985883	rs9863706	intron	Height	RYBP	4e-13	20881960	0.272314	4548470
L1_umary_LINE1_617	3	79216313	rs9831754	intergenic	Calcium levels	VDAC1P7,MRPS17P3	8e-06	20705733	0.328915	862722
L1_umary_LINE1_624	3	82144869	rs3849570	intron_variant	Body mass index	.	2e-08	25673413	0.237774	401908
ALU_umary_ALU_2487	3	83304066	rs7642134	intergenic	Menarche (age at onset)	PRKRIRP2,VGLL3	3e-16	25231870	-0.2577	-3612816
L1_umary_LINE1_625	3	83613997	rs3849570	intron_variant	Body mass index	.	3e-08	25673413	-0.304617	1871036
L1_umary_LINE1_627	3	84433395	rs9757252	intergenic	Prostate cancer (gene x gene interaction)	PRKRIRP2,VGLL3	5e-06	22219177	-0.249017	-2461083
ALU_umary_ALU_2497	3	84832133	rs17023661	intergenic	Obesity-related traits	PRKRIRP2,VGLL3	2e-06	23251661	0.279103	-2136376
L1_umary_LINE1_629	3	85576571	rs17518584	intron	Cognitive function	CADM2	1e-06	25644384	0.603276	-28352
L1_umary_LINE1_631	3	85868023	rs7428796	intergenic	Myopia (pathological)	PRKRIRP2,VGLL3	2e-18	23049088	0.225568	-387649
L1_umary_LINE1_634	3	86264950	rs7428796	intergenic	Myopia (pathological)	PRKRIRP2,VGLL3	2e-18	23049088	-0.302068	9278
ALU_umary_ALU_2504	3	87520483	rs9883474	intergenic	Brain connectivity	KRT8P25,APOOP2	3e-09	23471985	-0.481604	-4966
ALU_umary_ALU_2505	3	87650933	rs2660753	intergenic	Prostate cancer	PPATP1,LINC00506	3e-08	18264097	0.297339	540259
ALU_umary_ALU_2509	3	88478162	rs2880961	intergenic	Response to acetaminophen (hepatotoxicity)	ABCF2P1,NDUFA5P5	2e-07	21177773	0.301614	-46013
ALU_umary_ALU_2515	3	89306839	rs7632427	intergenic	Orofacial clefts	EPHA3,PROS2P,PROSP	4e-08	22863734	0.305796	-227538
ALU_umary_ALU_2518	3	89723846	rs7632427	intergenic	Orofacial clefts	EPHA3,PROS2P,PROSP	4e-08	22863734	-0.293356	189469
ALU_umary_ALU_2531	3	95271383	rs1458303	intron	Blood trace element (Cu levels)	EPHA6	3e-07	23720494	-0.248296	-1897357
ALU_umary_ALU_2536	3	96596494	rs6796026	intergenic	Obesity-related traits	MIR8060,MTRNR2L12	8e-06	23251661	-0.244922	267667
ALU_umary_ALU_2552	3	98726776	rs10212363	intergenic	Waist-to-hip circumference ratio (interaction)	NFKBIZ,ZPLD1	2e-06	23192594	0.26635	-3121785
L1_umary_LINE1_651	3	98775500	rs72932726	intergenic	Heschl's gyrus morphology	RNU6-26P,ACTG1P13	3e-07	25130324	0.325896	-57575
ALU_umary_ALU_2556	3	98912360	rs7612581	intergenic	Economic and political preferences (environmentalism)	MIR548AB,RAP1BP2	2e-06	22566634	0.319062	-4395282
ALU_umary_ALU_2562	3	99854528	rs6796026	intergenic	Obesity-related traits	MIR8060,MTRNR2L12	8e-06	23251661	-0.228838	3525701
ALU_umary_ALU_2565	3	100177266	rs7637230	intron_variant	Psoriasis	.	2e-10	25939698	-0.284476	-1767445
ALU_umary_ALU_2573	3	101597726	rs7637230	intron_variant	Psoriasis	.	2e-10	25939698	-0.263967	-346985
ALU_umary_ALU_2575	3	103171376	rs9820695	intergenic	Economic and political preferences (environmentalism)	MIR548AB,RAP1BP2	9e-07	22566634	-0.34391	-160107
ALU_umary_ALU_2577	3	103419436	rs10511217	intergenic	Economic and political preferences (environmentalism)	MIR548AB,RAP1BP2	2e-06	22566634	0.659299	15922
ALU_umary_ALU_2578	3	103453396	rs2677247	intergenic	IgG glycosylation	MIR548AB,RAP1BP2	9e-06	23382691	0.699638	2805
ALU_umary_ALU_2591	3	106289201	rs12491921	intergenic	Cannabis dependence	CBLB,FCF1P3	1e-06	21668797	-0.255933	251
ALU_umary_ALU_2606	3	109697784	rs9868898	intron,intron	Crohn's disease-related phenotypes	PHLDB2,PLCXD2	2e-06	25557950	0.292111	-1783162
ALU_umary_ALU_2607	3	109728160	rs10934011	intergenic	DNA methylation (parent-of-origin)	MIR4445,RPSAP29	1e-09	23725790	0.358852	-61410
ALU_umary_ALU_2609	3	110113845	rs679711	intergenic	Sleep depth	MIR4445,RPSAP29	1e-06	23728906	-0.243247	584295
ALU_umary_ALU_2610	3	110271029	rs10934011	intergenic	DNA methylation (parent-of-origin)	MIR4445,RPSAP29	1e-09	23725790	-0.249963	481459
ALU_umary_ALU_2612	3	110819600	rs769554	intron	Cardiac hypertrophy	LINC01205	3e-06	21348951	0.270289	1615187
ALU_umary_ALU_2614	3	110987478	rs3732481	intron,intron	Mitochondrial DNA levels	LOC102723469,ZBTB20	3e-06	25240745	0.304813	-3495935
ALU_umary_ALU_2616	3	111226375	rs1881681	intergenic	Current cigarettes per day in onic obstructive pulmonary disease	PVRL3,CD96	1e-06	21685187	0.408204	59801
ALU_umary_ALU_2617	3	111271467	rs4450776	intron	Cognitive performance	PLCXD2	5e-06	20125193	0.335293	-151662
ALU_umary_ALU_2620	3	111712342	rs16859140	intron	Telomere length	TMPRSS7	5e-06	24478790	-0.228892	-80252
ALU_umary_ALU_2623	3	112453505	rs9868898	intron,intron	Crohn's disease-related phenotypes	PHLDB2,PLCXD2	2e-06	25557950	0.214086	972559
ALU_umary_ALU_2627	3	113047156	rs13092825	intron_variant	Dental caries	.	2e-06	23259602	0.463627	-524465
ALU_umary_ALU_2629	3	113203549	rs7611694	intron	Prostate cancer	SIDT1	4e-13	23535732	0.231904	-72075
ALU_umary_ALU_2637	3	114364938	rs9841504	intron,intron	Gastric cancer	LOC102723469,ZBTB20	2e-09	22037551	0.567542	2174
ALU_umary_ALU_2638	3	114505487	rs12634229	intergenic	Atopic dermatitis	CCDC80,CD200R1L	2e-19	23042114	0.216931	2129179
ALU_umary_ALU_2641	3	114915094	rs7611694	intron	Prostate cancer	SIDT1	4e-13	23535732	0.305567	1639470
ALU_umary_ALU_2644	3	115249807	rs10511378	intergenic	Obesity-related traits	PTMAP8,IGSF11	1e-06	23251661	0.273492	-2912816
ALU_umary_ALU_2652	3	116857576	rs11707293	intron	Response to anti-retroviral therapy (ddI/d4T) in HIV-1 infection (Grade 1 peripheral neuropathy)	STXBP5L	5e-06	24554482	0.235326	-4226891
ALU_umary_ALU_2654	3	117193587	rs6804441	intron	Systemic lupus erythematosus	CD80	3e-16	23273568	0.419759	-2067357
ALU_umary_ALU_2656	3	117351873	rs11707293	intron	Response to anti-retroviral therapy (ddI/d4T) in HIV-1 infection (Grade 1 peripheral neuropathy)	STXBP5L	5e-06	24554482	0.241678	-3732594
ALU_umary_ALU_2657	3	117683705	rs6800901	intron	Multiple myeloma (IgH translocation)	POLQ	2e-06	23502783	0.325606	-3470488
ALU_umary_ALU_2669	3	121568819	rs9868873	intron	Esophageal cancer	SEMA5B	1e-07	21642993	0.309076	-1162091
ALU_umary_ALU_2673	3	122445747	rs9289301	intergenic	Educational attainment	C3orf56,TPRA1	8e-07	25201988	0.318471	-4699246
ALU_umary_ALU_2676	3	123126629	rs13077101	intron	Obesity-related traits	RABL3	2e-07	23251661	0.248642	2701298
ALU_umary_ALU_2685	3	124808631	rs2681424	intergenic	Multiple sclerosis	ILDR1,CD86	2e-07	22190364	-0.265655	3039109
ALU_umary_ALU_2689	3	125214393	rs9813712	intron	Response to amphetamines	COL6A4P2	2e-06	22952603	0.312951	-4756708
ALU_umary_ALU_2690	3	125904422	rs1107366	intron	Metabolite levels	ALDH1L1-AS2	2e-06	23378610	-0.255774	257
SVA_umary_SVA_182	3	126090202	rs9810890	intron	Dental caries	LOC100132731	6e-06	23064961	-0.257991	-2562351
ALU_umary_ALU_2693	3	127015547	rs13075436	intergenic	Response to angiotensin II receptor blocker therapy	C3orf56,TPRA1	6e-06	22566498	0.420251	54399
ALU_umary_ALU_2696	3	128076691	rs2687729	intron	Menarche (age at onset)	EEFSEC	1e-10	25231870	0.501859	181465
ALU_umary_ALU_2697	3	128395222	rs2712381	intron	Monocyte count	RPN1	2e-16	23314186	-0.659343	56622
SVA_umary_SVA_183	3	129075860	rs114542799	nearGene-5,intron	PR interval in Tripanosoma cruzi seropositivity	ALDH1L1,ALDH1L1-AS2	5e-06	24324551	0.299855	3174907
ALU_umary_ALU_2698	3	129136669	rs1534166	intron	Alcohol consumption (transferrin glycosylation)	SRPRB	2e-17	21665994	0.417615	-4400398
ALU_umary_ALU_2701	3	129938434	rs7615952	cds-synon	Blood pressure (smoking interaction)	ALG1L	5e-07	25189868	-0.355167	4289031
L1_umary_LINE1_687	3	131069779	rs10934853	intron	Prostate cancer	EEFSEC	3e-10	19767754	0.265705	3031406
ALU_umary_ALU_2718	3	132577737	rs2659703	intergenic	Plasma omega-6 polyunsaturated fatty acid levels (gamma-linolenic acid)	EEFSEC,DNAJB8	3e-06	24823311	-0.308239	4407875
ALU_umary_ALU_2726	3	135400346	rs9818870	UTR-3	Coronary artery disease	MRAS	1e-07	24262325	0.232585	-2721776
ALU_umary_ALU_2733	3	137565396	rs16847609	intergenic_variant	Alzheimer's disease in APOE e4- carriers	.	5e-07	25778476	0.348807	-366498
SVA_umary_SVA_187	3	137845386	rs7638688	intron	Amyotrophic lateral sclerosis	NME9	1e-06	24931836	-0.291727	-180235
ALU_umary_ALU_2743	3	140524436	rs724016	intron	Height	ZBTB38	3e-158	25282103	0.349055	-581134
ALU_umary_ALU_2745	3	140760627	rs4894410	intergenic	Kawasaki disease	PISRT1,MRPS22	8e-06	22446961	0.227085	1717391
ALU_umary_ALU_2751	3	141310649	rs13068298	intergenic	Economic and political preferences (feminism/equality)	C3orf58,RNA5SP144	8e-06	22566634	0.302265	-2461598
ALU_umary_ALU_2757	3	142460039	rs3773506	UTR-3	Type 2 diabetes	PLS1	9e-06	21490949	0.778398	29039
ALU_umary_ALU_2765	3	144308219	rs800082	intergenic	Smoking behavior	RNA5SP144,LARP7P4	3e-06	19247474	-0.375539	-31986
ALU_umary_ALU_2766	3	144503142	rs1991431	intron	Height	ZBTB38	4e-47	23563607	0.21213	3369692
L1_umary_LINE1_704	3	144610083	rs11708189	intron	Sudden cardiac arrest	CLSTN2	2e-06	21658281	-0.260091	4434723
ALU_umary_ALU_2774	3	145244351	rs12629805	intergenic	Subcutaneous adipose tissue	PLSCR5,RPL21P71	3e-06	22589738	-0.234888	-1387813
ALU_umary_ALU_2776	3	145523377	rs2800	intron	Non-alcoholic fatty liver disease histology (other)	SLC9A9	3e-06	20708005	0.283796	2098555
ALU_umary_ALU_2779	3	145948771	rs7632299	intron	Non-alcoholic fatty liver disease histology (lobular)	SLC9A9	4e-06	20708005	-0.306331	2892304
ALU_umary_ALU_2786	3	146331018	rs7617219	N/A	Subcutaneous adipose tissue	CPHL1P	1e-06	22589738	0.232585	-2646296
ALU_umary_ALU_2792	3	147911664	rs12629805	intergenic	Subcutaneous adipose tissue	PLSCR5,RPL21P71	3e-06	22589738	0.237618	1279500
ALU_umary_ALU_2795	3	148909350	rs13072552	intron	Serum ceruloplasmin levels	CP	2e-11	22075249	0.441568	-3776
L1_umary_LINE1_714	3	151148555	rs6788895	intron	Breast cancer	SIAH2	9e-08	22951594	0.255339	680747
ALU_umary_ALU_2810	3	151748850	rs1351267	intergenic	Schizophrenia	SUCNR1,MBNL1	7e-06	23212062	-0.424268	-14851
ALU_umary_ALU_2817	3	152611312	rs7617219	N/A	Subcutaneous adipose tissue	CPHL1P	1e-06	22589738	-0.22599	3633998
L1_umary_LINE1_718	3	153091097	rs7623788	intergenic	IgG glycosylation	C3orf79,RPL21P42	5e-06	23382691	0.294667	-259019
ALU_umary_ALU_2826	3	154869723	rs573872	intergenic	Infantile hypertrophic pyloric stenosis	C3orf79,RPL21P42	5e-14	23989729	-0.275835	1397560
ALU_umary_ALU_2830	3	155040675	rs6440972	intergenic	Response to inhaled corticosteroid treatment in asthma (percentage change of FEV1)	PABPC1P10,PLCH1-AS1	8e-07	24792382	-0.352491	-4755
ALU_umary_ALU_2838	3	156233884	rs12638253	intron	Multiple sclerosis (severity)	LEKR1	2e-06	19010793	0.40823	-392207
ALU_umary_ALU_2839	3	156239882	rs13068223	intron	Age-related hearing impairment (interaction)	LINC00886	5e-09	24939585	-0.307804	-231073
ALU_umary_ALU_2842	3	156981293	rs13064954	intergenic	Smoking cessation in onic obstructive pulmonary disease	LINC00881,CCNL1	5e-06	21685187	0.705575	126551
ALU_umary_ALU_2844	3	157369140	rs13064773	intergenic	Response to abacavir-containing treatment in HIV-1 infection (virologic failure)	GPR79,IQCJ	8e-07	25461247	0.271603	-1241754
L1_umary_LINE1_723	3	157854366	rs2362965	intron	Height	RSRC1	2e-09	23563607	0.434446	-255013
ALU_umary_ALU_2847	3	158223555	rs2362965	intron	Height	RSRC1	2e-09	23563607	0.49217	114176
ALU_umary_ALU_2873	3	162637609	rs1425609	intergenic	Aging (time to death)	TOMM22P6,RPS6P4	1e-06	21782286	-0.328647	-44386
SVA_umary_SVA_191	3	164440690	rs2243123	intron,intron	Multiple sclerosis	IL12A,IL12A-AS1	7e-06	21833088	0.260301	4731039
ALU_umary_ALU_2881	3	165180231	rs4365667	intergenic	Smoking quantity	BCHE,MTND4P17	5e-06	24665060	0.25309	-457298
ALU_umary_ALU_2883	3	165336826	rs1918974	intron	Diastolic blood pressure	MECOM	8e-08	19430483	0.2837	-3829062
L1_umary_LINE1_735	3	166092234	rs1918974	intron	Diastolic blood pressure	MECOM	8e-08	19430483	-0.32392	-3073654
ALU_umary_ALU_2890	3	166362314	rs419076	intron	Systolic blood pressure	MECOM	2e-13	21909115	0.345316	-2738572
ALU_umary_ALU_2892	3	166390230	rs1803274	missense	Cardiovascular disease risk factors	BCHE	6e-92	21943158	0.260035	898950
ALU_umary_ALU_2897	3	166595354	rs4365667	intergenic	Smoking quantity	BCHE,MTND4P17	5e-06	24665060	0.281215	957825
ALU_umary_ALU_2905	3	168199075	rs1523288	intergenic	Heart failure	SLITRK3,BCHE	6e-06	20445134	0.344935	2918866
ALU_umary_ALU_2910	3	169145000	rs1918974	intron	Diastolic blood pressure	MECOM	8e-08	19430483	-0.316961	-20888
ALU_umary_ALU_2911	3	169270604	rs2201862	downstream_gene_variant	Myeloproliferative neoplasms	.	2e-09	25849990	0.419659	340353
ALU_umary_ALU_2919	3	169951024	rs16852912	intergenic	Aging (time to event)	RPL21P43,MECOM	3e-06	21782286	0.305478	1264348
ALU_umary_ALU_2924	3	171319300	rs13074924	intergenic	Major depressive disorder	NLGN1,RPL8P4	9e-06	20516156	0.319419	-2709745
ALU_umary_ALU_2925	3	171626388	rs3913363	intergenic	Response to angiotensin II receptor blocker therapy	TMEM212,FNDC3B	4e-07	22566498	-0.334727	-27515
ALU_umary_ALU_2929	3	172322950	rs3913363	intergenic	Response to angiotensin II receptor blocker therapy	TMEM212,FNDC3B	4e-07	22566498	0.438662	669047
ALU_umary_ALU_2931	3	172409227	rs13090836	intron	Heart rate	SERPINI1	7e-06	23534349	-0.218848	4901165
L1_umary_LINE1_751	3	173917228	rs13100616	intron	Amyotrophic lateral sclerosis (sporadic)	KCNMB2	9e-07	24529757	0.236358	-4482323
ALU_umary_ALU_2945	3	174250911	rs11920090	intron	Fasting glucose-related traits (interaction with BMI)	SLC2A2	8e-11	22581228	0.275054	3533390
ALU_umary_ALU_2947	3	174410750	rs12696304	intergenic	Telomere length	SDHDP3,TERC	2e-14	21573004	-0.266279	4929479
ALU_umary_ALU_2951	3	175673943	rs11709498	intron	Periodontitis (DPAL)	NLGN1	6e-06	24024966	0.312867	2493310
ALU_umary_ALU_2958	3	176143034	rs1488564	intron	Age-related hearing impairment (interaction)	NLGN1	8e-09	24939585	0.230013	2689166
SVA_umary_SVA_194	3	176990180	rs7612445	intergenic	Heart rate	GNB4,MTHFD2P7	2e-14	23583979	-0.270135	-2182799
ALU_umary_ALU_2966	3	178111045	rs9839776	intron	Anorexia nervosa	SOX2-OT	3e-07	24514567	-0.253562	-3200522
L1_umary_LINE1_758	3	180091672	rs2270968	missense	Blood metabolite levels	MCCC1	1e-16	24816252	0.373467	-2663537
ALU_umary_ALU_2976	3	180171407	rs9290663	intron	Acute lymphoblastic leukemia (childhood)	KCNMB2	6e-06	19684603	0.254425	1741468
ALU_umary_ALU_2977	3	180190410	rs7630877	intron	Type 2 diabetes	PEX5L	7e-06	21490949	-0.273437	529092
ALU_umary_ALU_2979	3	180484110	rs6806377	intergenic	Obesity-related traits	HSP90AA5P,EIF2B5	1e-06	23251661	0.241978	-3359025
ALU_umary_ALU_2982	3	181994868	rs1656966	intergenic	Myopia (pathological)	KNG1,PSMD10P2	4e-21	23049088	-0.303197	-4471384
ALU_umary_ALU_2986	3	182299013	rs720390	intergenic	Height	MIR548AQ,TRA2B	2e-14	20881960	-0.322976	-3249670
L1_umary_LINE1_761	3	186372141	rs9898	missense	Activated partial thromboplastin time	HRG	1e-111	22703881	0.456222	-18486
ALU_umary_ALU_2998	3	186957964	rs2239612	intron	Esophageal cancer (squamous cell)	ST6GAL1	6e-14	22960999	-0.330805	164722
ALU_umary_ALU_2999	3	187558301	rs523079	intergenic	Glucose homeostasis traits	BCL6,LPP-AS2	2e-07	25524916	-0.383801	-57561
L1_umary_LINE1_762	3	187835312	rs6778436	intron	Response to methylphenidate treatment in attention-deficit/hyperactivity disorder (blood pressure)	ST6GAL1	5e-06	21130132	0.281206	1150948
L1_umary_LINE1_763	3	188234432	rs16862964	intergenic	Type 2 diabetes (young onset) and obesity	BCL6,LPP-AS2	7e-06	24465431	-0.229682	441721
ALU_umary_ALU_3010	3	188883226	rs1648707	intergenic	Adiponectin levels	RFC4,ADIPOQ	3e-12	20011104	0.274957	2331515
ALU_umary_ALU_3019	3	190018124	rs9820070	intergenic	Hematological and biochemical traits	BCL6,LPP-AS2	1e-11	20139978	-0.27858	2331050
ALU_umary_ALU_3022	3	190999464	rs10937470	intron	Total ventricular volume	UTS2B	9e-06	21116278	0.830193	-1344
ALU_umary_ALU_3031	3	192045380	rs6764050	intergenic	Response to citalopram treatment	SST,RTP2	9e-07	22760553	0.279307	4631389
ALU_umary_ALU_3032	3	192376526	rs523079	intergenic	Glucose homeostasis traits	BCL6,LPP-AS2	2e-07	25524916	-0.281124	4760664
L1_umary_LINE1_769	3	193354185	rs2084385	intron	Total ventricular volume	PAK2	5e-06	21116278	0.234604	-3199682
ALU_umary_ALU_3047	3	194691480	rs9877502	intergenic	Alzheimer's disease biomarkers	SNAR-I,OSTN	5e-09	23562540	-0.253756	4021962
ALU_umary_ALU_3052	3	196601099	rs9990333	intergenic	Iron status biomarkers (transferrin levels)	RNU7-18P,LINC00885	2e-13	25352340	0.325196	773894
ALU_umary_ALU_3065	4	2571817	rs7656416	intron	Type 2 diabetes	MAEA	1e-08	22456796	-0.288104	1317282
ALU_umary_ALU_3074	4	5522952	rs2247341	cds-synon	Height	SLBP	2e-11	20881960	0.342117	3821635
ALU_umary_ALU_3077	4	7569173	rs6446315	intergenic	Height	CYTL1,STK32B	4e-11	25282103	0.270465	2533586
ALU_umary_ALU_3079	4	7792399	rs4619890	intron	Glaucoma (primary open-angle)	AFAP1	7e-10	25173105	0.462192	-60761
SVA_umary_SVA_205	4	9603244	rs3822262	intron	Obesity-related traits	S100P	3e-06	23251661	-0.314031	2905478
SVA_umary_SVA_206	4	9704849	rs9654056	intron	Electroencephalogram traits	PPP2R2C	9e-06	25387704	0.245558	3158416
ALU_umary_ALU_3085	4	10722293	rs13142500	intergenic	Rheumatoid arthritis	CLNK,RNPS1P1	3e-09	24390342	0.660019	-5064
ALU_umary_ALU_3090	4	12239264	rs4698169	intergenic	Temperament (bipolar disorder)	MTND5P4,RPS7P6	2e-06	22365631	-0.217031	-4896079
L1_umary_LINE1_779	4	12429465	rs1494950	intron	Political ideology	CPEB2-AS1	9e-06	24569950	0.266916	-2537704
ALU_umary_ALU_3092	4	12648679	rs10002492	intergenic	IgG glycosylation	RNA5SP156,HSP90AB2P	8e-06	23382691	-0.289149	68833
ALU_umary_ALU_3098	4	13832709	rs6830062	intron	Height	LCORL	5e-09	19343178	0.264118	-4185021
ALU_umary_ALU_3099	4	14087048	rs6449353	intergenic	Birth length	KRT18P63,RPL21P46	1e-06	25281659	-0.272209	-3946440
L1_umary_LINE1_783	4	14849038	rs7678436	intergenic	Height	FAM184B,DCAF16	2e-40	25429064	-0.258916	-2948928
L1_umary_LINE1_786	4	18162689	rs2724475	intron	Height	LCORL	2e-09	20881960	0.361392	216257
L1_umary_LINE1_787	4	18194357	rs1503874	intergenic	Illicit drug use	KRT18P63,RPL21P46	4e-06	23942779	-0.373996	65716
ALU_umary_ALU_3120	4	19304241	rs6845621	intergenic	Adverse response to chemotherapy in breast cancer (alopecia) (cyclophosphamide+doxorubicin+/-5FU)	KRT18P63,RPL21P46	2e-06	24025145	-0.212339	438072
ALU_umary_ALU_3121	4	19366160	rs1511453	intergenic	Thiazide-induced adverse metabolic effects in hypertensive patients	CDC42P6,PPARGC1A	5e-06	23400010	-0.261954	-4222302
ALU_umary_ALU_3127	4	20519117	rs17387100	intron	Suicide attempts in depression or bipolar disorder	PROM1	8e-07	24964207	0.307405	4523992
ALU_umary_ALU_3131	4	21186948	rs358592	intron	Suicidal ideation	KCNIP4	3e-06	20877300	0.273524	-290042
ALU_umary_ALU_3133	4	21534589	rs959903	intron	Non-alcoholic fatty liver disease histology (other)	SEL1L3	7e-06	20708005	-0.247585	-4275507
ALU_umary_ALU_3139	4	22043212	rs1503874	intergenic	Illicit drug use	KRT18P63,RPL21P46	4e-06	23942779	-0.274419	3914571
ALU_umary_ALU_3145	4	22515878	rs907499	intergenic	Obesity-related traits	SMIM20,RBPJ	4e-06	23251661	0.2586	-3621141
ALU_umary_ALU_3159	4	26438630	rs6833159	intergenic	Underweight status	MESTP3,EEF1A1P21	3e-07	25133637	0.248372	-2394158
ALU_umary_ALU_3174	4	29020773	rs10019888	intergenic	HDL cholesterol	SMIM20,RBPJ	5e-08	24097068	0.256617	2957783
ALU_umary_ALU_3176	4	29733154	rs6822297	intron	Obesity-related traits	STIM2	8e-06	23251661	-0.236057	2732159
ALU_umary_ALU_3178	4	29907839	rs7442317	intergenic	Attention deficit hyperactivity disorder motor coordination	EEF1A1P21,RPS3AP17	4e-06	21473668	-0.646281	4787
ALU_umary_ALU_3180	4	30273174	rs10517287	intergenic	Response to anti-depressant treatment in major depressive disorder	MAPRE1P2,RPL31P31	2e-07	22041458	0.265954	-3351528
ALU_umary_ALU_3185	4	30892082	rs6844153	intron	Phospholipid levels (plasma)	STIM2	6e-07	21829377	0.276557	3947768
ALU_umary_ALU_3191	4	31444954	rs11725593	intergenic	Hirschsprung disease	STIM2,MRPL51P1	2e-06	25310821	-0.227961	4378916
ALU_umary_ALU_3194	4	31591472	rs6856768	intergenic	Alzheimer's disease	RPS3AP17,PCDH7	5e-06	22832961	0.314588	1123306
ALU_umary_ALU_3195	4	31841415	rs2177312	intergenic	Very long-chain saturated fatty acid levels (fatty acid 22:0)	PCDH7,MAPRE1P2	5e-06	25378659	-0.354519	-107628
L1_umary_LINE1_811	4	32845311	rs6818288	intergenic	Obesity-related traits	RPS3AP17,PCDH7	6e-06	23251661	0.280506	2777098
ALU_umary_ALU_3205	4	33632746	rs10517287	intergenic	Response to anti-depressant treatment in major depressive disorder	MAPRE1P2,RPL31P31	2e-07	22041458	0.389579	8044
ALU_umary_ALU_3213	4	35661246	rs437943	intergenic	Response to TNF antagonist treatment	RPL31P31,SEC63P2	4e-06	18615156	0.306112	289148
L1_umary_LINE1_818	4	37952092	rs10004195	nearGene-5	Helicobacter pylori serologic status	TLR10	1e-18	23652523	-0.245909	-832632
ALU_umary_ALU_3231	4	38103889	rs10010758	intron	Periodontal microbiota	TBC1D1	4e-06	22699663	0.217657	165371
ALU_umary_ALU_3235	4	39073820	rs35141484	cds-synon	Asthma (childhood onset)	KLHL5	3e-07	23829686	0.555646	-14521
ALU_umary_ALU_3236	4	39410559	rs11096990	intron	Cognitive function	WDR19	6e-07	24684796	0.416844	123610
ALU_umary_ALU_3238	4	40187919	rs1487630	intergenic	Crohn's disease	MRPS33P2,LINC01258	1e-11	23266558	0.251073	1852096
ALU_umary_ALU_3239	4	40235018	rs6832151	N/A	Graves' disease	LOC101930098	1e-13	21841780	-0.248906	-68615
ALU_umary_ALU_3241	4	40700755	rs4466078	intron	Dental caries	APBB2	8e-06	23259602	0.30478	-272772
ALU_umary_ALU_3244	4	41011263	rs10938397	intergenic	Body mass index	PRDX4P1,PRKRIRP9	4e-31	20935630	0.407418	-4171264
ALU_umary_ALU_3245	4	41598293	rs10010758	intron	Periodontal microbiota	TBC1D1	4e-06	22699663	-0.238032	3659775
ALU_umary_ALU_3246	4	41719411	rs114070671	intron	Opioid sensitivity	APBB2	1e-07	24143882	0.454003	662695
ALU_umary_ALU_3251	4	42088056	rs11096990	intron	Cognitive function	WDR19	6e-07	24684796	0.293268	2801107
ALU_umary_ALU_3259	4	43399986	rs2006970	intergenic	Metabolite levels (5-HIAA/ MHPG Ratio)	GRXCR1,RPS2P21	9e-06	23319000	0.382953	79479
ALU_umary_ALU_3265	4	46074867	rs10938494	intron	Sphingolipid levels	ATP10D	8e-19	19798445	0.387618	-1488581
L1_umary_LINE1_831	4	47007789	rs2055942	intron	Type 2 diabetes	GABRA4	1e-06	23937595	-0.540031	39739
ALU_umary_ALU_3274	4	47496529	rs13106975	intron	Sphingolipid levels	ATP10D	2e-19	22359512	0.424314	-55334
SVA_umary_SVA_210	4	48291600	rs2055942	intron	Type 2 diabetes	GABRA4	1e-06	23937595	-0.241305	1323550
L1_umary_LINE1_836	4	53222423	rs12505749	intron	Airflow obstruction	SRP72	5e-06	22837378	0.240884	-4111689
ALU_umary_ALU_3282	4	53222454	rs6822736	intergenic	Dementia and core Alzheimer's disease neuropathologic changes	LNX1-AS2,RPL21P44	4e-06	25188341	-0.225865	-1319392
L1_umary_LINE1_837	4	53628490	rs172629	intergenic	Mean corpuscular volume	PDGFRA,KIT	1e-27	20139978	0.332358	-1779272
ALU_umary_ALU_3287	4	54415654	rs871606	intergenic	Blood pressure	LNX1-AS2,RPL21P44	1e-08	21909110	0.252189	-383591
ALU_umary_ALU_3292	4	55993120	rs1364989	intergenic	Lupus nephritis in systemic lupus erythematosus	GSX2,RPL22P13	5e-07	24925725	-0.270237	981351
ALU_umary_ALU_3294	4	56269522	rs6832769	UTR-3	Personality dimensions	CLOCK	2e-06	18957941	-0.295229	-28672
ALU_umary_ALU_3295	4	56371962	rs13113518	intron	Height	CLOCK	8e-09	25282103	0.641031	-27686
ALU_umary_ALU_3298	4	56453149	rs218237	intergenic	Mean corpuscular hemoglobin	PDGFRA,KIT	3e-25	20139978	-0.266216	1058977
ALU_umary_ALU_3302	4	56696798	rs2898681	intron	Optic nerve measurement (cup area)	SCFD2	2e-06	20395239	-0.248666	2939798
L1_umary_LINE1_843	4	57497067	rs10517480	intergenic	Metabolite levels	SRIP1,MIR548AG1	2e-07	19043545	0.290976	-3251762
L1_umary_LINE1_845	4	58917529	rs13117307	intron	Cervical cancer	EXOC1	3e-10	23817570	-0.277468	2165789
ALU_umary_ALU_3316	4	61825109	rs17081935	intergenic	Height	REST,NOA1	4e-11	20881960	-0.253931	4001633
ALU_umary_ALU_3319	4	62397486	rs2172802	intron	Partial epilepsies	ADGRL3,LPHN3	3e-06	20522523	-0.260264	-55723
ALU_umary_ALU_3322	4	62789111	rs6819266	intergenic	Age-related macular degeneration	RPL21P47,HMGN1P11	8e-06	23326517	0.312874	-553159
ALU_umary_ALU_3325	4	63669390	rs11944965	intergenic	Adverse response to chemotherapy (neutropenia/leucopenia) (cisplatin)	HMGN1P11,EXOC5P1	2e-06	23648065	-0.292623	245301
ALU_umary_ALU_3329	4	64197396	rs6856328	intron	Response to antipsychotic treatment in schizophrenia (working memory)	ADGRL3,LPHN3	8e-07	21107309	0.293017	1760078
ALU_umary_ALU_3334	4	64726918	rs1949200	intergenic	Sleep quality	RPS23P3,CENPC	9e-06	23728906	0.2491	-2574124
ALU_umary_ALU_3340	4	65216746	rs7656244	intron	Kawasaki disease	TECRL	3e-07	22446961	-0.401371	46331
L1_umary_LINE1_861	4	66809081	rs7656244	intron	Kawasaki disease	TECRL	3e-07	22446961	0.289571	1638666
ALU_umary_ALU_3354	4	67106616	rs1115363	intergenic	Cotinine glucuronidation	RPL6P10,MIR1269A	7e-09	25293881	-0.275889	33473
ALU_umary_ALU_3362	4	67963892	rs145379083	intergenic	Bulimia nervosa	EXOC5P1,LARP1BP1	3e-06	23568457	-0.22432	4070614
ALU_umary_ALU_3378	4	70096959	rs2363719	intron	QT interval	SLC4A4	8e-10	24952745	0.304013	-2041257
ALU_umary_ALU_3379	4	70413673	rs7685921	intron	Fractional exhaled nitric oxide (childhood)	SLC4A4	9e-07	24315451	-0.253979	-1614872
ALU_umary_ALU_3381	4	70585480	rs2363719	intron	QT interval	SLC4A4	8e-10	24952745	0.258579	-1552736
ALU_umary_ALU_3389	4	72714702	rs2363719	intron	QT interval	SLC4A4	8e-10	24952745	0.262768	576486
ALU_umary_ALU_3390	4	72719816	rs2363719	intron	QT interval	SLC4A4	8e-10	24952745	0.280625	581600
ALU_umary_ALU_3393	4	72970727	rs7041	missense	Serum vitamin D-binding protein levels	GC	1e-246	24740207	0.400329	352393
ALU_umary_ALU_3400	4	73889677	rs7689350	intron_variant	Classic bladder exstrophy	.	5e-06	25763902	0.232719	-1392683
ALU_umary_ALU_3402	4	74430433	rs1894292	intron	Prostate cancer	AFM	5e-13	23535732	-0.576469	81275
ALU_umary_ALU_3412	4	76993824	rs2273	intron	Longevity	SDAD1	1e-06	20834067	-0.418835	104436
ALU_umary_ALU_3428	4	79159515	rs1986734	intron	Eosinophilic esophagitis (pediatric)	SHROOM3	1e-06	20208534	0.247877	1738731
ALU_umary_ALU_3430	4	79289449	rs1268789	intron	Hair morphology	FRAS1	7e-08	19896111	0.622799	8756
ALU_umary_ALU_3431	4	79322982	rs6852678	intron_variant	Magnesium levels	.	8e-06	25886283	0.282237	3705417
ALU_umary_ALU_3433	4	79372156	rs1268789	intron	Hair morphology	FRAS1	7e-08	19896111	0.361319	91463
ALU_umary_ALU_3435	4	79511942	rs4859682	intron	Glomerular filtration rate	SHROOM3	2e-09	23535967	0.364808	2101624
ALU_umary_ALU_3436	4	79823615	rs7658637	intergenic	Cognitive performance	RPS6P6,LINC00575	6e-07	20125193	0.288186	-3675698
ALU_umary_ALU_3442	4	80741239	rs4389526	intron	Ankylosing spondylitis	ANTXR2	9e-08	21743469	0.264607	-205236
ALU_umary_ALU_3448	4	81899822	rs17319721	intron	Renal function and onic kidney disease	SHROOM3	1e-12	19430482	0.394449	4530975
ALU_umary_ALU_3449	4	82630148	rs1662853	intergenic	Pubertal anthropometrics	PRKG2,RASGEF1B	1e-07	23449627	-0.37255	485222
L1_umary_LINE1_879	4	82921896	rs9307551	intergenic	Refractive error	OR7E94P,PCAT4	1e-08	23396134	0.228697	2391225
ALU_umary_ALU_3455	4	83322573	rs1878528	intergenic	Height	PRKG2,RASGEF1B	4e-18	23563607	0.218912	1138339
L1_umary_LINE1_883	4	85317475	rs1385890	intron	Obesity-related traits	C4orf22	4e-06	23251661	-0.248144	3782082
ALU_umary_ALU_3472	4	86099317	rs7691216	intron	IgG glycosylation	ARHGAP24	7e-06	23382691	-0.378559	-30299
ALU_umary_ALU_3473	4	86229689	rs994014	intergenic	Height	PRKG2,RASGEF1B	8e-10	21998595	-0.291119	4063899
ALU_umary_ALU_3474	4	86470382	rs2904090	intron,intron	Mammographic density	LOC101929064,MAPK10	8e-06	25353672	-0.326721	-662389
ALU_umary_ALU_3475	4	86584502	rs187200046	intron	Metabolite levels (HVA)	CCSER1	2e-06	23319000	0.334722	-4817109
ALU_umary_ALU_3479	4	88254314	rs6834314	intergenic	Liver enzyme levels (alanine transaminase)	GAPDHP60,MIR5705	3e-09	22001757	0.599349	40506
SVA_umary_SVA_219	4	88305920	rs7694379	intergenic	Platelet counts	GAPDHP60,MIR5705	9e-09	22139419	-0.35356	119411
ALU_umary_ALU_3481	4	88634296	rs3822072	intron	HDL cholesterol	FAM13A	4e-12	24097068	0.216849	-1106973
ALU_umary_ALU_3482	4	88728554	rs356220	intergenic	Parkinson's disease	GPRIN3,SNCA	9e-16	21044948	-0.277235	-1912786
ALU_umary_ALU_3497	4	92270957	rs4128705	intron	Amyotrophic lateral sclerosis (sporadic)	CCSER1	6e-06	24529757	-0.29223	-12814
ALU_umary_ALU_3504	4	93076112	rs6854292	intron	Trans fatty acid levels	GPRIN3	2e-06	25646338	-0.349569	2881952
ALU_umary_ALU_3514	4	94930144	rs3857067	intergenic	QT interval	ATOH1,HMGB3P15	1e-09	24952745	0.360208	-96290
ALU_umary_ALU_3517	4	95413280	rs2201728	intron	Cardiac Troponin-T levels	LOC100507053	5e-06	23247143	-0.235381	-4750593
ALU_umary_ALU_3524	4	96530318	rs13135934	intron	Menarche (age at onset)	SMARCAD1	1e-10	25231870	0.26452	1322630
ALU_umary_ALU_3526	4	96753097	rs7694207	intergenic	Response to mTOR inhibitor (everolimus)	COX7A2P2,STPG2	4e-06	24009623	0.276751	-1127312
L1_umary_LINE1_908	4	98103819	rs7662987	nearGene-3	Smoking initiation	ADH5	9e-06	24665060	0.253795	-1887823
ALU_umary_ALU_3541	4	99741819	rs17028615	intron	Serum metabolite levels	LOC100507053	2e-15	24625756	0.388807	-330105
ALU_umary_ALU_3542	4	99818426	rs13130787	intergenic	Colorectal cancer	ATOH1,HMGB3P15	3e-07	23266556	0.229478	4931395
ALU_umary_ALU_3544	4	100376807	rs17028615	intron	Serum metabolite levels	LOC100507053	2e-15	24625756	0.355837	304883
ALU_umary_ALU_3548	4	101489056	rs2201728	intron	Cardiac Troponin-T levels	LOC100507053	5e-06	23247143	0.2403	1325183
ALU_umary_ALU_3562	4	103133356	rs10005603	intergenic	Tuberculosis	RPL6P14,TET2	7e-06	20694014	0.213	-2710917
L1_umary_LINE1_913	4	103343756	rs6533014	intergenic	Homeostasis model assessment of beta-cell function (interaction)	SLC39A8,NFKB1	7e-06	24204828	-0.390505	-5984
ALU_umary_ALU_3567	4	104744617	rs13144621	intergenic	Airflow obstruction	LEF1-AS1,RPSAP34	1e-06	22837378	0.314138	-4473312
ALU_umary_ALU_3570	4	105597134	rs7679673	N/A	Prostate cancer	LOC101929491	3e-14	19767753	-0.294009	-464400
ALU_umary_ALU_3574	4	106507402	rs11730243	intergenic	Economic and political preferences (time)	ATP5EP1,ARHGEF38	2e-06	22566634	0.243432	43689
ALU_umary_ALU_3575	4	106550763	rs10516487	missense	Systemic lupus erythematosus	BANK1	4e-10	18204447	0.219233	3799687
ALU_umary_ALU_3576	4	106636862	rs10516541	intergenic	Mean forced vital capacity from 2 exams	VN1R23P,RAC1P5	4e-06	17903307	-0.238393	-1478360
ALU_umary_ALU_3577	4	106897015	rs9790517	intron	Breast cancer	TET2	4e-08	23535729	0.365843	812237
L1_umary_LINE1_916	4	107095019	rs11097912	intron	Airflow obstruction	TBCK	6e-06	22837378	0.361484	94557
ALU_umary_ALU_3578	4	107148537	rs2087160	intergenic	Metabolic traits	RPL7L1P13,ZNF969P	7e-13	21886157	-0.282004	-4186193
ALU_umary_ALU_3594	4	110601692	rs10033900	intergenic	Age-related macular degeneration	PLA2G12A,CFI	4e-10	21665990	0.426969	-57375
SVA_umary_SVA_222	4	110760209	rs4698790	intergenic	Fasting insulin (interaction)	CFI,GAR1	9e-06	24204828	0.4038	32649
L1_umary_LINE1_926	4	111863106	rs12646447	intergenic	Ischemic stroke	PITX2,MIR297	3e-08	24262325	0.29237	163780
L1_umary_LINE1_928	4	112628973	rs1585471	intergenic	Myopia (pathological)	RPL36AP23,CCDC34P1	2e-06	21505071	0.886206	-73662
ALU_umary_ALU_3601	4	112698437	rs10034228	intergenic	Myopia (pathological)	RPL36AP23,CCDC34P1	8e-13	21505071	0.704943	86687
ALU_umary_ALU_3607	4	114018264	rs10033464	intergenic	Atrial fibrillation/atrial flutter	PITX2,MIR297	7e-11	17603472	-0.275573	2297503
ALU_umary_ALU_3611	4	115012964	rs10011926	intron	Attention deficit hyperactivity disorder	ELOVL6	8e-06	20732626	-0.255571	3986037
L1_umary_LINE1_934	4	115132707	rs6843082	intergenic	Stroke (ischemic)	PITX2,MIR297	2e-07	23041239	-0.233602	3414640
ALU_umary_ALU_3613	4	115549930	rs1440306	intergenic	Bronchopulmonary dysplasia	HAVCR1P2,TRAM1L1	1e-06	23897914	0.260834	-2325331
ALU_umary_ALU_3614	4	115868853	rs7668874	intergenic	Response to platinum-based chemotherapy (carboplatin)	PGAM4P2,KRT18P21	6e-06	21844884	0.310507	-972471
ALU_umary_ALU_3615	4	115898111	rs7668874	intergenic	Response to platinum-based chemotherapy (carboplatin)	PGAM4P2,KRT18P21	6e-06	21844884	0.310507	-943213
ALU_umary_ALU_3626	4	117350583	rs10028773	N/A	Educational attainment	KLHL2P1	7e-06	25201988	-0.268963	-2914676
ALU_umary_ALU_3631	4	117789186	rs17051310	intron	Breast cancer	TNIP3	2e-06	23468962	0.318375	-4317107
L1_umary_LINE1_941	4	118332411	rs6828740	N/A	Erythema nodosum in inflammatory bowel disease	RPSAP35	5e-08	24487271	-0.268532	-2208
ALU_umary_ALU_3634	4	118609820	rs4422476	intergenic	Neutrophil count	NT5C3AP1,NDST3	8e-06	21507922	0.294305	-42003
ALU_umary_ALU_3643	4	120639904	rs10028773	N/A	Educational attainment	KLHL2P1	7e-06	25201988	-0.3615	374645
ALU_umary_ALU_3646	4	121582257	rs4505848	intron	Type 1 diabetes	KIAA1109	5e-13	19430480	0.297014	-1550235
ALU_umary_ALU_3648	4	122413817	rs4422476	intergenic	Neutrophil count	NT5C3AP1,NDST3	8e-06	21507922	-0.239927	3761994
ALU_umary_ALU_3661	4	124017413	rs45616239	intron_variant	Inflammatory skin disease	.	1e-06	25574825	0.247897	1682403
ALU_umary_ALU_3662	4	124947232	rs1443170	intergenic	Obesity-related traits	RBM48P1,INTU	9e-06	23251661	-0.217169	-3373676
ALU_umary_ALU_3664	4	125350246	rs7655841	intron	Chronic obstructive pulmonary disease (moderate to severe)	SCLT1	7e-07	24621683	-0.354792	-4540544
ALU_umary_ALU_3669	4	125659025	rs7657746	intron	Inflammatory bowel disease	KIAA1109	3e-13	23128233	-0.214843	2497406
ALU_umary_ALU_3670	4	125812746	rs12509991	downstream_gene_variant	Response to Homoharringtonine (cytotoxicity)	.	3e-07	25628645	-0.270332	-262969
L1_umary_LINE1_957	4	127275382	rs1908039	intergenic	Intelligence	CYCSP14,PGBD4P4	9e-08	22449649	0.228832	-3852251
ALU_umary_ALU_3681	4	127442204	rs4975209	intergenic	Neurofibrillary tangles	ZSWIM5P3,RNY5P4	1e-06	25188341	-0.227594	-2794567
ALU_umary_ALU_3687	4	128603194	rs17014760	intergenic	Cerebral amyloid angiopathy	ZSWIM5P3,RNY5P4	7e-06	25188341	-0.257638	-1737686
ALU_umary_ALU_3688	4	128861880	rs724950	intergenic	Obesity-related traits	RBM48P1,INTU	8e-06	23251661	0.430832	519760
ALU_umary_ALU_3691	4	129207248	rs1395241	intron	Bipolar disorder and major depressive disorder (combined)	FAT4	8e-06	20351715	0.226192	2847792
ALU_umary_ALU_3695	4	130066125	rs7690467	intergenic	Eating disorders	ELL2P2,R3HDM2P1	7e-06	22911880	0.290373	-3260270
ALU_umary_ALU_3696	4	130068441	rs17014760	intergenic	Cerebral amyloid angiopathy	ZSWIM5P3,RNY5P4	7e-06	25188341	0.268478	-272439
ALU_umary_ALU_3700	4	130812825	rs2391518	intron_variant	Body mass index	.	3e-07	25673413	-0.312844	916920
ALU_umary_ALU_3707	4	132287477	rs12498806	intergenic	Hippocampal sclerosis	TMEM248P1,RBM48P1	5e-06	25188341	0.221747	4924380
ALU_umary_ALU_3714	4	133459181	rs7690467	intergenic	Eating disorders	ELL2P2,R3HDM2P1	7e-06	22911880	0.295241	132786
ALU_umary_ALU_3722	4	134488146	rs4975209	intergenic	Neurofibrillary tangles	ZSWIM5P3,RNY5P4	1e-06	25188341	0.214513	4251375
ALU_umary_ALU_3731	4	136208558	rs10009124	intron_variant	Number of pregnancies	.	8e-07	25742292	-0.376333	34964
ALU_umary_ALU_3732	4	136304387	rs987360	intergenic	Temperament	SERF1AP1,STMN1P2	2e-06	22832960	-0.256617	-1923222
ALU_umary_ALU_3734	4	136727588	rs10519410	intergenic	Adverse response to radiation therapy	TERF1P3,SERF1AP1	1e-06	23719583	0.254179	-1406993
ALU_umary_ALU_3745	4	138166763	rs17007017	intron	Conduct disorder	ZNF330	7e-06	20585324	0.245481	-3975966
L1_umary_LINE1_971	4	138177334	rs10004839	intergenic	Retinopathy in non-diabetics	TERF1P3,SERF1AP1	5e-06	23393555	0.354401	22522
ALU_umary_ALU_3748	4	138299005	rs10004839	intergenic	Retinopathy in non-diabetics	TERF1P3,SERF1AP1	5e-06	23393555	-0.258485	144193
ALU_umary_ALU_3753	4	139225217	rs10012307	intergenic	DNA methylation (parent-of-origin)	TERF1P3,SERF1AP1	2e-08	23725790	0.262184	1698633
ALU_umary_ALU_3771	4	143258319	rs1995809	intron	Plasma amyloid beta peptide concentrations (ABx-40)	TTC29	2e-06	24535457	0.249887	-4586105
L1_umary_LINE1_985	4	147225296	rs11100904	intergenic	Dental caries	ZNF827,LINC01095	2e-06	23064961	0.312888	320992
ALU_umary_ALU_3793	4	147351188	rs723794	intergenic	Smooth-surface caries	ZNF827,LINC01095	6e-07	23470693	-0.3642	475637
ALU_umary_ALU_3796	4	148053950	rs1395821	intergenic	Coronary heart disease	TTC29,MIR548G	7e-07	21378988	0.713665	6400
ALU_umary_ALU_3808	4	149694824	rs10028213	intergenic	Thyroid function	ATP5LP4,DCLK2	3e-10	22494929	-0.323957	42214
ALU_umary_ALU_3813	4	150882725	rs360932	intergenic	Autism spectrum disorder%2C attention deficit-hyperactivity disorder%2C bipolar disorder%2C major depressive disorder%2C and schizophrenia (combined)	RNA5SP169,FBXW7	8e-06	23453885	-0.243887	-2025444
ALU_umary_ALU_3834	4	155829554	rs13135284	intergenic	DNA methylation (parent-of-origin)	SFRP2,DCHS2	5e-08	23725790	-0.211511	964804
ALU_umary_ALU_3854	4	159550097	rs727153	intron	Alzheimer's disease	LRAT	3e-06	18823527	-0.262489	3895676
ALU_umary_ALU_3859	4	160626048	rs13143871	intron	Systolic blood pressure	GUCY1A3	5e-08	25249183	0.281913	4006844
ALU_umary_ALU_3869	4	162126511	rs17638464	intron	Height	FSTL5	2e-06	20966902	0.290884	-475698
ALU_umary_ALU_3876	4	162593924	rs4470583	intergenic	Diabetic retinopathy	RPS14P7,FSTL5	4e-07	21310492	0.260588	342992
ALU_umary_ALU_3882	4	164084792	rs9312517	intron	Obesity-related traits	SPOCK3	8e-07	23251661	0.22165	-4054588
ALU_umary_ALU_3887	4	164757761	rs1963569	intron	Obesity-related traits	DDX60L	8e-06	23251661	0.280898	-4580759
ALU_umary_ALU_3891	4	165034148	rs4533720	intron	Urinary uromodulin levels	2017-03-01	4e-07	24578125	-0.274495	74344
L1_umary_LINE1_1017	4	165231743	rs4533720	intron	Urinary uromodulin levels	2017-03-01	4e-07	24578125	-0.282138	271939
ALU_umary_ALU_3900	4	166190784	rs9312517	intron	Obesity-related traits	SPOCK3	8e-07	23251661	-0.268007	-1948596
ALU_umary_ALU_3910	4	167338794	rs2710833	intergenic	Non-alcoholic fatty liver disease histology (AST)	DDX60L,PALLD	6e-07	20708005	0.267954	-2071164
ALU_umary_ALU_3912	4	167541965	rs4691139	intergenic	Ovarian cancer in BRCA1 mutation carriers	FAM218A,RPL21P51	3e-08	23544013	-0.212102	1633244
ALU_umary_ALU_3928	4	170834597	rs2710833	intergenic	Non-alcoholic fatty liver disease histology (AST)	DDX60L,PALLD	6e-07	20708005	0.251829	1424639
ALU_umary_ALU_3936	4	172288854	rs9312517	intron	Obesity-related traits	SPOCK3	8e-07	23251661	0.249682	4149474
ALU_umary_ALU_3944	4	174149455	rs6835098	nearGene-5,nearGene-5	Dementia and core Alzheimer's disease neuropathologic changes	GALNT7,LOC101930370	5e-06	25188341	-0.393182	60217
ALU_umary_ALU_3953	4	175534305	rs12507634	intergenic	Thiazide-induced adverse metabolic effects in hypertensive patients	RANP6,FBXO8	4e-06	23400010	0.215819	462703
ALU_umary_ALU_3957	4	176317571	rs2333163	intergenic	Obesity-related traits	ADAM29,TSEN2P1	5e-06	23251661	0.652041	46686
ALU_umary_ALU_3958	4	176402062	rs7699884	intergenic	Breastfeeding duration	RNA5SP173,LINC00290	8e-06	25475840	-0.266574	-4893176
ALU_umary_ALU_3964	4	177804492	rs1920975	intergenic	Cognitive function	AGA,LINC01098	4e-06	25644384	0.251619	-672960
ALU_umary_ALU_3967	4	178405846	rs1920975	intergenic	Cognitive function	AGA,LINC01098	4e-06	25644384	-0.253162	-71606
L1_umary_LINE1_1032	4	178471506	rs1920975	intergenic	Cognitive function	AGA,LINC01098	4e-06	25644384	0.306699	-5946
ALU_umary_ALU_3974	4	179444738	rs12646911	intron_variant	Obesity in adult survivors of childhood cancer exposed to cranial radiation	.	1e-06	25963547	0.235373	4743299
ALU_umary_ALU_3976	4	180256972	rs10520528	intron	Systolic blood pressure in sickle cell anemia	TENM3	2e-06	24058526	0.3784	-3003629
L1_umary_LINE1_1035	4	182418058	rs17067123	intergenic	Response to hepatitis C treatment	RNA5SP173,LINC00290	8e-06	19684573	0.33534	2369696
ALU_umary_ALU_3988	4	182462012	rs17090640	intergenic	Multiple sclerosis	RNA5SP173,LINC00290	3e-06	23412934	0.348155	1794365
ALU_umary_ALU_3997	4	185651677	rs2130392	intron	Kawasaki disease	CENPU	3e-08	22446962	-0.412997	12508
ALU_umary_ALU_3999	4	185977809	rs6857559	intergenic	Myopia (pathological)	TRIML1,RPL7AP27	3e-21	23049088	0.23339	-3143102
ALU_umary_ALU_4000	4	186361924	rs2289252	intron,ncRNA	Activated partial thromboplastin time	F11,F11-AS1	6e-43	22703881	0.258332	-845457
ALU_umary_ALU_4001	4	186382160	rs62343714	intergenic_variant	Emphysema imaging phenotypes	.	1e-06	26030696	-0.284597	-2523337
ALU_umary_ALU_4005	4	187093487	rs3756008	nearGene-5	Venous thromboembolism	F11	6e-11	21980494	-0.21135	-91898
ALU_umary_ALU_4006	4	187098231	rs7672826	intergenic	Multiple sclerosis	LINC00290,LOC90768,MGC45800	8e-06	19010793	-0.246632	4698536
ALU_umary_ALU_4010	4	188200037	rs2130392	intron	Kawasaki disease	CENPU	3e-08	22446962	0.254654	2560868
ALU_umary_ALU_4012	4	188686146	rs2289252	intron,ncRNA	Activated partial thromboplastin time	F11,F11-AS1	6e-43	22703881	0.313886	1478765
ALU_umary_ALU_4013	4	188734574	rs11132733	intergenic	Testosterone levels	LINC01262,FRG1	3e-06	22675492	-0.215459	-1906596
ALU_umary_ALU_4016	4	189221488	rs6834498	intergenic	Anger	LINC01060,HSPA8P12	5e-06	24489884	0.24309	-343682
ALU_umary_ALU_4019	4	190044095	rs11132733	intergenic	Testosterone levels	LINC01262,FRG1	3e-06	22675492	0.373394	-597075
L1_umary_LINE1_1039	4	190659708	rs4253252	intron	Metabolic traits	KLKB1	7e-18	21886157	0.216164	3502250
SVA_umary_SVA_231	4	190684483	rs4862562	intron_variant	Cytokine and corticosteroid-stimulated IL-6 production	.	9e-10	25896417	0.235306	5003427
ALU_umary_ALU_4032	5	1812652	rs2964475	intron	Adverse response to chemotherapy (neutropenia/leucopenia) (epirubicin)	LOC101929200	4e-06	23648065	-0.217683	-3595162
ALU_umary_ALU_4036	5	3141543	rs7728043	intergenic	QT interval	ICE1,HMGB3P3,KIAA0947	1e-06	20031603	0.265098	-2756151
ALU_umary_ALU_4038	5	3666566	rs326155	intron	Visceral fat	ADCY2	4e-06	22589738	0.284052	-4150079
ALU_umary_ALU_4040	5	3995199	rs6555259	intergenic	Political ideology	IRX1,LINC01020	5e-06	24569950	0.296197	-202918
ALU_umary_ALU_4041	5	4075846	rs11748327	intergenic	Myocardial infarction	IRX1,LINC01020	5e-13	21107343	0.364268	46057
ALU_umary_ALU_4046	5	5279799	rs16875288	intron	Functional impairment in major depressive disorder%2C bipolar disorder and schizophrenia	ADAMTS16	6e-08	24039173	0.487874	-17401
ALU_umary_ALU_4048	5	5595248	rs4866650	intergenic	Left inferior lateral ventricle volume (Cerebrospinal fluid biomarker status interaction)	CTD-2194D22.4,IRX2	1e-09	25140149	-0.352599	3146658
ALU_umary_ALU_4050	5	5733296	rs7702905	intergenic	Toenail selenium levels	C5orf38,LINC01019	8e-06	25343990	0.364382	2944390
ALU_umary_ALU_4053	5	6284535	rs111426949	intergenic	Metabolite levels (HVA/MHPG ratio)	RPL30P7,ANKRD33B	6e-06	23319000	0.262095	-4228162
ALU_umary_ALU_4054	5	7151639	rs4702435	intergenic	Obesity-related traits	RNA5SP176,ADCY2	5e-06	23251661	-0.339839	-3973
ALU_umary_ALU_4055	5	7188031	rs492478	intergenic	Cognitive performance	IRX1,LINC01020	4e-06	20125193	0.249437	3248555
ALU_umary_ALU_4056	5	7431716	rs7702187	intron	Parkinson's disease	SEMA5A	8e-06	16252231	0.226667	-1900565
ALU_umary_ALU_4059	5	7846053	rs6555259	intergenic	Political ideology	IRX1,LINC01020	5e-06	24569950	0.294342	3647936
ALU_umary_ALU_4060	5	7864939	rs4702522	intergenic	Political ideology	IRX1,LINC01020	6e-06	24569950	0.324706	3670740
L1_umary_LINE1_1049	5	8749528	rs10462794	intergenic	DNA methylation (variation)	IRX1,LINC01020	5e-06	23725790	0.212146	4261283
ALU_umary_ALU_4079	5	10422845	rs2607292	intron	Body mass index	2017-03-06	4e-06	22446040	0.476271	50227
ALU_umary_ALU_4080	5	10537250	rs111426949	intergenic	Metabolite levels (HVA/MHPG ratio)	RPL30P7,ANKRD33B	6e-06	23319000	0.264669	24553
ALU_umary_ALU_4081	5	10634994	rs2009501	intergenic	Metabolite levels (HVA/MHPG ratio)	TAS2R1,FAM173B	2e-06	23319000	-0.260107	475453
L1_umary_LINE1_1051	5	11391276	rs20476	intron	PR interval in Tripanosoma cruzi seropositivity	CTNND2	4e-06	24324551	0.493385	25119
ALU_umary_ALU_4095	5	13528376	rs4702718	intergenic	Obesity-related traits	ANKRD33B,DAP	3e-06	23251661	-0.21394	2857336
ALU_umary_ALU_4097	5	13762486	rs267939	intron	Ulcerative colitis	DAP	6e-12	21297633	0.307039	3010171
L1_umary_LINE1_1059	5	16883010	rs1447276	intergenic	Obesity-related traits	SEPHS2P1,MARK2P5	2e-06	23251661	0.259236	1518526
ALU_umary_ALU_4115	5	17712622	rs4463179	intergenic	Prostate cancer (gene x gene interaction)	RPS23P5,RPL29P13	2e-06	22219177	0.21365	4207190
ALU_umary_ALU_4117	5	18257568	rs4866334	intergenic	IgG glycosylation	RPL36AP21,RPL32P14	4e-06	23382691	0.518263	-226083
L1_umary_LINE1_1066	5	20835067	rs12514883	intron_variant	Response to Homoharringtonine (cytotoxicity)	.	7e-06	25628645	-0.229066	3044085
L1_umary_LINE1_1067	5	21207732	rs6870564	intergenic	Thiazide-induced adverse metabolic effects in hypertensive patients	RPS26P28,RNA5SP180	4e-06	23400010	-0.266094	4204647
ALU_umary_ALU_4143	5	24150541	rs7727656	intergenic	Hippocampal atrophy	CDH10,MSNP1	8e-06	19668339	-0.253615	-1610138
ALU_umary_ALU_4148	5	24697117	rs12109285	intergenic	Response to tocilizumab in rheumatoid arthritis	GUSBP1,CDH12	1e-07	22491018	0.269901	2947769
ALU_umary_ALU_4153	5	25213779	rs16898904	intergenic	Dementia and core Alzheimer's disease neuropathologic changes	LOC101929660,UBL5P1	8e-06	25188341	-0.243368	-4154245
ALU_umary_ALU_4163	5	27134131	rs10057565	intron	Coronary artery calcification	CDH9	8e-06	23870195	0.394878	206065
ALU_umary_ALU_4165	5	27344430	rs1910358	intergenic	Venous thromboembolism (gene x gene interaction)	PRDM9,CDH10	7e-09	23509962	0.298347	3436857
ALU_umary_ALU_4166	5	27758380	rs10057565	intron	Coronary artery calcification	CDH9	8e-06	23870195	0.22929	830314
ALU_umary_ALU_4177	5	29454603	rs16897978	intergenic	Alcohol dependence (age at onset)	LINC01021,LSP1P3	5e-06	24962325	0.331815	758099
L1_umary_LINE1_1084	5	30975990	rs28777	intron	Black vs. red hair color	SLC45A2	9e-14	18483556	0.269972	-2982969
ALU_umary_ALU_4189	5	31509372	rs28777	intron	Black vs. red hair color	SLC45A2	9e-14	18483556	0.277487	-2449587
ALU_umary_ALU_4196	5	32925657	rs10472828	intergenic	Height	NPR3,RPS8P8	3e-07	19570815	-0.28767	36839
L1_umary_LINE1_1089	5	33633348	rs1173727	intergenic	Height	NPR3,RPS8P8	2e-21	20881960	-0.356214	802827
ALU_umary_ALU_4205	5	34113270	rs1173771	intergenic	Hypertension	NPR3,RPS8P8	3e-10	21909115	0.354746	1298242
ALU_umary_ALU_4206	5	34459565	rs3194051	missense	Ulcerative colitis	IL7R	4e-08	21297633	-0.317221	-1416709
ALU_umary_ALU_4208	5	34718044	rs860413	intergenic	Primary biliary cirrhosis	CAPSL,UGT3A1	1e-11	21399635	0.309239	-1224998
ALU_umary_ALU_4212	5	35682458	rs270545	intergenic	Major depressive disorder	GDNF-AS1,PRDX4P2	1e-06	20125088	-0.239792	-2369135
SVA_umary_SVA_238	5	37530768	rs10053502	intergenic	Myopia (pathological)	INTS6P1,LINC00603	1e-16	23049088	0.29803	-2448404
ALU_umary_ALU_4220	5	37648672	rs9292468	intergenic	Height	NPR3,RPS8P8	2e-33	25282103	-0.312605	4829599
SVA_umary_SVA_239	5	38203290	rs860413	intergenic	Primary biliary cirrhosis	CAPSL,UGT3A1	1e-11	21399635	0.250719	2260248
ALU_umary_ALU_4226	5	39505871	rs2937550	intergenic	IgG glycosylation	RANBP3L,RNA5SP181	9e-06	23382691	0.263776	3032634
L1_umary_LINE1_1097	5	40041345	rs10053502	intergenic	Myopia (pathological)	INTS6P1,LINC00603	1e-16	23049088	0.811886	62173
ALU_umary_ALU_4230	5	40181658	rs2548145	intergenic	Alcoholism (alcohol use disorder factor score)	LINC00603,PTGER4	2e-06	21529783	0.352613	46881
ALU_umary_ALU_4241	5	42666296	rs11954519	intergenic	Urate levels	INTS6P1,LINC00603	4e-06	23263486	0.253293	2763931
ALU_umary_ALU_4257	5	45258050	rs4415084	intergenic	Breast cancer	FGF10-AS1,MRPS30	8e-11	21263130	-0.277909	595535
ALU_umary_ALU_4259	5	45724110	rs4415084	intergenic	Breast cancer	FGF10-AS1,MRPS30	8e-11	21263130	-0.260319	1061595
L1_umary_LINE1_1111	5	49547584	rs10941679	intergenic	Breast cancer	FGF10-AS1,MRPS30	2e-37	23535729	0.297429	4841086
ALU_umary_ALU_4264	5	49896264	rs282544	intron	Myopia (pathological)	PARP8	4e-06	22685421	-0.242885	-130201
ALU_umary_ALU_4266	5	50695962	rs9291768	intergenic_variant	Classic bladder exstrophy	.	2e-12	25763902	-0.497458	-725997
ALU_umary_ALU_4267	5	50785689	rs4865673	intergenic	Dental caries	HMGB1P47,KATNBL1P4	9e-06	23259602	0.434334	-143121
ALU_umary_ALU_4281	5	54302471	rs27323	intergenic	IgG glycosylation	RPL13AP13,RPS19P4	9e-06	23382691	-0.310913	1750232
ALU_umary_ALU_4283	5	54865800	rs7716219	intron	Height	SLC38A9	7e-22	25282103	-0.461418	-89271
ALU_umary_ALU_4287	5	55167661	rs7716219	intron	Height	SLC38A9	7e-22	25282103	-0.391995	212590
ALU_umary_ALU_4288	5	55287431	rs11958779	intron	Height	SLC38A9	2e-12	20881960	-0.248635	285532
ALU_umary_ALU_4289	5	55312275	rs16884711	intergenic	IgG glycosylation	FLJ31104,ANKRD55	2e-06	23382691	0.555122	-12527
SVA_umary_SVA_243	5	55448010	rs16879308	intergenic	Migraine without aura	KATNBL1P4,RPS17P11	2e-06	23793025	0.237765	4211684
ALU_umary_ALU_4291	5	55511875	rs10461617	intergenic	Type 2 diabetes	RPL26P19,MAP3K1	4e-06	23209189	0.240328	-592433
ALU_umary_ALU_4292	5	55689499	rs11743303	intron	Sexual dimorphism in anthropometric traits	C5orf67,LOC101928448	8e-07	23754948	0.368619	-170453
ALU_umary_ALU_4298	5	56830734	rs696888	intergenic_variant	Number of children	.	4e-06	25742292	0.294667	-4771596
ALU_umary_ALU_4304	5	58516643	rs2963826	intron	Obesity-related traits	PDE4D	2e-06	23251661	0.301471	-580280
ALU_umary_ALU_4310	5	59580696	rs6859219	intron	Rheumatoid arthritis	ANKRD55	1e-11	20453842	0.401553	4142116
ALU_umary_ALU_4311	5	59619679	rs1588265	intron	Asthma	PDE4D	3e-08	19426955	0.216537	249885
ALU_umary_ALU_4323	5	61635350	rs6871803	intergenic	Uric acid levels	IPO11-LRRC70,ISCA1P1	8e-06	21294900	-0.34251	-376633
ALU_umary_ALU_4324	5	61857118	rs6871803	intergenic	Uric acid levels	IPO11-LRRC70,ISCA1P1	8e-06	21294900	0.258628	-154865
ALU_umary_ALU_4329	5	63402254	rs1494630	intergenic	Age-related hearing impairment	HTR1A,RNF180	1e-06	24939585	0.499183	8084
ALU_umary_ALU_4332	5	63658751	rs10514995	intergenic	RR interval (heart rate)	SREK1,MAST4	1e-06	20031603	-0.21783	-2080688
ALU_umary_ALU_4333	5	63857692	rs1494630	intergenic	Age-related hearing impairment	HTR1A,RNF180	1e-06	24939585	0.478015	463522
ALU_umary_ALU_4335	5	64023155	rs4699982	intergenic	IgG glycosylation	HSPD1P22,KIF2A	9e-06	23382691	0.237063	2998073
SVA_umary_SVA_245	5	64388445	rs7729539	intergenic	QT interval	CWC27,ADAMTS6	1e-06	23166209	0.676044	-29233
ALU_umary_ALU_4338	5	64611524	rs266590	intergenic	Obesity-related traits	CWC27,ADAMTS6	9e-06	23251661	0.383245	263903
ALU_umary_ALU_4342	5	65419323	rs266590	intergenic	Obesity-related traits	CWC27,ADAMTS6	9e-06	23251661	0.315229	1071702
ALU_umary_ALU_4345	5	66017377	rs10514995	intergenic	RR interval (heart rate)	SREK1,MAST4	1e-06	20031603	0.254187	277938
ALU_umary_ALU_4358	5	68191057	rs2199161	intron	Attention deficit hyperactivity disorder	MAP1B	2e-06	18839057	0.247731	-3219299
L1_umary_LINE1_1139	5	68263481	rs266590	intergenic	Obesity-related traits	CWC27,ADAMTS6	9e-06	23251661	0.251164	3915860
ALU_umary_ALU_4362	5	71412963	rs10515148	intergenic	Hip geometry	YBX1P5,ZNF366	6e-07	17903296	0.269591	-303965
ALU_umary_ALU_4363	5	71421724	rs17632159	intergenic	Urate levels	TMEM171,TMEM174	4e-11	23263486	0.287363	-1009758
ALU_umary_ALU_4367	5	71635548	rs10515148	intergenic	Hip geometry	YBX1P5,ZNF366	6e-07	17903296	0.425367	-81380
ALU_umary_ALU_4370	5	72333156	rs10515148	intergenic	Hip geometry	YBX1P5,ZNF366	6e-07	17903296	0.298227	616228
ALU_umary_ALU_4379	5	74323809	rs17663555	intergenic	Renal function-related traits (BUN)	TMEM171,TMEM174	2e-06	22797727	0.338064	1891773
ALU_umary_ALU_4380	5	74653980	rs283610	N/A	Obesity-related traits	LOC100289045	7e-06	23251661	0.248374	1405468
ALU_umary_ALU_4384	5	75859800	rs11951068	intron	Blood and toenail selenium levels	DMGDH	2e-11	25343990	0.212194	-2444514
ALU_umary_ALU_4388	5	76270288	rs16876394	intron	Blood metabolite levels	DMGDH	1e-19	24816252	0.315705	-2076481
ALU_umary_ALU_4389	5	76368933	rs283610	N/A	Obesity-related traits	LOC100289045	7e-06	23251661	-0.221652	3120421
ALU_umary_ALU_4391	5	76753604	rs520865	intron	Superior frontal gyrus grey matter volume	RASGRF2	4e-06	25335168	-0.260416	-3583853
ALU_umary_ALU_4399	5	77654187	rs6453417	intron	Attention deficit hyperactivity disorder	ARSB	5e-06	23728934	0.233556	-456345
ALU_umary_ALU_4402	5	77990837	rs4457053	intron	Type 2 diabetes	ZBED3-AS1	3e-12	20581827	0.256136	1565888
SVA_umary_SVA_248	5	78426567	rs506500	intron	Blood trace element (Se levels)	BHMT	8e-12	23720494	-0.26248	12230
ALU_umary_ALU_4410	5	79775928	rs6885099	intron	Thyroid hormone levels	PDE8B	6e-24	23408906	0.37384	3245579
SVA_umary_SVA_249	5	80099370	rs73132886	intron_variant	Diisocyanate-induced asthma	.	1e-06	25918132	0.320106	2046554
SVA_umary_SVA_250	5	80132584	rs6453278	intron_variant	Autism	.	5e-06	19812673	0.300635	3011367
ALU_umary_ALU_4427	5	83127432	rs73772260	intron	Borderline personality disorder features	SERINC5	4e-07	23979607	-0.233547	3680528
ALU_umary_ALU_4435	5	84516075	rs1366594	intergenic	Bone mineral density	MEF2C-AS1,MIR3660	8e-10	21533022	0.214163	-3859986
ALU_umary_ALU_4436	5	84544402	rs4521516	intron	Mean platelet volume	MEF2C	2e-09	22139419	-0.293754	-3555549
ALU_umary_ALU_4439	5	84929791	rs35148638	intron_variant	Prostate cancer aggressiveness	.	6e-09	25939597	0.290492	-2385381
ALU_umary_ALU_4445	5	86372695	rs4552569	intergenic	Ankylosing spondylitis	RPL13AP14,EDIL3	9e-10	22138694	0.288542	3199102
ALU_umary_ALU_4449	5	87399827	rs6870983	intron_variant	Body mass index	.	8e-07	25673413	-0.662723	-1001889
ALU_umary_ALU_4453	5	88292322	rs6893807	intron	Body mass index	LINC00461	1e-06	24861553	0.222155	327301
ALU_umary_ALU_4455	5	88804380	rs2562519	intron	Nevirapine-induced rash	POLR3G	5e-06	21810746	-0.262909	-976591
L1_umary_LINE1_1163	5	89450781	rs10074525	intron	Obesity-related traits	ADGRV1,GPR98	9e-06	23251661	-0.246528	-759043
L1_umary_LINE1_1164	5	89450997	rs10474352	intergenic	Breast cancer	ARRDC3-AS1,RAB5CP2	2e-09	25038754	0.219293	-1281228
ALU_umary_ALU_4460	5	89997834	rs1673101	intergenic	Major depressive disorder	CCNH,TMEM161B	4e-06	23377640	0.292063	2963482
ALU_umary_ALU_4461	5	90178737	rs10074525	intron	Obesity-related traits	ADGRV1,GPR98	9e-06	23251661	-0.256867	-31087
ALU_umary_ALU_4462	5	90819291	rs933688	intergenic	Smoking behavior	ARRDC3-AS1,RAB5CP2	6e-06	19247474	0.226729	56543
ALU_umary_ALU_4463	5	91031026	rs421379	intergenic	Breast cancer (prognosis)	PCBP2P3,LDHBP3	1e-06	23319801	-0.279673	-244287
ALU_umary_ALU_4477	5	94040289	rs39841	intron_variant	Inflammatory skin disease	.	1e-09	25574825	0.272232	-2744177
ALU_umary_ALU_4481	5	94635281	rs150992	intron_variant	Body mass index	.	7e-07	25673413	0.322902	-4304212
ALU_umary_ALU_4482	5	94745176	rs10514345	intron	Hip geometry	ADGRV1,GPR98	2e-07	17903296	-0.292374	4320897
ALU_umary_ALU_4483	5	94994220	rs1829883	intergenic	Hemostatic factors and hematological phenotypes	RPS9P3,GUSBP8	6e-06	17903294	0.282686	-3786883
ALU_umary_ALU_4485	5	95330886	rs56219066	intron_variant	Multiple myeloma	.	1e-09	26007630	-0.287971	-576341
L1_umary_LINE1_1173	5	96866423	rs13173682	intergenic	Obesity-related traits	CCT7P2,POLD2P1	9e-06	23251661	-0.229754	4378880
ALU_umary_ALU_4507	5	99093637	rs10069748	intron	IgG glycosylation	ELL2	5e-06	23382691	0.301207	3852415
ALU_umary_ALU_4509	5	99299923	rs10067427	intergenic	Non-alcoholic fatty liver disease histology (lobular)	EEF1A1P20,MTND5P10	5e-06	20708005	-0.347892	-42124
ALU_umary_ALU_4510	5	99304383	rs461409	intergenic	Acute urticaria and angioedema (non-steroidal anti-inflammatory drug-induced)	CTBP2P4,DDX18P4	3e-06	24236485	0.314538	1374417
ALU_umary_ALU_4514	5	100060182	rs575018	intergenic	Response to radiotherapy in cancer (late toxicity)	MIR548P,GTF3AP4	7e-07	24785509	-0.230736	-319211
ALU_umary_ALU_4517	5	100497396	rs10515260	intergenic	Estradiol plasma levels (breast cancer)	YTHDF1P1,PSME2P1	6e-07	23518928	-0.250802	3420848
ALU_umary_ALU_4535	5	103464426	rs1829883	intergenic	Hemostatic factors and hematological phenotypes	RPS9P3,GUSBP8	6e-06	17903294	0.429064	4683323
ALU_umary_ALU_4539	5	104650875	rs4388249	intron	Schizophrenia	MAN2A1	3e-08	25056061	-0.285189	-4385191
ALU_umary_ALU_4557	5	108026595	rs1632744	intergenic	Adverse response to chemotherapy (neutropenia/leucopenia) (all topoisomerase inhibitors)	NUDT12,RAB9BP1	5e-06	23648065	0.32094	3827535
ALU_umary_ALU_4563	5	109119454	rs112724034	ncRNA	Alzheimer's disease (cognitive decline)	LOC100289673	9e-13	23535033	0.448432	-101572
ALU_umary_ALU_4565	5	109245963	rs1370967	intergenic	Periodontitis (PAL4Q3)	RPS3AP21,CAMK4	8e-07	24024966	0.256501	-1293429
ALU_umary_ALU_4571	5	110085922	rs10447248	intergenic	Adiponectin levels	FBXL17,RPS20P3	5e-08	21700879	0.284559	2170186
ALU_umary_ALU_4572	5	110261478	rs3853750	intergenic	Asthma and hay fever	SLC25A46,TSLP	2e-07	24388013	-0.270145	107169
ALU_umary_ALU_4588	5	114092100	rs7702057	N/A	Amyotrophic lateral sclerosis	LOC101927212	8e-06	19451621	-0.249232	-1635738
ALU_umary_ALU_4589	5	114355263	rs55670112	intergenic	Epilepsy	KCNN2,TRIM36	6e-08	25087078	0.358098	86793
ALU_umary_ALU_4592	5	114739736	rs13358904	intron_variant	Suicide ideation score in major depressive disorder	.	5e-06	26079190	-0.218021	2472720
ALU_umary_ALU_4594	5	114847255	rs55670112	intergenic	Epilepsy	KCNN2,TRIM36	6e-08	25087078	-0.251072	578785
ALU_umary_ALU_4597	5	115498891	rs111649495	intergenic	Response to amphetamines	PTMAP2,DMXL1	2e-06	22952603	-0.219165	-2857524
ALU_umary_ALU_4607	5	116763098	rs1045241	3_prime_UTR_variant	Waist-to-hip ratio adjusted for body mass index	.	7e-12	25673412	0.268594	-2630493
ALU_umary_ALU_4608	5	116897151	rs4836045	intergenic	Age-related hearing impairment (interaction)	MGC32805,ARGFXP1	4e-09	24939585	-0.246654	-4990386
ALU_umary_ALU_4609	5	117001897	rs78975256	intergenic	Bronchopulmonary dysplasia	PRR16,RPL23AP44	4e-06	23897914	0.331162	-3214140
ALU_umary_ALU_4613	5	117848244	rs17135859	intergenic	F-cell distribution	YTHDC2,KCNN2	8e-06	21326311	0.23716	4851590
ALU_umary_ALU_4615	5	118097178	rs2376682	intergenic_variant	Diisocyanate-induced asthma	.	3e-06	25918132	-0.41382	-576599
ALU_umary_ALU_4616	5	118292641	rs17136627	intron,intron	Coronary arterial lesions in patients with Kawasaki disease	KCNN2,LOC101927078	2e-08	23677057	0.297445	4493655
ALU_umary_ALU_4620	5	118977635	rs78975256	intergenic	Bronchopulmonary dysplasia	PRR16,RPL23AP44	4e-06	23897914	-0.329006	-1238402
ALU_umary_ALU_4625	5	119485630	rs4530754	intron	LDL cholesterol	CSNK1G3	4e-12	24097068	0.248951	-3369786
ALU_umary_ALU_4631	5	120317438	rs161857	intron	Pyoderma gangrenosum in inflammatory bowel disease	HSD17B4	7e-06	24487271	0.316999	1461167
ALU_umary_ALU_4637	5	122582810	rs6887649	intergenic	Left inferior lateral ventricle volume (Cerebrospinal fluid biomarker status interaction)	RSL24D1P10,FTMT	2e-08	25140149	-0.392345	1404295
ALU_umary_ALU_4639	5	122976151	rs6867820	intergenic_variant	Mood disorder and prion disease	.	6e-06	25897833	-0.255249	457321
ALU_umary_ALU_4641	5	123194218	rs6887276	intron	Height	LINC01184	1e-09	25282103	-0.242585	-4184076
ALU_umary_ALU_4644	5	123886826	rs6864049	intergenic_variant	Body mass index	.	4e-07	25673413	0.268333	-1108003
ALU_umary_ALU_4646	5	124147824	rs374748	intron	Obesity (extreme)	FBN2	4e-06	19553259	0.265991	-3551551
L1_umary_LINE1_1205	5	124155349	rs6595551	intergenic	Type 2 diabetes (young onset) and obesity	ZNF608,RPL28P3	6e-06	24465431	0.309252	15454
ALU_umary_ALU_4650	5	124963516	rs1910003	intergenic	Antibody status in Tripanosoma cruzi seropositivity	RPSAP37,GRAMD3	2e-06	24324551	0.420065	-341031
SVA_umary_SVA_256	5	126065136	rs12520745	intron	Allergic rhinitis in non-asthmatics	LOC101927421	6e-07	25085501	0.269061	1476746
ALU_umary_ALU_4668	5	128314869	rs10089	ncRNA	Ileal carcinoids	SLC12A2	2e-06	21139019	-0.28705	792326
ALU_umary_ALU_4673	5	129174891	rs10077875	intron	Obesity-related traits	LOC102723654	9e-06	23251661	-0.222871	452195
ALU_umary_ALU_4684	5	130853258	rs7735563	intron_variant	Diisocyanate-induced asthma	.	1e-06	25918132	0.597172	-575985
ALU_umary_ALU_4687	5	132170761	rs1295686	intron	Asthma	IL13	1e-07	20860503	-0.309038	174918
L1_umary_LINE1_1212	5	132934098	rs10077875	intron	Obesity-related traits	LOC102723654	9e-06	23251661	0.358014	4211402
SVA_umary_SVA_258	5	133955033	rs537930	intergenic	Height	CATSPER3,PITX1	9e-09	25429064	0.307405	-393670
ALU_umary_ALU_4702	5	136525711	rs3805663	intron	Testicular germ cell tumor	PITX1	2e-08	23666240	0.279512	2159511
SVA_umary_SVA_259	5	138372809	rs10045413	intergenic	Age at smoking initiation in onic obstructive pulmonary disease	NEUROG1,CXCL14	7e-06	21685187	0.323459	3471653
ALU_umary_ALU_4708	5	139595138	rs31872	intron_variant	Visceral adipose tissue adjusted for BMI	.	3e-06	22589738	0.230654	-1397499
ALU_umary_ALU_4710	5	140712965	rs79464052	intron	Diffuse large B cell lymphoma	ARAP3	6e-08	25261932	0.391571	-322209
ALU_umary_ALU_4714	5	141758655	rs13181561	intergenic	Immune reponse to smallpox (secreted IFN-alpha)	ECSCR,TMEM173	3e-14	22610502	0.232558	2907750
ALU_umary_ALU_4715	5	141917539	rs152439	intergenic	PR interval in Tripanosoma cruzi seropositivity	SPRY4,RPS12P10	4e-06	24324551	-0.245513	-6856
ALU_umary_ALU_4717	5	142355011	rs13181561	intergenic	Chronic obstructive pulmonary disease-related biomarkers	ECSCR,TMEM173	6e-06	23144326	-0.248491	3504106
ALU_umary_ALU_4725	5	143407146	rs3995090	intron	Pulmonary function	HTR4	4e-09	20010834	0.311437	-4438669
L1_umary_LINE1_1218	5	143413889	rs891992	intergenic	Obesity-related traits	SPINK1,SCGB3A2	6e-06	23251661	-0.238211	-3811625
ALU_umary_ALU_4726	5	143473710	rs1062158	intron	Multiple sclerosis	NDFIP1	2e-06	21833088	0.266911	1950710
L1_umary_LINE1_1220	5	144331013	rs3850579	intergenic	Dementia and core Alzheimer's disease neuropathologic changes	SPRY4,RPS12P10	7e-06	25188341	0.317625	2466640
L1_umary_LINE1_1224	5	145009371	rs1062158	intron	Multiple sclerosis	NDFIP1	2e-06	21833088	0.249357	3486371
ALU_umary_ALU_4739	5	146637736	rs13361189	intergenic	Crohn's disease	SMIM3,IRGM	2e-10	17554261	0.215731	-3585651
ALU_umary_ALU_4746	5	148080086	rs13361189	intergenic	Crohn's disease	SMIM3,IRGM	2e-10	17554261	-0.250623	-2143301
ALU_umary_ALU_4754	5	148917332	rs10058728	intron	Esophageal cancer	CSNK1A1	5e-09	21642993	-0.380154	13240
ALU_umary_ALU_4758	5	150357879	rs4958881	intron	Myasthenia gravis	TNIP1	3e-10	23055271	-0.287061	-92357
ALU_umary_ALU_4759	5	150986489	rs17728338	intergenic	Psoriasis	TNIP1,ANXA6	1e-20	19169254	-0.216396	508171
ALU_umary_ALU_4763	5	151251830	rs10463316	intergenic	Metabolite levels (Pyroglutamine)	ATP6V1G1P5,SLC36A1	2e-10	23934736	-0.298	505796
ALU_umary_ALU_4764	5	151332604	rs4704970	intron	Multiple sclerosis (age of onset)	SGCD	7e-06	19010793	0.310891	-4168388
ALU_umary_ALU_4773	5	152529738	rs727809	intergenic	Age-related hearing impairment (interaction)	TRNAC32P,GRIA1	6e-09	24939585	0.618456	-80484
L1_umary_LINE1_1237	5	155619886	rs411174	intron	Personality traits in bipolar disorder	ITK	1e-06	21368711	0.360346	-989114
ALU_umary_ALU_4794	5	155976158	rs7710178	intron	Airway responsiveness in onic obstructive pulmonary disease	SGCD	6e-06	25514360	-0.33042	-37673
ALU_umary_ALU_4800	5	157800051	rs1878935	intergenic	Age-related hearing impairment (interaction)	MARK2P11,EBF1	9e-09	24939585	0.29756	-162034
ALU_umary_ALU_4807	5	158717172	rs2853694	intron_variant	Psoriasis	.	5e-10	25903422	0.657439	-604908
ALU_umary_ALU_4808	5	158727471	rs6882076	nearGene-5	Triglycerides	TIMD4	2e-15	24097068	0.302496	2337174
ALU_umary_ALU_4817	5	160617298	rs6887695	intergenic	Crohn's disease	RNU4ATAC2P,ADRA1B	9e-06	17554261	0.300779	1794653
ALU_umary_ALU_4821	5	161634352	rs3853240	intergenic	Adverse response to lamotrigine and phenytoin	RPLP0P9,CTB-7E3.1	1e-06	22379998	-0.276338	-4683838
ALU_umary_ALU_4825	5	162166934	rs12657996	intergenic	Response to taxane treatment (placlitaxel)	RNU4ATAC2P,ADRA1B	9e-06	23006423	0.219141	3262621
ALU_umary_ALU_4826	5	162231951	rs4921493	intron_variant	Psoriasis	.	3e-11	25903422	0.249643	2822852
ALU_umary_ALU_4837	5	163311132	rs2973662	intron	Immune response to smallpox vaccine (IL-6)	TENM2	5e-07	22610502	-0.231221	-3899340
L1_umary_LINE1_1248	5	164495160	rs958994	intergenic	Carotid atherosclerosis in HIV infection	RPS15P6,RPL21P59	8e-06	20009918	-0.225189	-568724
ALU_umary_ALU_4853	5	167770184	rs2973662	intron	Immune response to smallpox vaccine (IL-6)	TENM2	5e-07	22610502	0.254451	559712
ALU_umary_ALU_4856	5	168145183	rs6892884	intergenic	Height	FGF18,SMIM23	4e-08	20881960	-0.22353	-2870440
ALU_umary_ALU_4857	5	168245020	rs4282339	intron	Height	SLIT3	4e-08	25429064	0.382895	-11220
ALU_umary_ALU_4861	5	168911933	rs7722022	intergenic	Adiponectin levels	MIR8056,BOD1	9e-06	19165155	-0.234669	-4022965
ALU_umary_ALU_4863	5	169253973	rs6878584	intergenic	Response to chemotherapy in breast cancer hypertensive cases (cumulative dose) (bevacizumab)	HMP19,GAPDHP71	7e-06	25117820	0.218735	-4453262
SVA_umary_SVA_268	5	169376692	rs6555855	intergenic	Menarche (age at onset)	MIR585,SPDL1	2e-09	25231870	-0.299139	626955
ALU_umary_ALU_4866	5	170201339	rs889014	intergenic	Height	MIR8056,BOD1	2e-09	25429064	0.260437	-2782775
ALU_umary_ALU_4871	5	171735927	rs6863418	intergenic	Adverse response to chemotherapy (neutropenia/leucopenia) (gemcitabine)	HMP19,GAPDHP71	7e-06	23648065	-0.266942	-1889227
ALU_umary_ALU_4872	5	171774625	rs13156607	intergenic	Waist circumference	MIR585,SPDL1	5e-06	20966902	-0.240302	2874638
ALU_umary_ALU_4875	5	172613088	rs251253	intergenic	PR interval	SNORA74B,CREBRF	9e-13	20062060	-0.334315	132752
ALU_umary_ALU_4879	5	173913666	rs12153391	intergenic	Height	FGF18,SMIM23	2e-06	25429064	0.276781	2710228
ALU_umary_ALU_4886	5	174760806	rs6894268	intron,nearGene-5	Eating disorders	LOC101928445,RUFY1	3e-06	22911880	0.34834	-4271682
ALU_umary_ALU_4890	5	176323956	rs6556301	downstream_gene_variant	Sitting height ratio	.	4e-06	25865494	0.386838	-776620
ALU_umary_ALU_4898	5	179369185	rs7711186	intergenic_variant	Urate levels in obese individuals	.	4e-07	25811787	-0.27213	709262
ALU_umary_ALU_4907	5	180349604	rs6893300	intron	Resting heart rate	CANX	9e-09	24680774	-0.269206	1213789
SVA_umary_SVA_270	5	180509755	rs655601	intron,intron	Quantitative traits	LOC102724833,MGAT1	5e-06	19197348	0.389042	283082
ALU_umary_ALU_4917	6	1133041	rs2476847	intron_variant	Inflammatory skin disease	.	6e-08	25574825	-0.357916	583651
ALU_umary_ALU_4919	6	1674193	rs981946	intron	Drug-induced Stevens-Johnson syndrome or toxic epidermal necrolysis (SJS/TEN)	SLC22A23	9e-06	21221126	-0.252951	-1697098
ALU_umary_ALU_4925	6	2774017	rs17142289	intron	Response to radiotherapy in cancer (late toxicity)	LY86-AS1	4e-06	24785509	-0.210841	-3776732
SVA_umary_SVA_271	6	2920171	rs7739678	intergenic	Obesity-related traits	RPL29P1,BMP6	9e-06	23251661	0.390486	-4732546
ALU_umary_ALU_4930	6	4296988	rs6931262	intron	Waist-hip ratio	RREB1	3e-08	23966867	0.334155	-2920529
ALU_umary_ALU_4938	6	5525488	rs4959799	intron_variant	Survival in rectal cancer	.	5e-06	25866641	0.284785	2230694
ALU_umary_ALU_4941	6	6034776	rs6918936	intron	Phospholipid levels (plasma)	SYCP2L	3e-08	21829377	0.276725	-4925382
ALU_umary_ALU_4945	6	8028943	rs438259	intergenic	Attention deficit hyperactivity disorder	HULC,OFCC1	4e-06	20732626	0.358057	-1001393
ALU_umary_ALU_4966	6	11922598	rs9366664	intron	Age-related hearing impairment (interaction)	SYCP2L	1e-09	24939585	0.275631	1030099
ALU_umary_ALU_4967	6	12102183	rs10484246	intergenic	Morbidity-free survival	HULC,OFCC1	8e-08	17903295	0.387056	2650986
L1_umary_LINE1_1263	6	13503049	rs12213875	intergenic	Ovarian reserve	LINC01108,RPL6P17	3e-07	22116950	-0.23246	-1083954
ALU_umary_ALU_4976	6	13718481	rs204247	intergenic	Breast cancer	RANBP9,MCUR1	8e-09	23535729	-0.674189	-4042
ALU_umary_ALU_4981	6	14657398	rs6918936	intron	Phospholipid levels (plasma)	SYCP2L	3e-08	21829377	-0.294394	3697240
L1_umary_LINE1_1264	6	16950956	rs6914598	intron_variant	Cutaneous malignant melanoma	.	4e-08	26237428	0.228961	-4212732
ALU_umary_ALU_4994	6	17875188	rs3757354	nearGene-5	LDL cholesterol	MYLIP	2e-17	24097068	-0.277099	1747781
ALU_umary_ALU_4996	6	18346399	rs12199222	intron	Height	NUP153	7e-07	18391951	0.327554	647077
ALU_umary_ALU_4999	6	18626780	rs9348440	intron	Glycemic traits	CDKAL1	3e-19	23575436	0.291891	-2014556
ALU_umary_ALU_5002	6	19137113	rs9295474	intron	Type 2 diabetes	CDKAL1	9e-06	21490949	0.280905	-1515604
ALU_umary_ALU_5006	6	20169134	rs12212674	intron	Refractive astigmatism	CASC15	1e-06	25367360	-0.218923	-1917940
ALU_umary_ALU_5011	6	20887919	rs41441749	intergenic	Hyperactive-impulsive symptoms	MIR548A1,TRNAQ22,TRQ-CTG1-3	1e-06	18821565	0.237555	2096196
ALU_umary_ALU_5017	6	22090172	rs4712652	intron_variant	Obesity	.	3e-07	19151714	0.542331	11786
L1_umary_LINE1_1274	6	22669809	rs9460521	intron	Obesity-related traits	CDKAL1	8e-06	23251661	0.349786	2102268
ALU_umary_ALU_5026	6	23978361	rs10498712	intergenic	Quantitative traits	HDGFL1,RPL6P18	9e-06	19197348	0.339899	1234958
ALU_umary_ALU_5031	6	25124819	rs742132	intron	Uric acid levels	LRRC16A	9e-09	19503597	0.376056	-482752
ALU_umary_ALU_5039	6	26962174	rs29232	N/A	Nasopharyngeal carcinoma	TRNAI25	9e-17	19664746	-0.333107	-2649257
ALU_umary_ALU_5040	6	27240359	rs3129055	N/A	Nasopharyngeal carcinoma	TRNAI25	7e-11	19664746	0.408362	-2429902
ALU_umary_ALU_5044	6	28114956	rs172166	N/A	Cardiac Troponin-T levels	TRNAI25	5e-06	23247143	0.474495	94136
ALU_umary_ALU_5047	6	28514351	rs6903823	intron	Pulmonary function	ZKSCAN3	2e-10	21946350	0.331719	192055
ALU_umary_ALU_5053	6	29818872	rs2523822	N/A	Drug-induced liver injury (amoxicillin-clavulanate)	TRNAI25	2e-10	21570397	0.91639	-9788
ALU_umary_ALU_5054	6	29892872	rs1061235	ncRNA	Adverse response to carbamapezine	HLA-A	1e-07	21428769	0.790368	-20426
ALU_umary_ALU_5055	6	29998496	rs259919	intron	HIV-1 control	ZNRD1-AS1	3e-07	20041166	0.581847	-27007
ALU_umary_ALU_5056	6	30221997	rs6935053	N/A	Ulcerative colitis	TRNAI25	2e-06	23511034	0.583849	287834
ALU_umary_ALU_5060	6	31250241	rs12175489	intron	Visceral adipose tissue adjusted for BMI	MICA	2e-06	22589738	0.463776	-127346
SVA_umary_SVA_278	6	31279417	rs9368677	N/A	Atopic dermatitis	TRNAI25	1e-17	23042114	0.819409	7096
SVA_umary_SVA_279	6	31297398	rs2251396	upstream_gene_variant	Type 1 diabetes and autoimmune thyroid diseases	.	1e-22	25936594	0.340851	-99532
ALU_umary_ALU_5064	6	31439016	rs1055569	intron_variant	Psychotic symptoms and prion disease	.	3e-06	25897833	-0.639967	-33289
ALU_umary_ALU_5065	6	32449301	rs2296743	UTR-3	Obesity-related traits	LEMD2	8e-06	23251661	0.353062	-1290724
ALU_umary_ALU_5075	6	32657952	rs7775228	N/A	Asthma	TRNAI25	5e-15	21804548	0.651228	-127
ALU_umary_ALU_5076	6	32687172	rs2859113	N/A	IgG glycosylation	TRNAI25	6e-08	23382691	0.616855	-10613
ALU_umary_ALU_5077	6	32688595	rs7756516	UTR-3	Chronic hepatitis B infection	HLA-DQB2	1e-12	24940741	0.564785	-35322
ALU_umary_ALU_5079	6	32773435	rs2621416	N/A	Lymphoma	TRNAI25	2e-09	23349640	0.799038	31567
SVA_umary_SVA_282	6	33030313	rs3077	UTR-3	Hepatitis B (viral clearance)	HLA-DPA1	1e-09	22737229	0.654201	-2709
SVA_umary_SVA_283	6	33503504	rs3094188	intron	Crohn's disease	PSORS1C3	7e-07	23266558	0.343806	2361259
ALU_umary_ALU_5085	6	34405336	rs9470794	intron	Type 2 diabetes	ZFAND3	2e-10	22158537	-0.27978	-3701508
SVA_umary_SVA_285	6	34667482	rs7744392	intron	Cataracts in type 2 diabetes	PPARD	3e-06	23137000	0.292734	-655281
SVA_umary_SVA_286	6	36913755	rs641153	missense	Age-related macular degeneration (CNV)	CFB	1e-17	22705344	0.31821	4999575
ALU_umary_ALU_5095	6	36968553	rs9470794	intron	Type 2 diabetes	ZFAND3	2e-10	22158537	0.289605	-1138291
ALU_umary_ALU_5099	6	38495591	rs9470794	intron	Type 2 diabetes	ZFAND3	2e-10	22158537	-0.31007	388747
ALU_umary_ALU_5106	6	39350747	rs9296295	intron	Obesity-related traits	KIF6	6e-06	23251661	0.338407	-11107
ALU_umary_ALU_5107	6	40046909	rs2295334	cds-synon,nearGene-5	Exudative age-related macular degeneration	C6orf223,LOC101929705	6e-18	25629512	0.361569	-3923918
ALU_umary_ALU_5108	6	40170295	rs9470794	intron	Type 2 diabetes	ZFAND3	2e-10	22158537	-0.270641	2063451
ALU_umary_ALU_5110	6	40731429	rs9394438	N/A	IgG glycosylation	TRNAI25	7e-06	23382691	-0.251264	3199326
ALU_umary_ALU_5111	6	40926829	rs9472155	intron	Vascular endothelial growth factor levels	LINC01512,LOC100132354	2e-26	21757650	0.235415	-2970898
ALU_umary_ALU_5119	6	43280911	rs61018535	intron	PR interval in Tripanosoma cruzi seropositivity	TJAP1	2e-07	24324551	0.306305	-168319
ALU_umary_ALU_5120	6	43895487	rs2494938	intron	Multiple cancers (lung cancer%2C gastric cancer%2C and squamous cell carcinoma)	LRFN2	1e-12	23103227	0.303814	3359359
ALU_umary_ALU_5123	6	44344028	rs927485	N/A	Ossification of the posterior longitudinal ligament of the spine	TRNAI25	9e-09	25064007	0.258675	-194111
ALU_umary_ALU_5127	6	44798632	rs10948222	intron	Height	SUPT3H	5e-11	23563607	0.570064	-445783
ALU_umary_ALU_5132	6	45260479	rs10948222	intron	Height	SUPT3H	5e-11	23563607	0.80521	16064
ALU_umary_ALU_5133	6	45835313	rs2206277	intron	Obesity	TFAP2B	7e-16	23563607	0.3253	-4963213
ALU_umary_ALU_5135	6	46278290	rs3799977	intron	Attention deficit hyperactivity disorder	SUPT3H	5e-06	18839057	0.32474	1440934
L1_umary_LINE1_1293	6	46310306	rs9357506	intron_variant	Body mass index	.	7e-06	25673413	0.420362	-57126
ALU_umary_ALU_5141	6	47312788	rs10948363	intron	Alzheimer's disease (late onset)	CD2AP	5e-11	24162737	0.256097	-174974
ALU_umary_ALU_5142	6	47337931	rs10948363	intron	Alzheimer's disease (late onset)	CD2AP	5e-11	24162737	0.258402	-149831
ALU_umary_ALU_5145	6	47708271	rs7742824	N/A	Major depressive disorder	TRNAI25	9e-06	23377640	0.258587	3642960
ALU_umary_ALU_5146	6	47778239	rs9472138	N/A	Thyroid hormone levels	TRNAI25	6e-12	23408906	0.287767	3966477
ALU_umary_ALU_5153	6	48418023	rs998584	N/A	Adiponectin levels	TRNAI25	3e-08	22479202	0.310226	4660127
ALU_umary_ALU_5165	6	50756933	rs2206277	intron	Obesity	TFAP2B	5e-22	23563607	0.324752	-41593
ALU_umary_ALU_5170	6	51739581	rs987237	intron	Adiposity	TFAP2B	2e-11	19557161	0.316062	936531
ALU_umary_ALU_5178	6	52691458	rs7775861	N/A	Body mass index in non-asthmatics	TRNAI25	9e-08	23517042	0.315452	1622741
ALU_umary_ALU_5183	6	53609695	rs9369898	N/A	Homocysteine levels	TRNAI25	2e-10	23824729	0.223661	4227502
ALU_umary_ALU_5184	6	53648758	rs2206271	nearGene-5	Renal function-related traits (BUN)	TFAP2B	2e-07	22797727	0.292681	2862750
ALU_umary_ALU_5189	6	54280836	rs12196860	intron	Psychosis (atypical)	COL21A1	2e-07	24132900	-0.220081	-1669538
ALU_umary_ALU_5191	6	54714551	rs12196860	intron	Psychosis (atypical)	COL21A1	2e-07	24132900	0.294033	-1235823
ALU_umary_ALU_5193	6	54807513	rs988913	intron	Menarche (age at onset)	FAM83B	1e-12	25231870	-0.271531	51205
ALU_umary_ALU_5195	6	55007928	rs190759	N/A	Sudden cardiac arrest	TRNAI25	5e-06	21658281	0.306347	4020160
ALU_umary_ALU_5207	6	56525797	rs492146	N/A	Epilepsy (remission after treatment)	TRNAI25	2e-07	23962720	-0.225438	3689902
L1_umary_LINE1_1298	6	56729315	rs1936246	intergenic_variant	Alzheimer's disease (APOE e4 interaction)	.	2e-13	25778476	-0.213378	-1316355
L1_umary_LINE1_1299	6	57309699	rs9475752	intron	Menarche (age at onset)	DST	8e-12	25231870	0.342467	528958
ALU_umary_ALU_5213	6	57465236	rs2342002	intergenic	Esophageal adenocarcinoma	RBBP4P3,MTRNR2L9	9e-07	24121790	0.319745	-4486624
ALU_umary_ALU_5219	6	63205128	rs1889497	intron	Melanoma	EYS	2e-06	24980573	0.286972	-2227155
L1_umary_LINE1_1311	6	63368207	rs875033	intergenic	Response to amphetamines	RNA5SP208,ADGRB3,BAI3	8e-06	22952603	0.239557	-4958823
ALU_umary_ALU_5222	6	64836242	rs10455657	intron	Cannabis use (initiation)	LOC101928280	6e-06	22823124	-0.257415	-4148688
ALU_umary_ALU_5224	6	65348874	rs9354308	intergenic	Metabolite levels	ADH5P4,NUFIP1P	3e-07	19043545	0.281188	-1216479
ALU_umary_ALU_5227	6	66163982	rs9445732	intergenic	Corneal astigmatism	NUFIP1P,RNA5SP208	2e-06	23322567	0.276568	-1084428
ALU_umary_ALU_5230	6	66816130	rs10455590	intergenic	HIV-1 viral setpoint	ADH5P4,NUFIP1P	2e-06	22174851	0.223518	217936
ALU_umary_ALU_5234	6	67631313	rs682238	intergenic	Calcium levels	KHDRBS2,FKBP1C	3e-06	20705733	0.25641	4471166
L1_umary_LINE1_1317	6	67657927	rs9342616	intergenic	QT interval	NUFIP1P,RNA5SP208	1e-06	23534349	0.447994	-227992
ALU_umary_ALU_5237	6	68311311	rs9354654	intergenic_variant	Classic bladder exstrophy	.	2e-06	25763902	-0.471544	307804
ALU_umary_ALU_5238	6	68314068	rs3857536	intergenic	Blood trace element (Cu levels)	NUFIP1P,RNA5SP208	4e-06	23720494	-0.229124	1385020
ALU_umary_ALU_5239	6	68502446	rs2249625	intron	Acute urticaria and angioedema (non-steroidal anti-inflammatory drug-induced)	RIMS1	5e-06	24236485	0.340716	-4404307
L1_umary_LINE1_1318	6	69198745	rs11968814	intergenic	F-cell distribution	B3GAT2,LYPLA1P3	9e-07	21326311	-0.283871	-2578226
ALU_umary_ALU_5243	6	69543462	rs1339227	intergenic	Schizophrenia	RIMS1,KCNQ5	3e-08	25056061	0.328954	-3612239
ALU_umary_ALU_5248	6	70106092	rs9346353	intron	Sleep duration	LMBRD1	3e-06	25469926	0.431756	-384419
ALU_umary_ALU_5250	6	70327733	rs9447004	intron	Calcium levels	CD109	3e-06	24068962	0.264932	-4131004
ALU_umary_ALU_5264	6	72254382	rs10455248	intergenic	Cognitive performance	KRT19P1,RIMS1	4e-06	20125193	0.349222	-228076
ALU_umary_ALU_5269	6	72580496	rs10455248	intergenic	Cognitive performance	KRT19P1,RIMS1	4e-06	20125193	-0.366563	98038
ALU_umary_ALU_5270	6	72753379	rs9342616	intergenic	QT interval	NUFIP1P,RNA5SP208	1e-06	23534349	0.335169	4867460
ALU_umary_ALU_5278	6	74295015	rs9447004	intron	Calcium levels	CD109	3e-06	24068962	0.453354	-163722
ALU_umary_ALU_5279	6	74341749	rs6912405	intron	Obesity-related traits	LOC101928516	9e-06	23251661	-0.322385	-529482
ALU_umary_ALU_5280	6	74504855	rs9447004	intron	Calcium levels	CD109	3e-06	24068962	0.72017	46118
ALU_umary_ALU_5281	6	74668019	rs947612	intron_variant	HIV-1 viral setpoint	.	2e-06	26039976	0.221332	1639081
L1_umary_LINE1_1335	6	77379938	rs2322633	intron	Height	BCKDHB	3e-09	23563607	0.246261	-3466051
ALU_umary_ALU_5298	6	77548621	rs7738636	intergenic	Acute lymphoblastic leukemia (childhood)	IMPG1,HTR1B	6e-06	22076464	-0.403902	-241187
L1_umary_LINE1_1336	6	77980649	rs1936166	intergenic	Parasitemia in Tripanosoma cruzi seropositivity	IMPG1,HTR1B	9e-07	24324551	-0.275891	-118004
ALU_umary_ALU_5301	6	78364271	rs7738636	intergenic	Acute lymphoblastic leukemia (childhood)	IMPG1,HTR1B	6e-06	22076464	-0.33333	574463
ALU_umary_ALU_5302	6	78416769	rs7738636	intergenic	Acute lymphoblastic leukemia (childhood)	IMPG1,HTR1B	6e-06	22076464	-0.215355	626961
ALU_umary_ALU_5305	6	78775223	rs648831	intron	Height	BCKDHB	3e-26	25282103	0.296038	-2180985
ALU_umary_ALU_5306	6	78843184	rs7738636	intergenic	Acute lymphoblastic leukemia (childhood)	IMPG1,HTR1B	6e-06	22076464	0.30348	1053376
ALU_umary_ALU_5308	6	79047489	rs6902257	intergenic	Obesity-related traits	RPL17P25,FAM46A	7e-06	23251661	-0.290492	-2433865
ALU_umary_ALU_5316	6	80037181	rs9341808	intron_variant	Sitting height ratio	.	2e-06	25865494	0.229559	-206359
ALU_umary_ALU_5321	6	80476694	rs9341808	intron_variant	Sitting height ratio	.	2e-06	25865494	-0.321186	233154
ALU_umary_ALU_5325	6	81381061	rs9362054	intergenic	Diabetic retinopathy in type 2 diabetes	SMARCE1P2,TBX18	1e-06	25364816	0.265355	-3797207
ALU_umary_ALU_5326	6	81742306	rs12193281	intron	Electrodermal activity	SNAP91	4e-06	25387706	0.282439	-2582878
ALU_umary_ALU_5332	6	82297438	rs2322633	intron	Height	BCKDHB	3e-09	23563607	0.219877	1451449
ALU_umary_ALU_5356	6	88698077	rs366676	intergenic	Echocardiographic traits	AKIRIN2,SPACA1	2e-06	17903301	-0.442831	-19689
ALU_umary_ALU_5365	6	91077582	rs4424056	intergenic	Amyotrophic lateral sclerosis (sporadic)	MAP3K7,MIR4643	5e-07	24529757	-0.282492	-767825
ALU_umary_ALU_5366	6	91125879	rs6454764	intron	vWF and FVIII levels	ANKRD6	5e-06	21810271	0.267858	814913
ALU_umary_ALU_5367	6	91133173	rs806276	intergenic	Attention deficit hyperactivity disorder (time to onset)	MIR4464,MAP3K7	3e-07	18937294	-0.268191	-74178
ALU_umary_ALU_5380	6	93576148	rs2506933	intergenic	Cognitive performance	ATF1P1,COPS5P1	6e-06	20125193	0.529458	-39302
ALU_umary_ALU_5381	6	93853195	rs2811670	intergenic	Response to inhaled corticosteroid treatment in asthma (percentage change of FEV1)	MAP3K7,MIR4643	7e-06	24792382	0.221073	1896532
L1_umary_LINE1_1358	6	94263995	rs2506933	intergenic	Cognitive performance	ATF1P1,COPS5P1	6e-06	20125193	0.322228	648545
ALU_umary_ALU_5384	6	94930783	rs11757063	intergenic	Migraine	FUT9,UFL1	6e-08	22683712	0.34307	-1954103
ALU_umary_ALU_5385	6	95166995	rs6924808	intron_variant	Response to inhaled glucocorticoid treatment in asthma (percentage change of FEV1)	.	7e-16	25601762	0.307579	-2743704
ALU_umary_ALU_5387	6	95368373	rs4145130	intergenic	Methotrexate phramacokinetics (acute lymphoblastic leukemia)	TSG1,CYCSP17	1e-07	19901119	-0.312616	-54245
ALU_umary_ALU_5388	6	95908050	rs806276	intergenic	Attention deficit hyperactivity disorder (time to onset)	MIR4464,MAP3K7	3e-07	18937294	-0.269647	4700699
ALU_umary_ALU_5391	6	96509180	rs4424056	intergenic	Amyotrophic lateral sclerosis (sporadic)	MAP3K7,MIR4643	5e-07	24529757	-0.295866	4663773
ALU_umary_ALU_5395	6	97017683	rs11757063	intergenic	Migraine	FUT9,UFL1	6e-08	22683712	0.820624	132797
ALU_umary_ALU_5402	6	98251340	rs1383808	intergenic	Obesity-related traits	EIF4EBP2P3,POU3F2	9e-06	23251661	0.24597	-777526
ALU_umary_ALU_5406	6	99471374	rs974417	intron	Body mass index	KLHL32	6e-06	23583978	0.296725	2051776
ALU_umary_ALU_5411	6	100268636	rs9321063	intergenic	Metabolite levels (X-11787)	EIF4EBP2P3,POU3F2	2e-06	23934736	0.265771	1371969
ALU_umary_ALU_5415	6	100407499	rs4840097	intergenic	Age-related macular degeneration (smoking status interaction)	PRDM13,MCHR2	5e-07	23577725	0.403941	79301
ALU_umary_ALU_5427	6	102172012	rs9321659	intergenic	Menarche (age at onset)	PRDM13,MCHR2	3e-16	25231870	0.314758	2055920
ALU_umary_ALU_5428	6	102220590	rs7750345	intergenic	Age-related macular degeneration	RPL35P3,PRDM1	7e-06	23326517	-0.223515	-4039538
ALU_umary_ALU_5429	6	102245096	rs484621	intron	Glucose homeostasis traits	ATG5	4e-06	25524916	0.409018	-4489312
ALU_umary_ALU_5430	6	102420472	rs6924808	intron_variant	Response to inhaled glucocorticoid treatment in asthma (percentage change of FEV1)	.	7e-16	25601762	-0.285379	4509773
ALU_umary_ALU_5432	6	102674404	rs1416280	intergenic	Longevity (90 years and older)	GRIK2,R3HDM2P2	5e-08	25199915	-0.334228	-212239
ALU_umary_ALU_5435	6	102958482	rs9386485	intergenic	Adverse response to chemotherapy (neutropenia/leucopenia) (paclitaxel)	RPL35P3,PRDM1	1e-06	23648065	0.262629	-3370573
ALU_umary_ALU_5437	6	103330618	rs9386463	intergenic	Primary tooth development (time to first tooth eruption)	RPL35P3,PRDM1	6e-07	20195514	-0.228486	-2763439
ALU_umary_ALU_5438	6	103398043	rs4840097	intergenic	Age-related macular degeneration (smoking status interaction)	PRDM13,MCHR2	5e-07	23577725	-0.308524	3069845
L1_umary_LINE1_1371	6	103871467	rs2430457	intron	IgG glycosylation	PDSS2	5e-06	23382691	-0.219654	-3789179
ALU_umary_ALU_5443	6	104350579	rs859980	intergenic	Tourette's syndrome or obsessive-compulsive disorder	NPM1P10,HACE1	7e-06	25158072	0.241784	-150619
ALU_umary_ALU_5445	6	104490683	rs859980	intergenic	Tourette's syndrome or obsessive-compulsive disorder	NPM1P10,HACE1	7e-06	25158072	-0.384018	-10515
ALU_umary_ALU_5447	6	104772669	rs9400239	5_prime_UTR_variant	Body mass index	.	1e-07	25673413	0.238623	-3883791
ALU_umary_ALU_5457	6	107120262	rs9386485	intergenic	Adverse response to chemotherapy (neutropenia/leucopenia) (all antimicrotubule drugs)	RPL35P3,PRDM1	3e-06	23648065	-0.219125	791207
ALU_umary_ALU_5467	6	110102982	rs13210693	intergenic	Ankylosing spondylitis	CEP57L1,PTCHD3P3	9e-07	22138694	0.254849	504018
ALU_umary_ALU_5473	6	110626754	rs7760535	intron	Metabolic traits	REV3L	1e-12	21886157	-0.246239	-1120329
ALU_umary_ALU_5475	6	110991422	rs33980500	missense,intron	Psoriatic arthritis	TRAF3IP2,TRAF3IP2-AS1	1e-20	20953186	0.420065	-921840
ALU_umary_ALU_5481	6	112395529	rs2858829	intergenic	Ulcerative colitis	DSE,CBX3P9	8e-10	25082827	-0.269982	-4373388
ALU_umary_ALU_5489	6	114078807	rs1008084	intron	Red blood cell traits	CCDC162P	6e-26	23222517	-0.295232	4451842
L1_umary_LINE1_1379	6	114091219	rs2858829	intergenic	Ulcerative colitis	DSE,CBX3P9	8e-10	25082827	0.333341	-2677698
ALU_umary_ALU_5490	6	114548411	rs9488343	intron	Gray matter volume (schizophrenia interaction)	HS3ST5	7e-07	24086445	0.38004	430
ALU_umary_ALU_5493	6	115475597	rs9488822	intron	Cholesterol%2C total	FRK	1e-09	24097068	0.336792	-837296
ALU_umary_ALU_5495	6	115788646	rs9488822	intron	Cholesterol%2C total	FRK	1e-09	24097068	0.416757	-524247
ALU_umary_ALU_5500	6	116307096	rs961764	intergenic	Height	RPS29P13,VGLL2	1e-11	20881960	0.253164	-1215060
ALU_umary_ALU_5502	6	116844156	rs9488822	intron	Cholesterol%2C total	FRK	1e-09	24097068	-0.315637	531263
ALU_umary_ALU_5504	6	116898686	rs9490306	intergenic	Migraine	GJA1,SLC25A5P7	7e-06	23793025	0.264938	-4918193
ALU_umary_ALU_5509	6	118626162	rs89107	intron	Cardiac structure and function	SLC35F1	1e-09	19584346	-0.505624	48119
ALU_umary_ALU_5512	6	118877026	rs9285425	intron	Height	DCBLD1	2e-08	23563607	-0.277856	1005190
ALU_umary_ALU_5515	6	119394056	rs11153730	intergenic	QT interval	RPL29P4,CEP85L	2e-67	24952745	0.330623	726534
ALU_umary_ALU_5517	6	119430216	rs9488822	intron	LDL cholesterol	FRK	3e-09	20686565	-0.29417	3117323
ALU_umary_ALU_5520	6	119860229	rs9374842	intergenic_variant	Body mass index	.	7e-09	25673413	0.332867	-4290
ALU_umary_ALU_5524	6	120487912	rs9490860	intergenic	IgG glycosylation	TRDN,NKAIN2	4e-06	23382691	0.254	-3501829
ALU_umary_ALU_5525	6	120568262	rs339331	intron	Prostate cancer	RFX6	2e-12	20676098	0.23024	3358210
ALU_umary_ALU_5526	6	120728697	rs13192613	intergenic	Prostate cancer (gene x gene interaction)	ATP5LP2,CLVS2	3e-06	22219177	0.25544	-2554244
ALU_umary_ALU_5528	6	120894474	rs11970286	intergenic	QT interval	RPL29P4,CEP85L	2e-24	19305409	0.251797	2214100
SVA_umary_SVA_305	6	122157421	rs12110693	intergenic	Biomedical quantitative traits	RPL23AP48,HMGB3P18	2e-09	19396169	-0.561718	-849
ALU_umary_ALU_5541	6	122980012	rs2789066	intergenic	HIV-1 viral setpoint	RNA5SP215,COX6A1P3	9e-06	20205591	0.276908	1879875
ALU_umary_ALU_5543	6	123558071	rs6917824	intron	Schizophrenia	NKAIN2	4e-06	23894747	0.301035	-784592
ALU_umary_ALU_5544	6	123647643	rs1155939	intergenic	Height	MIR588,VIM2P	1e-45	25282103	-0.21316	-3218490
ALU_umary_ALU_5550	6	124618884	rs1262476	intergenic	Bone mineral density (paediatric%2C upper limb)	PRELID1P1,RPS4XP9	3e-09	24945404	0.254075	-2368112
ALU_umary_ALU_5562	6	126423676	rs6569474	intron	Metabolite levels	RSPO3	1e-08	21909109	0.253933	-1069935
ALU_umary_ALU_5563	6	126509049	rs11154271	intergenic	Subcutaneous adipose tissue	NKAIN2,RNF217-AS1,STL	1e-06	22589738	0.21845	1352600
ALU_umary_ALU_5565	6	127304156	rs13209747	intergenic	Blood pressure	RPS4XP9,RSPO3	3e-10	23972371	0.442301	188702
ALU_umary_ALU_5567	6	127689314	rs972275	intergenic	Iron status biomarkers	RPS4XP9,RSPO3	2e-06	19084217	0.219427	297470
ALU_umary_ALU_5568	6	127966975	rs7755729	intron	Amyotrophic lateral sclerosis (sporadic)	LAMA2	3e-06	24529757	0.282961	-1816667
ALU_umary_ALU_5575	6	129045852	rs6938574	intron,intron	Menarche (age at onset)	LOC101928140,PTPRK	2e-09	25231870	0.421579	654872
ALU_umary_ALU_5577	6	129131075	rs2275215	intron	Body mass index	LOC102723409	4e-07	20397748	-0.267225	-730317
ALU_umary_ALU_5580	6	129746053	rs2275215	intron	Body mass index	LOC102723409	4e-07	20397748	-0.315642	-115339
ALU_umary_ALU_5582	6	129895109	rs9399032	intergenic	Migraine without aura	TAAR7P,TAAR6	4e-06	23793025	-0.316506	-2993830
ALU_umary_ALU_5583	6	130614798	rs2180341	intron	Breast cancer	RNF146	3e-08	18326623	0.335682	3014168
ALU_umary_ALU_5585	6	130901464	rs9492645	intergenic	IgG glycosylation	TMEM200A,SMLR1	7e-06	23382691	0.28432	15027
ALU_umary_ALU_5588	6	131057586	rs7769153	intron	Response to statin therapy (LDL-C)	EPB41L2	2e-07	22331829	0.38227	-198778
ALU_umary_ALU_5589	6	131113279	rs7769153	intron	Response to statin therapy (LDL-C)	EPB41L2	2e-07	22331829	0.288818	-143085
ALU_umary_ALU_5593	6	132016110	rs7755729	intron	Amyotrophic lateral sclerosis (sporadic)	LAMA2	3e-06	24529757	0.283971	2232468
ALU_umary_ALU_5598	6	132526134	rs2248551	intron	L-arginine levels	MED23	4e-19	25245031	0.301618	601445
SVA_umary_SVA_308	6	133028022	rs602848	intron	Migraine - clinic-based	LOC102723445	1e-06	23793025	-0.303266	1581231
ALU_umary_ALU_5602	6	133160120	rs2327832	intergenic	Celiac disease	BTF3L4P3,TNFAIP3	4e-19	20190752	-0.267486	-4812948
SVA_umary_SVA_309	6	137018754	rs2327832	intergenic	Celiac disease	BTF3L4P3,TNFAIP3	4e-19	20190752	0.310739	-954314
ALU_umary_ALU_5620	6	137254207	rs6937795	intergenic	Type 2 diabetes	SLC35D3,RPL35AP3	7e-06	24509480	0.330301	-37074
ALU_umary_ALU_5628	6	139294734	rs605066	intergenic	HDL cholesterol	CITED2,ATP5F1P6	3e-08	20686565	-0.307325	-534932
ALU_umary_ALU_5629	6	139505011	rs17068112	3_prime_UTR_variant	Response to serotonin reuptake inhibitors in major depressive disorder	.	3e-06	25897834	0.229431	576023
ALU_umary_ALU_5636	6	140269431	rs2230926	missense	Rheumatoid arthritis	TNFAIP3	2e-06	20453841	0.283572	2073365
ALU_umary_ALU_5637	6	140417842	rs9496398	intergenic	Neutrophil count	ADGRG6,HIVEP2,GPR126	4e-06	21507922	-0.2401	-2404375
ALU_umary_ALU_5642	6	141134051	rs6937795	intergenic	Type 2 diabetes	SLC35D3,RPL35AP3	7e-06	24509480	0.24723	3842770
ALU_umary_ALU_5647	6	141414904	rs225675	intron	Thiazide-induced adverse metabolic effects in hypertensive patients	VTA1	1e-07	23400010	0.402738	-1097232
ALU_umary_ALU_5648	6	141770869	rs642858	intergenic	Type 2 diabetes	ATP5F1P6,RNA5SP220	2e-06	21490949	0.331573	1497222
L1_umary_LINE1_1418	6	142450110	rs225675	intron	Thiazide-induced adverse metabolic effects in hypertensive patients	VTA1	1e-07	23400010	0.842742	-62026
ALU_umary_ALU_5657	6	143951375	rs225675	intron	Thiazide-induced adverse metabolic effects in hypertensive patients	VTA1	1e-07	23400010	-0.247422	1439239
ALU_umary_ALU_5676	6	146881725	rs9403521	intron	Obesity-related traits	PHACTR2	8e-06	23251661	0.224379	2887526
L1_umary_LINE1_1424	6	148163587	rs1038304	intron	Bone mineral density (hip)	CCDC170	4e-10	19079262	0.34225	-3769588
L1_umary_LINE1_1425	6	148195808	rs2179367	intergenic	Dupuytren's disease	SUMO4,ZC3H12D	3e-07	21732829	0.300525	-1566729
ALU_umary_ALU_5679	6	148254814	rs60945108	intron	Obesity-related traits	ESR1	3e-06	23251661	0.304532	-3826018
ALU_umary_ALU_5689	6	150234265	rs675026	cds-synon	Hypertension	OPRM1	5e-06	21347282	0.297651	-4180298
SVA_umary_SVA_315	6	153429856	rs1933488	intron	Prostate cancer	RGS17	4e-18	23535732	-0.575488	-11223
ALU_umary_ALU_5701	6	153633385	rs2179367	intergenic	Dupuytren's disease	SUMO4,ZC3H12D	3e-07	21732829	0.241256	3870848
ALU_umary_ALU_5706	6	154840654	rs17087007	intron	Lipoprotein (a) - cholesterol levels	LOC101928923	2e-08	25575512	0.243606	-1544313
ALU_umary_ALU_5708	6	155051658	rs2275336	UTR-3	Parkinson's disease	CNKSR3	9e-07	22451204	0.466259	324670
ALU_umary_ALU_5713	6	156318117	rs4269383	intron	Pancreatic cancer	LOC101928923	7e-07	22158540	0.432772	120615
L1_umary_LINE1_1437	6	157968753	rs675026	cds-synon	Hypertension	OPRM1	5e-06	21347282	-0.343707	3554190
ALU_umary_ALU_5723	6	158250192	rs9458975	intergenic	Cannabis use (initiation)	SNX9,SYNJ2	7e-06	22823124	-0.316102	-139549
SVA_umary_SVA_318	6	158638855	rs2451258	intergenic	Rheumatoid arthritis	TAGAP,FNDC1	3e-11	24390342	0.418521	-867745
ALU_umary_ALU_5728	6	159166302	rs4560672	intron	Smoking quantity	GTF2H5	8e-06	24665060	-0.285343	558829
ALU_umary_ALU_5729	6	159204431	rs9456307	UTR-3	Height	TULP4	2e-09	20881960	0.312457	274989
SVA_umary_SVA_320	6	161270904	rs1620921	intergenic	Lipoprotein (a) - cholesterol levels	PLG,MAP3K4	5e-08	25575512	-0.33511	73817
ALU_umary_ALU_5732	6	161336447	rs4516970	intergenic	Iron status biomarkers	HNRNPH1P1,WTAP	1e-06	19084217	0.262937	1198760
L1_umary_LINE1_1438	6	162181268	rs1738074	UTR-5	Celiac disease	TAGAP	7e-08	18311140	0.382401	2715291
SVA_umary_SVA_322	6	162372023	rs10755578	intron	Coronary heart disease	LPA	1e-09	19198611	-0.267219	1402285
ALU_umary_ALU_5738	6	162674813	rs3120139	intergenic	Lp (a) levels	SLC22A2,SLC22A3	4e-09	21900290	0.235185	1933191
ALU_umary_ALU_5743	6	163190379	rs3093023	intron	Rheumatoid arthritis	CCR6	4e-09	24782177	0.273885	-4343911
ALU_umary_ALU_5745	6	163742412	rs9364813	intergenic	Economic and political preferences (immigration/crime)	PDE10A,LINC00473	8e-06	22566634	0.377741	-2386226
ALU_umary_ALU_5746	6	163814230	rs7770628	intron	Protein quantitative trait loci	LPA	4e-10	18464913	-0.363944	2796056
ALU_umary_ALU_5750	6	165186931	rs3127573	nearGene-5	Creatinine levels	SLC22A2	7e-10	20383145	0.281986	4505538
ALU_umary_ALU_5751	6	165427429	rs6915443	intergenic	Sexual dimorphism in anthropometric traits	DACT2,SMOC2	3e-06	23754948	0.263777	-3329682
ALU_umary_ALU_5752	6	165439471	rs3016539	intron	Pancreatic cancer	PARK2	7e-06	20686608	0.291226	3203396
ALU_umary_ALU_5759	6	167124812	rs9364813	intergenic	Economic and political preferences (immigration/crime)	PDE10A,LINC00473	8e-06	22566634	0.294626	996174
ALU_umary_ALU_5761	6	167188348	rs3016539	intron	Pancreatic cancer	PARK2	7e-06	20686608	0.327285	4952273
ALU_umary_ALU_5764	6	168306352	rs7762160	intron	Conduct disorder (symptom count)	PDE10A	1e-06	20585324	-0.248734	2290921
ALU_umary_ALU_5769	6	170063385	rs7762018	intron	Thiazide-induced adverse metabolic effects in hypertensive patients	PHF10	8e-06	23400010	0.598001	-49859
ALU_umary_ALU_5771	6	170500768	rs1028488	intergenic	Interferon alpha levels in systemic lupus erythematosus	FLJ38122,DLL1	2e-07	25338677	-0.238252	-89707
ALU_umary_ALU_5778	7	3090718	rs1299548	intron	Visceral adipose tissue adjusted for BMI	LOC101927354	4e-06	22589738	0.225746	-4211575
ALU_umary_ALU_5788	7	6314063	rs10486187	intron	Smooth-surface caries	RPA3OS,UMAD1	5e-06	24556642	0.393573	-1465261
ALU_umary_ALU_5795	7	7758550	rs10486187	intron	Smooth-surface caries	RPA3OS,UMAD1	5e-06	24556642	0.331606	-20774
ALU_umary_ALU_5798	7	8534966	rs765855	intron	Breast Cancer in BRCA1 mutation carriers	NXPH1	4e-06	23544013	0.363843	-17648
ALU_umary_ALU_5813	7	9805601	rs6463843	intergenic_variant	Brain imaging	.		20100581	-0.221405	1006514
ALU_umary_ALU_5815	7	10215359	rs7780564	intron	Insulin-like growth factors	RPA3OS,UMAD1	4e-07	21216879	-0.233624	2332036
ALU_umary_ALU_5818	7	10822067	rs116139393	intron_variant	Alzheimer's disease (APOE e4 interaction)	.	3e-08	25778476	-0.268701	4090038
ALU_umary_ALU_5825	7	11826254	rs17157663	intergenic	Quantitative traits	RPL9P19,GAPDHP68	9e-06	19197348	0.249582	2827278
ALU_umary_ALU_5832	7	13250267	rs10253216	intergenic	Adverse response to chemotherapy (neutropenia/leucopenia) (cisplatin)	AGR2,AGR3	2e-07	23648065	0.257165	-3611582
ALU_umary_ALU_5836	7	14378079	rs56868568	downstream_gene_variant	Diisocyanate-induced asthma	.	1e-06	25918132	0.368557	-4747178
ALU_umary_ALU_5840	7	14715825	rs4470914	intergenic	Height	FERD3L,TWISTNB	9e-10	20881960	0.236672	-4900697
ALU_umary_ALU_5869	7	18322603	rs10499559	intergenic	Thyroid stimulating hormone	CDCA7L,RAPGEF5	8e-06	17903292	0.368928	-3786856
ALU_umary_ALU_5870	7	18345324	rs10499559	intergenic	Thyroid stimulating hormone	CDCA7L,RAPGEF5	8e-06	17903292	-0.281622	-3764135
L1_umary_LINE1_1463	7	20170340	rs13236243	intergenic	Sensory disturbances after bilateral sagittal split ramus osteotomy	RAD17P1,AHR	4e-06	23834954	-0.256442	2852028
SVA_umary_SVA_330	7	21389899	rs7780001	intergenic	Allergic rhinitis	FERD3L,TWISTNB	2e-08	25085501	0.339435	1911918
ALU_umary_ALU_5882	7	21624579	rs12670798	intron	Cholesterol%2C total	DNAH11	7e-10	20686565	0.621758	17227
ALU_umary_ALU_5883	7	21680136	rs2709736	intergenic	Bipolar I disorder	SP8,RPL23P8	5e-07	20386566	0.386836	817834
ALU_umary_ALU_5885	7	22799818	rs3095008	intron,nearGene-5	Adverse response to chemotherapy (neutropenia/leucopenia) (etoposide)	LOC100506098,MACC1	9e-06	23648065	0.264602	2544113
ALU_umary_ALU_5886	7	22853492	rs2286503	intron	Fibrinogen	TOMM7	7e-09	23969696	-0.558878	-3114
ALU_umary_ALU_5894	7	24052810	rs12700667	intergenic	Endometriosis	UBA52P1,MIR148A	1e-09	21151130	0.304066	-1848829
ALU_umary_ALU_5895	7	24258087	rs10486483	intron	Crohn's disease	SKAP2	3e-08	23128233	0.266955	-2634353
ALU_umary_ALU_5897	7	24390238	rs17151904	intergenic	Carotid atherosclerosis in HIV infection	NPVF,UBA52P1	1e-06	20009918	0.317658	-1218171
L1_umary_LINE1_1468	7	24412257	rs2721800	intron	Autism spectrum disorder%2C attention deficit-hyperactivity disorder%2C bipolar disorder%2C major depressive disorder%2C and schizophrenia (combined)	MPP6	6e-07	23453885	0.227421	-280295
ALU_umary_ALU_5900	7	24476624	rs7801581	intron_variant	Waist-to-hip ratio adjusted for body mass index	.	2e-06	25673412	0.288209	-2707528
ALU_umary_ALU_5902	7	24579582	rs7785730	intron	Free thyroxine concentration	JAZF1	6e-06	24722205	-0.231895	-3516617
ALU_umary_ALU_5904	7	25059646	rs2721800	intron	Autism spectrum disorder%2C attention deficit-hyperactivity disorder%2C bipolar disorder%2C major depressive disorder%2C and schizophrenia (combined)	MPP6	6e-07	23453885	-0.316022	367094
ALU_umary_ALU_5913	7	26351489	rs7799265	intron	Airflow obstruction	CREB5	2e-06	22837378	0.262768	-2080987
ALU_umary_ALU_5914	7	26683795	rs11765845	intron	Diabetic retinopathy	CREB5	7e-06	21441570	0.244382	-1707347
ALU_umary_ALU_5916	7	26754976	rs10486483	intron	Crohn's disease	SKAP2	3e-08	23128233	0.608668	-137464
ALU_umary_ALU_5917	7	26763671	rs2237349	intron	Attention deficit hyperactivity disorder	CREB5	5e-06	18839057	-0.278033	-1999292
L1_umary_LINE1_1474	7	26794918	rs10486483	intron	Crohn's disease	SKAP2	3e-08	23128233	0.494669	-97522
ALU_umary_ALU_5923	7	28020376	rs10214930	intron	Hypospadias	TAX1BP1	8e-12	25108383	0.326207	235427
ALU_umary_ALU_5928	7	29013250	rs215738	intergenic	Smooth-surface caries	SNX2P2,SLC25A5P5	8e-06	24556642	0.301596	-3431185
SVA_umary_SVA_333	7	29831209	rs2267739	intron	Vitamin B levels in ischemic stroke	ADCYAP1R1	1e-06	25147783	0.28127	-1305688
ALU_umary_ALU_5936	7	31703964	rs1014137	intron	White matter hyperintensity volume in cerebral autosomal-dominant arteriopathy with subcortical infarcts and leukoencephalopathy	CCDC129	8e-06	24578207	0.336792	80218
ALU_umary_ALU_5937	7	31892605	rs10237735	intergenic	Palmitic acid (16:0) plasma levels	SNX2P2,SLC25A5P5	1e-06	23362303	0.331759	-484143
ALU_umary_ALU_5939	7	32831241	rs10262453	intron	Sagittal craniosynostosis	BBS9	6e-20	23160099	-0.284959	-424798
ALU_umary_ALU_5942	7	33195329	rs215614	intergenic	Smoking behavior	SNX2P2,SLC25A5P5	2e-07	20418888	0.265857	847994
ALU_umary_ALU_5948	7	34492801	rs1000597	intergenic	Nephrolithiasis	OSBPL9P6,AQP1	2e-14	22396660	0.3746	3555623
ALU_umary_ALU_5956	7	36070094	rs6954895	intergenic	Anger	TBX20,HERPUD2	2e-07	24489884	0.256891	483888
ALU_umary_ALU_5957	7	36164937	rs9648428	intron	Obesity-related traits	EEPD1	3e-06	23251661	0.526791	-46812
ALU_umary_ALU_5958	7	36252166	rs16879765	intron	Dupuytren's disease	EPDR1	6e-39	21732829	0.286972	-1736929
ALU_umary_ALU_5967	7	37836651	rs2392510	intron	Periodontitis	GPR141	4e-06	25672891	-0.402858	90082
ALU_umary_ALU_5970	7	38209213	rs4723738	intron	Treatment response for severe sepsis	STARD3NL	6e-06	22310353	0.654971	-31695
ALU_umary_ALU_5975	7	38759715	rs11984145	intron	Cognitive performance	VPS41	6e-06	19734545	-0.222538	-75320
ALU_umary_ALU_5982	7	39604442	rs2024125	intron	Obesity-related traits	HECW1	6e-06	23251661	0.234919	-3554035
ALU_umary_ALU_5983	7	39749709	rs4302748	nearGene-5	Platelet counts	EEPD1	5e-06	21507922	-0.233213	3558010
L1_umary_LINE1_1496	7	42529878	rs2718058	intergenic	Alzheimer's disease (late onset)	NECAP1P1,NME8	5e-09	24162737	0.341877	4688344
ALU_umary_ALU_5991	7	42580004	rs6951258	intron	Obesity-related traits	GPR141	4e-06	23251661	-0.315806	4822448
ALU_umary_ALU_5992	7	42603743	rs1294908	intergenic	Hepatic lipid content in extreme obesity	RAMP3,ELK1P1	7e-07	25246029	0.257073	-2631377
ALU_umary_ALU_5994	7	42647660	rs730497	intron	Fasting plasma glucose	GCK	8e-27	25187374	0.321525	-1576061
ALU_umary_ALU_6002	7	45329414	rs7801534	intergenic	Thiazide-induced adverse metabolic effects in hypertensive patients	CDC14C,VWC2	7e-07	23400010	-0.33304	-4000266
ALU_umary_ALU_6006	7	45789213	rs10276619	intergenic	Systemic lupus erythematosus	C7orf72,IKZF1	6e-06	23273568	-0.319911	-4524139
ALU_umary_ALU_6007	7	46102177	rs1722133	intergenic_variant	Sitting height ratio	.	4e-07	25865494	0.437842	13666
ALU_umary_ALU_6008	7	46504534	rs17664743	intergenic	Self-reported allergy	C7orf72,IKZF1	5e-06	23817569	0.235408	-3749363
ALU_umary_ALU_6012	7	47551089	rs12718597	intron,nearGene-5	Mean corpuscular volume	IKZF1,LOC102723522	5e-13	19862010	0.255392	-2877339
ALU_umary_ALU_6013	7	47591641	rs10279826	intron_variant	Urate levels in obese individuals	.	8e-06	25811787	0.418866	-4038856
ALU_umary_ALU_6014	7	47670422	rs11980379	UTR-3	Acute lymphoblastic leukemia (B-cell precursor)	IKZF1	3e-33	23996088	-0.267191	-2799559
ALU_umary_ALU_6020	7	49000011	rs3757840	intergenic	Metabolic syndrome	GCK,YKT6	4e-13	22399527	-0.250062	4768795
ALU_umary_ALU_6021	7	49057624	rs7784776	intergenic	QRS duration	TTC4P1,HMGN1P19	1e-09	21076409	0.296532	2437479
L1_umary_LINE1_1503	7	49725896	rs1451375	intron	Malaria	DDC	6e-06	19465909	0.312725	-896816
SVA_umary_SVA_338	7	52122557	rs1551277	intron	Anxiety disorder	PKD1L1	7e-06	25390645	0.317524	4293240
L1_umary_LINE1_1507	7	52221997	rs406001	intergenic	Post-traumatic stress disorder (asjusted for relatedness)	CICP17,POM121L12	3e-08	23726511	-0.222462	215582
ALU_umary_ALU_6035	7	52403923	rs7805803	intergenic	Total ventricular volume	C7orf72,IKZF1	9e-06	21116278	0.268091	2178532
L1_umary_LINE1_1509	7	52789472	rs1110701	intergenic	Acute lymphoblastic leukemia (childhood)	IKZF1,FIGNL1	7e-09	25310577	0.252576	2310845
ALU_umary_ALU_6039	7	52809400	rs2167364	intron	Acute lymphoblastic leukemia (childhood)	DDC	2e-07	22076464	0.212639	2243573
ALU_umary_ALU_6043	7	53358295	rs12718598	intron,nearGene-5	Red blood cell traits	IKZF1,LOC102723522	2e-13	23222517	0.292754	2929850
ALU_umary_ALU_6046	7	53448000	rs1174864	intergenic	IgG glycosylation	POM121L12,HAUS6P1	5e-06	23382691	-0.216444	320441
ALU_umary_ALU_6059	7	55851357	rs7786410	intron	Age-related hearing impairment	2017-09-14	8e-06	24939585	0.443804	-70966
ALU_umary_ALU_6061	7	56244918	rs7786410	intron	Age-related hearing impairment	2017-09-14	8e-06	24939585	0.34897	322595
SVA_umary_SVA_343	7	65045619	rs11763147	intergenic	Corneal structure	DKFZP434F142,VKORC1L1,LOC84214	4e-09	23291589	-0.37074	-281202
ALU_umary_ALU_6100	7	70737983	rs7794356	intron_variant	Response to montelukast in asthma (change in FEV1)	.	9e-07	26083242	0.507665	-535760
ALU_umary_ALU_6110	7	76291838	rs237238	cds-synon	Alcoholism (12-month weekly alcohol consumption)	HIP1	7e-06	21529783	0.272404	1080424
ALU_umary_ALU_6113	7	76463717	rs3779273	intron_variant	Body mass index	.	2e-06	25673413	0.245263	-1735906
ALU_umary_ALU_6114	7	76567224	rs2245368	non_coding_transcript_exon_variant	Body mass index	.	7e-08	25673413	-0.336162	-411602
ALU_umary_ALU_6120	7	76980777	rs17145738	downstream_gene_variant	Triglycerides	.	2e-12	18193043	0.285546	3412233
ALU_umary_ALU_6128	7	78153703	rs2367911	intron	Bipolar disorder and schizophrenia	CACNA2D1	5e-06	20889312	-0.260263	-3632517
ALU_umary_ALU_6129	7	78662193	rs113527903	intron	PR interval in Tripanosoma cruzi seropositivity	MAGI2	3e-06	24324551	0.288618	823683
ALU_umary_ALU_6133	7	79073941	rs488333	intron	Prion diseases	SEMA3A	3e-06	22210626	0.254401	-4837330
ALU_umary_ALU_6139	7	80423176	rs4236644	intergenic	Bilirubin levels	SEMA3C,HGF	2e-06	19414484	0.212411	-176181
ALU_umary_ALU_6141	7	80678689	rs10237103	intergenic_variant	Diisocyanate-induced asthma	.	1e-06	25918132	-0.290598	645778
ALU_umary_ALU_6148	7	82430525	rs10262537	intergenic	Metabolite levels (Dihydroxy docosatrienoic acid)	CACNA2D1,MTHFD2P5	7e-06	23934736	0.236446	315285
ALU_umary_ALU_6151	7	82851756	rs2371208	intergenic	Aging traits	MTHFD2P5,PCLO	3e-06	17903295	0.310574	513897
ALU_umary_ALU_6152	7	82947153	rs10237103	intergenic_variant	Diisocyanate-induced asthma	.	1e-06	25918132	-0.225619	2914242
ALU_umary_ALU_6157	7	83477966	rs10262537	intergenic	Metabolite levels (Dihydroxy docosatrienoic acid)	CACNA2D1,MTHFD2P5	7e-06	23934736	-0.259891	1362726
L1_umary_LINE1_1534	7	84901725	rs10248351	intron	Hypothyroidism	ZNF804B	7e-06	22493691	0.261762	-3579717
ALU_umary_ALU_6166	7	85013802	rs4236644	intergenic	Bilirubin levels	SEMA3C,HGF	2e-06	19414484	0.263207	4414445
ALU_umary_ALU_6168	7	85396914	rs447	intron	Autism spectrum disorder%2C attention deficit-hyperactivity disorder%2C bipolar disorder%2C major depressive disorder%2C and schizophrenia (combined)	SEMA3A	4e-06	23453885	0.310226	1624499
ALU_umary_ALU_6178	7	86968519	rs10268774	intergenic_variant	Diisocyanate-induced asthma	.	1e-06	25918132	-0.257632	4515397
ALU_umary_ALU_6185	7	88380351	rs17301259	intron	Heschl's gyrus morphology	ZNF804B	4e-06	25130324	0.279508	-171776
ALU_umary_ALU_6200	7	91751552	rs1133906	cds-synon	Systemic lupus erythematosus and Systemic sclerosis	SAMD9L	2e-07	23740937	-0.415759	-1013430
ALU_umary_ALU_6204	7	92541907	rs12704645	intergenic	Age-related hearing impairment	RN7SL7P,SAMD9	8e-06	24939585	0.344428	-80743
L1_umary_LINE1_1548	7	93146627	rs7786765	intron_variant	Body mass index	.	9e-06	25760438	-0.262591	-423989
ALU_umary_ALU_6207	7	93332296	rs180273	intron	Pulmonary function decline	GNGT1	7e-06	22424883	0.237862	-205999
ALU_umary_ALU_6214	7	94716345	rs1488515	intron	Obesity-related traits	DYNC1I1	2e-06	23251661	0.262917	-914851
ALU_umary_ALU_6216	7	94877512	rs7493	missense_variant	Yu-Zhi constitution type in type 2 diabetes	.	5e-06	26169365	0.232533	-527951
ALU_umary_ALU_6218	7	95101192	rs9649213	intron	Prostate cancer (gene x gene interaction)	BAIAP2L1	1e-06	22219177	0.285846	-2920019
ALU_umary_ALU_6219	7	95264799	rs2888830	intergenic	Dental caries	FZD1,NIPA2P1	7e-06	23259602	0.293141	4349445
ALU_umary_ALU_6221	7	95712767	rs9649213	intron	Prostate cancer (gene x gene interaction)	BAIAP2L1	1e-06	22219177	-0.229357	-2308444
ALU_umary_ALU_6231	7	97067538	rs7493	missense_variant	Yu-Zhi constitution type in type 2 diabetes	.	5e-06	26169365	0.281367	1662075
ALU_umary_ALU_6234	7	98197786	rs4729127	intron	Intelligence	LOC101927525	9e-08	22449649	-0.239443	4189251
ALU_umary_ALU_6237	7	99146666	rs10429035	intron	Bone mineral density	C7orf76	4e-12	24249740	-0.334434	3027185
ALU_umary_ALU_6243	7	102895758	rs342293	intergenic	Mean platelet volume	CCDC71L,RNA5SP236	2e-33	19820697	0.26176	-3476461
ALU_umary_ALU_6251	7	104052617	rs17157903	intron_variant	Multiple sclerosis (age of onset)	.	3e-06	19010793	0.318683	65028
ALU_umary_ALU_6256	7	105466071	rs73712171	intron	PR interval in Tripanosoma cruzi seropositivity	COL26A1	7e-06	24324551	0.258697	4336306
ALU_umary_ALU_6257	7	105564472	rs1008126	intron_variant	Metabolite levels (Pyroglutamine)	.	8e-06	23934736	0.329766	2029475
L1_umary_LINE1_1564	7	105967895	rs10953615	intergenic	Gallbladder cancer	C7orf66,EIF3IP1	9e-06	22318345	0.245167	-3184816
L1_umary_LINE1_1566	7	107829263	rs17157913	intron	PR interval in Tripanosoma cruzi seropositivity	IMMP2L	2e-06	24324551	-0.24183	-2511711
L1_umary_LINE1_1567	7	108325678	rs59406683	intergenic_variant	Alzheimer's disease in APOE e4+ carriers	.	6e-06	25778476	0.296694	-1816836
ALU_umary_ALU_6271	7	108542988	rs848353	intergenic	Smoking behavior	C7orf66,EIF3IP1	2e-06	22006218	0.35542	-5672
ALU_umary_ALU_6282	7	109221879	rs10270308	cds-synon	Warfarin maintenance dose	CDHR3	6e-06	20833655	0.228749	3550612
ALU_umary_ALU_6287	7	109512315	rs2692877	intergenic	QT interval in Tripanosoma cruzi seropositivity	C7orf66,EIF3IP1	5e-06	24324551	0.23877	170363
L1_umary_LINE1_1572	7	110484750	rs2692877	intergenic	QT interval in Tripanosoma cruzi seropositivity	C7orf66,EIF3IP1	5e-06	24324551	0.268887	1142798
ALU_umary_ALU_6291	7	110501740	rs4730268	intron	IgG glycosylation	SLC26A3	5e-06	23382691	0.286705	3058354
ALU_umary_ALU_6294	7	111068642	rs13240464	intron	Schizophrenia	IMMP2L	3e-13	25056061	0.346949	169727
ALU_umary_ALU_6296	7	112373044	rs12705959	intron	Blood pressure (smoking interaction)	FOXP2	3e-06	25189868	0.27161	-1625202
L1_umary_LINE1_1577	7	112789623	rs10953730	intergenic	Metabolite levels	LINC00998,PPP1R3A	2e-07	19043545	0.680808	-121787
ALU_umary_ALU_6300	7	113654434	rs6466479	intron	IgG glycosylation	FOXP2	2e-06	23382691	0.397121	-86671
ALU_umary_ALU_6304	7	113868885	rs6466479	intron	IgG glycosylation	FOXP2	6e-06	23382691	-0.365704	127780
ALU_umary_ALU_6311	7	115865235	rs5009270	intergenic	Osteoarthritis (hip)	LSMEM1,NPM1P14	3e-06	23989986	0.267552	3706057
ALU_umary_ALU_6316	7	117356251	rs10229603	intron	Attention deficit hyperactivity disorder and conduct disorder	HRAT17,LOC101928036	5e-06	18951430	0.266392	4727878
ALU_umary_ALU_6317	7	117380335	rs10253361	intergenic	Alcoholism (alcohol dependence factor score)	RPL18P4,PNPT1P2	6e-06	21529783	-0.270827	-3894894
ALU_umary_ALU_6320	7	118083314	rs41997	intergenic	Response to platinum-based chemotherapy in non-small-cell lung cancer	ANKRD7,GTF3AP6	4e-07	22872573	0.400227	91419
ALU_umary_ALU_6325	7	119259819	rs17142462	intergenic	Immune reponse to smallpox (secreted IL-12p40)	GTF3AP6,KCND2	3e-09	22610502	0.306539	-346813
ALU_umary_ALU_6326	7	119558047	rs2429582	intron	Brain structure	CADPS2	6e-07	20171287	0.224916	-2644546
ALU_umary_ALU_6330	7	119920762	rs7802124	intergenic	PR interval in Tripanosoma cruzi seropositivity	CAV1,MET	2e-06	24324551	-0.266476	3714848
ALU_umary_ALU_6342	7	121303268	rs10253361	intergenic	Alcoholism (alcohol dependence factor score)	RPL18P4,PNPT1P2	6e-06	21529783	0.366011	28039
ALU_umary_ALU_6346	7	122109854	rs6466832	intron,nearGene-5	Ejection fraction in Tripanosoma cruzi seropositivity	CADPS2,RNF133	1e-06	24324551	0.322419	-231295
ALU_umary_ALU_6351	7	122863716	rs728115	intron	Alcohol and nictotine co-dependence	KCND2	4e-06	22488850	0.253293	2558567
ALU_umary_ALU_6359	7	124593024	rs4731207	intron_variant	Cutaneous malignant melanoma	.	5e-07	26237428	0.483409	-163567
ALU_umary_ALU_6364	7	124879111	rs7458938	intergenic	Response to efavirenz-containing treatment in HIV 1 infection (virologic failure)	RPL31P39,GRM8	2e-07	25461247	0.290985	-581537
ALU_umary_ALU_6366	7	125053038	rs4727963	intron	Adverse response to chemotherapy (neutropenia/leucopenia) (docetaxel)	SLC13A1	1e-06	23648065	0.302826	2293058
ALU_umary_ALU_6369	7	125548246	rs7458938	intergenic	Response to efavirenz-containing treatment in HIV 1 infection (virologic failure)	RPL31P39,GRM8	2e-07	25461247	0.526633	87598
ALU_umary_ALU_6372	7	125861744	rs2687481	intergenic	Hearing function	RPL31P39,GRM8	1e-07	25060954	0.731906	-7378
ALU_umary_ALU_6373	7	125873881	rs2687481	intergenic	Hearing function	RPL31P39,GRM8	1e-07	25060954	0.699998	4759
ALU_umary_ALU_6375	7	126661404	rs17864092	intron	Depression (quantitative trait)	GRM8	6e-06	20800221	0.422619	21800
ALU_umary_ALU_6378	7	126943492	rs6467136	intergenic	Type 2 diabetes	ZNF800,GCC1	5e-11	22158537	-0.396444	-221466
ALU_umary_ALU_6381	7	127475671	rs17864092	intron	Depression (quantitative trait)	GRM8	6e-06	20800221	0.235457	836067
ALU_umary_ALU_6382	7	127691463	rs6971499	intron_variant	Pancreatic cancer	.	3e-12	25086665	0.216131	-3304299
ALU_umary_ALU_6383	7	127929333	rs17864092	intron	Depression (quantitative trait)	GRM8	6e-06	20800221	-0.296374	1289729
ALU_umary_ALU_6385	7	128150843	rs7458938	intergenic	Response to efavirenz-containing treatment in HIV 1 infection (virologic failure)	RPL31P39,GRM8	2e-07	25461247	0.299844	2690195
ALU_umary_ALU_6386	7	128209166	rs7807274	intron_variant	Asthma (childhood onset)	.	4e-06	23829686	-0.26242	-3127174
ALU_umary_ALU_6391	7	129066575	rs11979476	intron	Inflammatory biomarkers	AHCYL2	2e-06	22228203	-0.258288	72819
ALU_umary_ALU_6411	7	134424656	rs157935	intron_variant	Basal cell carcinoma	.	4e-20	25855136	0.26563	3523862
ALU_umary_ALU_6425	7	136067483	rs17166082	regulatory_region_variant	Self-employment	.	9e-06	23593239	-0.21735	4038882
ALU_umary_ALU_6427	7	136178809	rs10250997	intergenic	Autism spectrum disorder%2C attention deficit-hyperactivity disorder%2C bipolar disorder%2C major depressive disorder%2C and schizophrenia (combined)	MTPN,PSMC1P3	8e-06	23453885	0.512806	32273
ALU_umary_ALU_6430	7	136369722	rs62468398	intron_variant	Age-related hearing impairment	.	8e-06	24939585	-0.219794	4160996
ALU_umary_ALU_6437	7	137293926	rs6467710	intron	AIDS progression	DGKI	6e-07	21502085	-0.244349	90107
SVA_umary_SVA_360	7	138296456	rs7810727	intron	Migraine without aura	TBXAS1	8e-06	23793025	0.280965	-1295404
ALU_umary_ALU_6440	7	138504459	rs12703441	intron_variant	Anxiety disorder	.	7e-06	25390645	0.306796	-3688448
ALU_umary_ALU_6444	7	139933413	rs10277664	intron	Gray matter volume (schizophrenia interaction)	TBXAS1	1e-07	24086445	0.317827	426833
ALU_umary_ALU_6453	7	141947805	rs11982969	N/A	Ejection fraction in Tripanosoma cruzi seropositivity	TRB	4e-06	24324551	0.357208	-193941
ALU_umary_ALU_6455	7	142273449	rs2854536	N/A	Narcolepsy	TRB	4e-08	24204295	0.324523	-1405
L1_umary_LINE1_1606	7	142818667	rs10273639	nearGene-5	Pancreatitis	PRSS1	2e-14	23143602	0.268446	361739
ALU_umary_ALU_6468	7	145221347	rs2854536	N/A	Narcolepsy	TRB	4e-08	24204295	-0.244064	2946493
ALU_umary_ALU_6473	7	146372889	rs12703441	intron_variant	Anxiety disorder	.	7e-06	25390645	-0.218835	4179982
ALU_umary_ALU_6476	7	146643884	rs4725982	intergenic	Electrocardiographic traits	AOC1,KCNH2	3e-06	20062061	0.268329	-3993979
ALU_umary_ALU_6480	7	147202430	rs75045569	intron_variant	Alzheimer's disease in APOE e4- carriers	.	8e-06	25778476	0.253293	3790315
L1_umary_LINE1_1611	7	149909501	rs4549702	intron	Body mass index (interaction)	CNTNAP2	1e-06	23192594	-0.254984	2008485
ALU_umary_ALU_6501	7	153966050	rs73737676	intergenic_variant	Diisocyanate-induced asthma	.	1e-06	25918132	0.332932	-2051757
ALU_umary_ALU_6505	7	154858220	rs10949808	intergenic	Bipolar disorder and schizophrenia	SHH,LINC01006	1e-07	20889312	-0.223673	-1190429
ALU_umary_ALU_6507	7	155079151	rs1861960	intergenic	Migraine	EN2,CNPY1	6e-06	23793025	0.267356	-205984
ALU_umary_ALU_6508	7	155110582	rs2888674	intergenic_variant	Forced expiratory volume in 1 second (environmental interaction)	.	4e-07	25979521	0.256702	4296755
ALU_umary_ALU_6512	7	155638800	rs10224002	intron	Hemoglobin	PRKAG2	3e-15	19862010	-0.283419	4223759
ALU_umary_ALU_6513	7	155805732	rs10260404	intron	Amyotrophic lateral sclerosis	DPP6	3e-06	18057069	0.240394	1594934
L1_umary_LINE1_1620	7	157335140	rs10274279	intron	Myopia (pathological)	PTPRN2	4e-11	23049088	-0.275106	-52301
ALU_umary_ALU_6521	7	157350794	rs10274279	intron	Myopia (pathological)	PTPRN2	4e-11	23049088	0.575901	-36647
ALU_umary_ALU_6522	7	157448787	rs4725479	intergenic	Ulcerative colitis	ACTR3B,DPP6	5e-07	25082827	0.29511	4702977
ALU_umary_ALU_6531	8	913272	rs11986414	intergenic	Gaucher disease severity	CLN8,MIR3674	1e-06	22388998	0.411779	-833678
ALU_umary_ALU_6532	8	1310538	rs9987128	intron_variant	Inflammatory skin disease	.	1e-06	25574825	-0.273893	-1812063
ALU_umary_ALU_6549	8	5596957	rs7828501	intron	Menarche (age at onset)	CSMD1	1e-13	25231870	0.256822	1036876
L1_umary_LINE1_1626	8	5829282	rs2623702	intron	Pulmonary function decline	CSMD1	9e-06	22424883	-0.258849	2234376
ALU_umary_ALU_6553	8	6044977	rs4876199	intergenic	Heschl's gyrus morphology	MIR7160,CSMD1	4e-06	25130324	0.28904	3868067
ALU_umary_ALU_6563	8	9463649	rs6601327	intergenic	Multiple myeloma (hyperdiploidy)	PPP1R3B,TNKS	8e-06	23502783	-0.54895	68117
ALU_umary_ALU_6564	8	9665673	rs6601327	intergenic	Multiple myeloma (hyperdiploidy)	PPP1R3B,TNKS	8e-06	23502783	0.51221	270141
ALU_umary_ALU_6565	8	9807901	rs6601327	intergenic	Multiple myeloma (hyperdiploidy)	PPP1R3B,TNKS	8e-06	23502783	-0.446569	412369
ALU_umary_ALU_6569	8	10132608	rs4831837	intergenic	Morbidity-free survival	LINC00681,KIAA1456	5e-07	17903295	-0.269018	-2579255
ALU_umary_ALU_6570	8	10326283	rs6559140	intergenic	Metabolite levels (5-HIAA)	RPL23AP54,MCPH1	7e-06	23319000	0.234491	4173364
ALU_umary_ALU_6571	8	10639485	rs7819412	intron	Triglycerides	XKR6	3e-08	19060906	0.365843	-405676
ALU_umary_ALU_6576	8	11225316	rs10888073	intergenic_variant	Magnesium levels	.	5e-06	25886283	0.359694	-2655956
ALU_umary_ALU_6582	8	13561289	rs2736340	intergenic	Rheumatoid arthritis	FAM167A,BLK	6e-09	19503088	0.277391	2217316
ALU_umary_ALU_6584	8	13975433	rs10090288	intron	Depression and alcohol dependence	MICU3	8e-06	22064162	0.279428	-2954202
ALU_umary_ALU_6586	8	14321443	rs4831837	intergenic	Morbidity-free survival	LINC00681,KIAA1456	5e-07	17903295	-0.3107	1609580
ALU_umary_ALU_6592	8	15149782	rs920590	intergenic	Acute lymphoblastic leukemia (childhood)	CSGALNACT1,INTS10	2e-06	22076464	-0.281519	-4501379
ALU_umary_ALU_6595	8	15548520	rs4831837	intergenic	Morbidity-free survival	LINC00681,KIAA1456	5e-07	17903295	-0.269667	2836657
ALU_umary_ALU_6597	8	16100664	rs7016880	intergenic	Hypertriglyceridemia	LPL,RPL30P9	2e-07	20657596	0.314139	-3776082
ALU_umary_ALU_6598	8	16102822	rs326	intron	HDL cholesterol	LPL	1e-08	23726366	0.288723	-3716617
ALU_umary_ALU_6600	8	16871271	rs1480997	intergenic	Cognitive function	TMEM97P2,GFRA2	8e-06	25644384	0.298059	-4613186
ALU_umary_ALU_6602	8	17204181	rs4831837	intergenic	Morbidity-free survival	LINC00681,KIAA1456	5e-07	17903295	-0.314786	4492318
ALU_umary_ALU_6603	8	17336021	rs2720508	intergenic	Conduct disorder	ADAM24P,SLC7A2	7e-06	20585324	-0.342486	6194
ALU_umary_ALU_6606	8	17943136	rs331	intron	Lipid metabolism phenotypes	LPL	1e-11	19936222	-0.251692	-1877269
ALU_umary_ALU_6609	8	18617477	rs57302454	intron	Parasitemia in Tripanosoma cruzi seropositivity	LOC286059	6e-07	24324551	0.35722	-4321184
ALU_umary_ALU_6611	8	19658938	rs920590	intergenic	Acute lymphoblastic leukemia (childhood)	CSGALNACT1,INTS10	6e-09	22076464	0.449334	7777
SVA_umary_SVA_369	8	21879122	rs7843479	intron	Mean corpuscular volume	XPO7	3e-08	20139978	0.413495	58309
ALU_umary_ALU_6627	8	23042419	rs7463256	intron	Attention deficit hyperactivity disorder	CHMP7	3e-06	20732625	0.364808	-59201
ALU_umary_ALU_6637	8	24779114	rs7828089	intron	Verbal declarative memory	SLC39A14	2e-06	25648963	-0.230763	2514780
L1_umary_LINE1_1640	8	24926551	rs28834970	intron	Alzheimer's disease (late onset)	PTK2B	7e-14	24162737	0.26043	-2268570
ALU_umary_ALU_6639	8	25172660	rs57302454	intron	Parasitemia in Tripanosoma cruzi seropositivity	LOC286059	6e-07	24324551	-0.25931	2233999
L1_umary_LINE1_1641	8	25323104	rs7463256	intron	Attention deficit hyperactivity disorder	CHMP7	3e-06	20732625	0.224443	2221484
ALU_umary_ALU_6640	8	25821709	rs10503871	intron	Metabolite levels (X-11787)	GTF2E2	3e-06	23934736	0.275926	-4615143
ALU_umary_ALU_6641	8	25945744	rs1594829	intron	Height	PPP2R2A	4e-08	23563607	-0.33636	-260333
ALU_umary_ALU_6642	8	26073403	rs12541335	intron	Hypertriglyceridemia	PHYHIP	7e-06	23505323	0.286139	3984971
ALU_umary_ALU_6645	8	26742571	rs1594829	intron	Height	PPP2R2A	4e-08	23563607	0.304897	536494
ALU_umary_ALU_6647	8	27042667	rs2978263	intron,intron	Cognitive performance	GTF2E2,SMIM18	8e-06	20125193	0.353826	-3456192
ALU_umary_ALU_6662	8	32359986	rs2439312	intron	Dialysis-related mortality	NRG1	7e-06	21546767	-0.483996	-52373
ALU_umary_ALU_6663	8	32742548	rs16879552	intron	Hirschsprung disease	NRG1	2e-08	19196962	0.390912	331332
ALU_umary_ALU_6668	8	33613215	rs11997175	intron_variant	Body mass index	.	6e-06	25673413	0.272752	-299337
ALU_umary_ALU_6669	8	33761672	rs11997175	intron_variant	Body mass index	.	4e-06	25673413	0.621221	-150880
ALU_umary_ALU_6673	8	34457951	rs6990255	intergenic	Autism spectrum disorder%2C attention deficit-hyperactivity disorder%2C bipolar disorder%2C major depressive disorder%2C and schizophrenia (combined)	CYCSP3,RPL10AP3	2e-06	23453885	0.47153	331003
ALU_umary_ALU_6674	8	34469659	rs6987004	intergenic	Pulmonary function decline	RPL10AP3,RPL21P80	7e-06	22424883	0.775662	-54344
ALU_umary_ALU_6680	8	35069037	rs1349547	intron	HIV-1 susceptibility	ADAM18	2e-06	22174851	-0.219582	-4479341
ALU_umary_ALU_6683	8	37037400	rs7816345	N/A	Percent mammographic density	LOC102723593	5e-08	25342443	0.238361	191291
ALU_umary_ALU_6685	8	38864077	rs6987004	intergenic	Pulmonary function decline	RPL10AP3,RPL21P80	7e-06	22424883	0.276418	4340074
ALU_umary_ALU_6688	8	39495915	rs13278529	intergenic_variant	Forced expiratory volume in 1 second (environmental interaction)	.	7e-08	25979521	-0.234777	-979887
ALU_umary_ALU_6689	8	39680035	rs16887244	intron	Schizophrenia	LSM1	1e-10	22037555	0.23076	1648690
ALU_umary_ALU_6690	8	39700475	rs10958605	intergenic	Parkinson's disease (motor and cognition)	C8orf4,ZMAT4	2e-06	22658654	0.238062	-353130
ALU_umary_ALU_6695	8	40795633	rs7829127	intron	Refractive error	ZMAT4	4e-10	23396134	0.506121	69239
SVA_umary_SVA_374	8	40920765	rs7829127	intron	Refractive error	ZMAT4	4e-10	23396134	0.257887	194371
ALU_umary_ALU_6696	8	41270468	rs516946	intron,nearGene-5	Type 2 diabetes	ANK1,MIR486,MIR486-1	2e-07	24509480	-0.220718	-248780
ALU_umary_ALU_6697	8	41804281	rs6474412	intergenic	Smoking behavior	SMIM19,CHRNB3	1e-08	20418888	0.292263	-746217
ALU_umary_ALU_6708	8	49045494	rs11778329	intergenic	Attention deficit hyperactivity disorder	UBE2V2,RPL29P19	7e-06	21784300	-0.226438	-7671
ALU_umary_ALU_6712	8	50147620	rs17641971	intergenic	Blood metabolite levels	SNAI2,C8orf22	3e-22	24816252	0.288032	262803
ALU_umary_ALU_6716	8	50550379	rs10958369	intergenic	Response to antineoplastic agents	OPRK1,RPL21P79	2e-06	21659360	0.289444	-3859829
ALU_umary_ALU_6730	8	53173030	rs7009219	intron	Alzheimer's disease (cognitive decline)	ST18	5e-07	23535033	-0.292161	-41235
ALU_umary_ALU_6734	8	54098399	rs13273891	intron	Pit-and-Fissure caries	FAM110B	2e-06	24556642	0.22385	-4888060
ALU_umary_ALU_6740	8	55639363	rs12541902	intergenic	Obesity-related traits	NUDT15P1,CA8	9e-06	23251661	-0.287797	-4983985
ALU_umary_ALU_6760	8	59615990	rs4737547	intergenic	Multiple myeloma (IgH translocation)	NUDT15P1,CA8	3e-06	23502783	-0.244762	-929674
ALU_umary_ALU_6762	8	59645639	rs960089	intergenic	Cognitive performance	RPS26P7,TOX	6e-06	19734545	-0.240832	-62670
ALU_umary_ALU_6763	8	59906453	rs10104895	intergenic	Pulmonary function decline	NASPP1,NPM1P6	2e-06	22424883	0.221944	-1969591
ALU_umary_ALU_6766	8	60797921	rs4738873	intron_variant	Body mass index	.	5e-07	25673413	0.214549	-375696
SVA_umary_SVA_382	8	61480278	rs9650199	intergenic	Response to amphetamines	PDCL3P1,RAB2A	6e-06	22952603	0.334182	134081
ALU_umary_ALU_6769	8	61526797	rs9650199	intergenic	Response to amphetamines	PDCL3P1,RAB2A	6e-06	22952603	-0.454077	180600
ALU_umary_ALU_6774	8	63344481	rs9650199	intergenic	Response to amphetamines	PDCL3P1,RAB2A	6e-06	22952603	0.241172	1998284
L1_umary_LINE1_1678	8	67381883	rs903027	intron	MRI atrophy measures	CLVS1	6e-06	21116278	-0.232133	4972455
ALU_umary_ALU_6795	8	68981808	rs16935110	UTR-3	Obesity-related traits	C8orf34	5e-06	23251661	0.282962	-748911
ALU_umary_ALU_6797	8	69587130	rs10504543	intron	Echocardiographic traits	KCNB2	5e-06	17903301	0.282001	-4191512
ALU_umary_ALU_6805	8	71774807	rs7017914	intron	Bone mineral density	XKR9	2e-07	22504420	-0.345582	183604
ALU_umary_ALU_6806	8	71914591	rs7017914	intron	Bone mineral density	XKR9	2e-07	22504420	0.615056	323388
ALU_umary_ALU_6809	8	72206057	rs1517114	intron	Response to irinotecan in non-small-cell lung cancer	C8orf34	9e-06	22664479	0.290468	2816840
L1_umary_LINE1_1684	8	72399236	rs7006821	intron	Chronic obstructive pulmonary disease-related biomarkers	EYA1	5e-06	23144326	-0.361834	129154
ALU_umary_ALU_6819	8	73065390	rs7001413	intergenic	Carotid plaque burden (smoking interaction)	RPS3AP32,JPH1	5e-06	24954085	0.244624	-1944843
ALU_umary_ALU_6820	8	73092959	rs11994034	intergenic	Attention deficit hyperactivity disorder (combined symptoms)	TRPA1,RNA5SP271	7e-06	23527680	0.535601	22224
ALU_umary_ALU_6824	8	73761387	rs2247572	intron	Cognitive performance	KCNB2	1e-06	20125193	-0.344355	128359
ALU_umary_ALU_6826	8	73936934	rs7006742	intergenic	Pulmonary function decline	TRPA1,RNA5SP271	1e-07	22424883	0.234473	700124
ALU_umary_ALU_6830	8	74325947	rs2912522	intron	Dupuytren's disease	LINC01592,LOC100505718	2e-13	21732829	-0.298293	4333567
ALU_umary_ALU_6834	8	74975980	rs10504554	intron_variant	Postoperative atrial fibrillation in coronary artery bypass grafting surgery	.	4e-06	26385043	-0.287414	968502
ALU_umary_ALU_6836	8	75062573	rs7006742	intergenic	Pulmonary function decline	TRPA1,RNA5SP271	1e-07	22424883	0.233089	1825763
ALU_umary_ALU_6839	8	75375346	rs2383876	intergenic	Corneal curvature	SBSPON,RPL7	5e-06	22969067	-0.274724	1309167
ALU_umary_ALU_6840	8	75402324	rs7834018	intergenic	Autism	TRAPPC2P2,MSC	8e-07	22843504	0.250818	2840582
ALU_umary_ALU_6843	8	75703776	rs4735677	intergenic	Height	HIGD1AP18,PKIA	6e-30	25282103	0.351559	-2444415
L1_umary_LINE1_1688	8	75723736	rs11994034	intergenic	Attention deficit hyperactivity disorder (combined symptoms)	TRPA1,RNA5SP271	7e-06	23527680	0.335824	2653001
ALU_umary_ALU_6855	8	77867091	rs11994034	intergenic	Attention deficit hyperactivity disorder (combined symptoms)	TRPA1,RNA5SP271	7e-06	23527680	-0.291984	4796356
L1_umary_LINE1_1693	8	79813676	rs1375785	intergenic	Information processing speed	HNRNPA1P4,RALYL	8e-06	21130836	-0.328331	-4177555
ALU_umary_ALU_6870	8	80750887	rs10448044	intergenic	Suicide in bipolar disorder	PRKRIRP7,RPL3P9	3e-06	25917933	0.279638	647455
ALU_umary_ALU_6874	8	81337067	rs6473223	intergenic	Self-reported allergy	RPS5P5,ZBTB10	8e-08	23817569	0.287923	68912
ALU_umary_ALU_6878	8	82262958	rs6473015	intergenic	Infant length	HIGD1AP18,PKIA	4e-06	25281659	0.357519	4084473
ALU_umary_ALU_6880	8	82425047	rs13264970	intergenic	Prostate cancer (gene x gene interaction)	HNRNPA1P36,HNRNPA1P4	4e-06	22219177	0.294862	-648782
ALU_umary_ALU_6881	8	82456070	rs2219968	intergenic	Prostate cancer (gene x gene interaction)	HIGD1AP18,PKIA	6e-07	22219177	0.24717	3499412
ALU_umary_ALU_6885	8	83161625	rs7814749	intron	Response to simvastatin treatment (PCSK9 protein level change)	CNGB3	5e-06	25089948	0.288998	-4559724
L1_umary_LINE1_1698	8	83740693	rs13264970	intergenic	Prostate cancer (gene x gene interaction)	HNRNPA1P36,HNRNPA1P4	4e-06	22219177	-0.317202	666864
ALU_umary_ALU_6892	8	83818122	rs11782652	intron	Ovarian cancer	CHMP4C	7e-10	23535730	0.300408	1164478
ALU_umary_ALU_6893	8	83901854	rs7015622	intergenic	Response to anti-depressant treatment in major depressive disorder	HNRNPA1P4,RALYL	1e-06	22041458	0.810435	-1960
L1_umary_LINE1_1702	8	85428622	rs1532423	intron	Blood trace element (Zn levels)	CA1	6e-12	23720494	0.262735	-839691
ALU_umary_ALU_6900	8	85437274	rs6473383	intergenic	Heart failure	HNRNPA1P4,RALYL	3e-06	20445134	-0.282458	1768154
ALU_umary_ALU_6903	8	85925723	rs6473383	intergenic	Heart failure	HNRNPA1P4,RALYL	3e-06	20445134	-0.244803	2256603
ALU_umary_ALU_6904	8	85932163	rs1532423	intron	Blood trace element (Zn levels)	CA1	6e-12	23720494	0.261125	-336150
ALU_umary_ALU_6907	8	87079637	rs1018836	intergenic	Ejection fraction in Tripanosoma cruzi seropositivity	RNA5SP273,LINC01030	2e-06	24324551	-0.24562	-4490725
L1_umary_LINE1_1704	8	87315040	rs2403083	intron	Plasma amyloid beta peptide concentrations (ABx-40)	E2F5	3e-06	24535457	-0.307902	1206891
ALU_umary_ALU_6909	8	87622713	rs10504861	intergenic	Migraine without aura	RNA5SP272,RIPK2	1e-08	23793025	0.274737	-1925219
ALU_umary_ALU_6912	8	87770103	rs7819570	intergenic	Schizophrenia	RNA5SP272,RIPK2	1e-08	25056061	0.313967	-1818523
ALU_umary_ALU_6917	8	88410445	rs4493873	ncRNA	Migraine - clinic-based	GS1-251I9.4,OTUD6B-AS1	5e-06	23793025	0.223707	-3665198
L1_umary_LINE1_1708	8	90306948	rs7015630	intergenic	Crohn's disease	COX6B1P6,OSGIN2	1e-08	23128233	-0.314986	-568970
ALU_umary_ALU_6932	8	90669905	rs160451	intergenic	Leprosy	RNA5SP272,RIPK2	1e-21	25642632	0.302579	6964
ALU_umary_ALU_6938	8	91940044	rs40457	intergenic	Leprosy	RIPK2,COX6B1P6	1e-12	20018961	0.354277	1116357
ALU_umary_ALU_6941	8	92558001	rs4493873	ncRNA	Migraine - clinic-based	GS1-251I9.4,OTUD6B-AS1	5e-06	23793025	0.254745	482358
ALU_umary_ALU_6942	8	92677086	rs10504906	intergenic	Fat distribution (HIV)	SLC26A7,MRPS16P1	8e-06	21897333	0.334209	258458
ALU_umary_ALU_6946	8	93504525	rs2640806	intergenic	Obesity-related traits	PTDSS1,SDC2	5e-06	23251661	-0.268416	-3865109
ALU_umary_ALU_6951	8	94162488	rs278567	intron	Bipolar disorder and schizophrenia	C8orf87	8e-06	20889312	0.761884	-6862
ALU_umary_ALU_6954	8	95280009	rs3104964	intron	Colorectal cancer	C8orf37-AS1,LOC100616530	4e-06	23350875	-0.239801	-1315727
ALU_umary_ALU_6957	8	95794736	rs3104964	intron	Colorectal cancer	C8orf37-AS1,LOC100616530	4e-06	23350875	-0.229785	-801000
ALU_umary_ALU_6960	8	96467794	rs2071598	nearGene-5,nearGene-5	Prion diseases	HRSP12,POP1	9e-06	22210626	0.312404	-2661713
ALU_umary_ALU_6961	8	96470777	rs17359493	intron	Type 2 diabetes	INTS8	1e-07	25102180	-0.288417	613866
ALU_umary_ALU_6962	8	96473928	rs1864729	intron	Estradiol plasma levels (breast cancer)	LOC101927066	3e-08	23518928	-0.276277	-1808261
ALU_umary_ALU_6965	8	96657280	rs1864729	intron	Estradiol plasma levels (breast cancer)	LOC101927066	3e-08	23518928	-0.261267	-1624909
ALU_umary_ALU_6967	8	96783548	rs2437772	intron_variant	Post-traumatic stress disorder	.	6e-06	26114229	0.277578	282799
ALU_umary_ALU_6969	8	97148426	rs1909881	intron	Obesity-related traits	C8orf37-AS1,LOC100616530	7e-06	23251661	0.225379	632538
ALU_umary_ALU_6976	8	98348332	rs1864729	intron	Estradiol plasma levels (breast cancer)	LOC101927066	3e-08	23518928	-0.317166	66143
ALU_umary_ALU_6985	8	102765198	rs6468852	N/A	Alzheimer's disease (late onset)	LOC100996457	1e-06	22881374	0.233893	-1210791
ALU_umary_ALU_6990	8	103554130	rs2033562	intron_variant	IgA nephropathy	.	1e-09	26028593	0.523517	1018619
ALU_umary_ALU_7003	8	105900483	rs284489	intergenic	Glaucoma (primary open-angle)	LRP12,RPL23P9	9e-10	22570617	-0.437928	-57537
ALU_umary_ALU_7006	8	106664522	rs931812	intergenic	Attention deficit hyperactivity disorder and conduct disorder	RPS26P6,YWHAZ	5e-06	18951430	0.260849	4745201
ALU_umary_ALU_7007	8	106920744	rs12541635	intergenic	Age of smoking initiation	RPL12P24,SLC16A14P1	1e-06	24665060	-0.504227	-169256
ALU_umary_ALU_7010	8	107230078	rs2622633	intron	Coronary artery calcification	ZFPM2	6e-06	23870195	0.286287	720103
ALU_umary_ALU_7011	8	107392439	rs2033562	intron_variant	IgA nephropathy	.	1e-09	26028593	0.234794	4856928
ALU_umary_ALU_7013	8	107488264	rs6988306	intron	Bronchopulmonary dysplasia	GRHL2	3e-06	23897914	0.267609	4892054
ALU_umary_ALU_7020	8	108323442	rs6993449	intron	IgG glycosylation	ANGPT1	3e-06	23382691	0.24701	42015
SVA_umary_SVA_389	8	109135936	rs374810	nearGene-5	Ossification of the posterior longitudinal ligament of the spine	RSPO2	2e-13	25064007	0.682638	39907
ALU_umary_ALU_7028	8	109189676	rs2935776	intergenic	Cerebrospinal T-tau levels	EMC2,TMEM74	6e-07	20932310	0.239908	-440227
L1_umary_LINE1_1726	8	109649041	rs2981205	intergenic	Intelligence (childhood)	ABRA,HMGB1P46	5e-06	23358156	0.295413	1804594
ALU_umary_ALU_7036	8	110079100	rs17217757	intron	Tuberculosis	ZFPM2	3e-06	24057671	-0.29039	3465779
ALU_umary_ALU_7037	8	110101605	rs7832552	intron	Body mass (lean)	TRHR	4e-10	19268274	0.603471	-14071
ALU_umary_ALU_7038	8	110103231	rs12541635	intergenic	Age of smoking initiation	RPL12P24,SLC16A14P1	1e-06	24665060	0.231795	3013231
ALU_umary_ALU_7039	8	110349310	rs7004587	intergenic	Obesity-related traits	ABRA,HMGB1P46	3e-06	23251661	0.326044	2308958
ALU_umary_ALU_7047	8	111779620	rs630662	intron	Acute lymphoblastic leukemia (childhood)	RSPO2	2e-06	22076464	-0.234176	2807322
L1_umary_LINE1_1728	8	112121314	rs7823896	intergenic	Myopia (pathological)	TRHR,NUDCD1	3e-06	23049088	0.239105	1904048
ALU_umary_ALU_7049	8	112311307	rs218361	intergenic	Eating disorders	RPL18P7,TRPS1	7e-06	22911880	-0.253634	-3799418
ALU_umary_ALU_7053	8	112735350	rs12549576	intergenic	Bilirubin levels	EEF1A1P37,CSMD3	1e-06	22085899	0.234473	-240791
ALU_umary_ALU_7066	8	114741578	rs7014900	intergenic	Post-traumatic stress disorder (asjusted for relatedness)	RPL18P7,TRPS1	4e-06	23726511	-0.303573	-836729
ALU_umary_ALU_7067	8	114792929	rs9942773	intergenic	Periodontal microbiota	RPL18P7,TRPS1	2e-06	22699663	0.247225	-328098
ALU_umary_ALU_7073	8	115503529	rs6989684	intergenic	Blood pressure (smoking interaction)	COLEC10,MAL2	2e-07	25189868	0.306745	-4639510
ALU_umary_ALU_7074	8	115604486	rs6983039	intergenic	IgG glycosylation	RPL18P7,TRPS1	9e-06	23382691	-0.308933	-726369
L1_umary_LINE1_1733	8	115773126	rs1912816	intergenic	Bronchopulmonary dysplasia	RPL18P7,TRPS1	6e-06	23897914	-0.290814	899746
L1_umary_LINE1_1734	8	115881781	rs11989843	intron	Obesity-related traits	SLC30A8	8e-06	23251661	0.312336	-2269212
ALU_umary_ALU_7078	8	116355562	rs1912816	intergenic	Bronchopulmonary dysplasia	RPL18P7,TRPS1	6e-06	23897914	0.273418	1482182
ALU_umary_ALU_7081	8	117047019	rs1912816	intergenic	Bronchopulmonary dysplasia	RPL18P7,TRPS1	6e-06	23897914	-0.24076	2173639
ALU_umary_ALU_7083	8	117226394	rs6989684	intergenic	Blood pressure (smoking interaction)	COLEC10,MAL2	2e-07	25189868	-0.246432	-2916645
ALU_umary_ALU_7090	8	118375959	rs17667932	intron	Kawasaki disease	MED30	5e-07	22446961	0.333139	-173417
ALU_umary_ALU_7096	8	119491330	rs4455882	intron	Myopia (pathological)	SNTB1	8e-12	23406873	0.258023	-2091953
ALU_umary_ALU_7101	8	122155287	rs1604897	intergenic	IgG glycosylation	SNTB1,RPL35AP19	8e-06	23382691	0.351891	-27023
ALU_umary_ALU_7105	8	122663714	rs7839059	intron	Bone mineral density	COLEC10	1e-10	23437003	0.280417	2687172
ALU_umary_ALU_7106	8	122731020	rs3870371	intergenic	Periodontal disease-related phenotypes	HAS2-AS1,MRPS36P3	6e-06	24347629	0.534201	33888
ALU_umary_ALU_7114	8	124680183	rs1456315	ncRNA	Prostate cancer	PRNCR1	1e-12	23023329	0.302826	-3423754
ALU_umary_ALU_7115	8	124773316	rs10481151	intergenic	Cognitive performance	FAM91A1,FER1L6	4e-07	19734545	0.341172	-58518
ALU_umary_ALU_7117	8	125079923	rs13268726	intron	Amyotrophic lateral sclerosis	SQLE	5e-06	24931836	0.314139	-933211
ALU_umary_ALU_7124	8	125889970	rs13281615	N/A	Breast cancer	LOC101930033	1e-27	23535729	-0.272493	-2465648
ALU_umary_ALU_7125	8	126024119	rs12546767	intron	Amyotrophic lateral sclerosis or frontotemporal dementia	KIAA0196	1e-07	24931836	0.252894	-58446
ALU_umary_ALU_7131	8	127102632	rs16904191	intergenic	Migraine	MIR5194,ASAP1	2e-07	23793025	0.235639	-3930864
ALU_umary_ALU_7137	8	127865479	rs11991744	intron	Electrocardiographic traits	KLHL38	1e-07	25055868	0.305564	3206150
ALU_umary_ALU_7139	8	128038124	rs1991866	intergenic	Monocyte count	MIR3686,GSDMC	5e-11	25096241	-0.302756	-2585981
ALU_umary_ALU_7140	8	128119620	rs7830341	intergenic_variant	Body mass index	.	7e-06	25673413	0.565417	1021935
ALU_umary_ALU_7143	8	128356667	rs13281615	N/A	Breast cancer	LOC101930033	5e-12	17529967	0.473726	1049
ALU_umary_ALU_7144	8	128761500	rs11995854	intergenic	Obesity-related traits	MIR1208,LINC00824,LINC01263	8e-06	23251661	-0.244748	-458573
ALU_umary_ALU_7148	8	129955767	rs17321515	intergenic	Triglycerides	TRIB1,LINC00861	4e-17	18193044	0.234805	3469358
ALU_umary_ALU_7150	8	130712205	rs1906493	intergenic	Crohn's disease	KNOP1P5,RFPL4AP5	3e-06	22412388	0.290191	3619323
ALU_umary_ALU_7152	8	130907680	rs4527850	intergenic	Type 2 diabetes	MIR7848,WISP1	2e-06	23300278	0.3253	-3289169
ALU_umary_ALU_7155	8	131676093	rs6577655	intron	Visceral adipose tissue/subcutaneous adipose tissue ratio	ZFAT	5e-06	22589738	-0.294333	-3917632
ALU_umary_ALU_7158	8	132139152	rs12542759	intergenic	Pit-and-Fissure caries	EFR3A,OC90	4e-06	24556642	-0.315244	-895685
ALU_umary_ALU_7161	8	132393345	rs16904191	intergenic	Migraine	MIR5194,ASAP1	2e-07	23793025	0.255543	1359849
ALU_umary_ALU_7163	8	132672749	rs17766217	intergenic	Response to anti-depressant treatment in major depressive disorder	CASC8,CASC11	3e-07	22041458	0.223159	4168252
ALU_umary_ALU_7164	8	132694815	rs12542759	intergenic	Pit-and-Fissure caries	EFR3A,OC90	4e-06	24556642	0.377995	-340022
ALU_umary_ALU_7166	8	132942724	rs7004484	intron_variant	Survival in rectal cancer	.	2e-06	25866641	0.387891	1020433
ALU_umary_ALU_7169	8	133725454	rs1550582	intron	Educational attainment	ZFAT	7e-06	25201988	-0.247992	-1816630
L1_umary_LINE1_1766	8	134972242	rs10098310	intergenic	White blood cell count	MIR3686,GSDMC	3e-20	21738480	0.285412	4358628
ALU_umary_ALU_7177	8	137062205	rs6577655	intron	Visceral adipose tissue/subcutaneous adipose tissue ratio	ZFAT	5e-06	22589738	-0.220733	1468480
ALU_umary_ALU_7179	8	137560215	rs16905439	intergenic	Insomnia (caffeine-induced)	MAPRE1P1,FLJ45872,LOC401478	9e-06	22754043	0.266446	571011
ALU_umary_ALU_7182	8	137969623	rs16906293	intergenic	Bilirubin levels	MAPRE1P1,FLJ45872,LOC401478	6e-06	20639394	0.373394	200731
ALU_umary_ALU_7183	8	138069548	rs3816063	intron	Obesity-related traits	DENND3	2e-06	23251661	0.302968	-4091516
ALU_umary_ALU_7184	8	138295183	rs10505648	intergenic	Polycystic ovary syndrome	MAPRE1P1,LOC401478	5e-08	25574032	0.36984	1138733
ALU_umary_ALU_7189	8	139117417	rs7827290	intron	Bipolar disorder	SLC45A4	9e-06	21926972	-0.291218	-3182898
ALU_umary_ALU_7196	8	140593332	rs7465272	intergenic	Bipolar disorder and schizophrenia	MROH4P,ARC	9e-06	20889312	-0.21345	-3098506
ALU_umary_ALU_7197	8	141048062	rs7837045	intergenic	Breast size	HNRNPA1P38,MIR1302-7	5e-06	22747683	0.255593	-1492863
ALU_umary_ALU_7199	8	141361289	rs4243849	intergenic	Non-alcoholic fatty liver disease histology (other)	MAPRE1P1,FLJ45872,LOC401478	2e-06	20708005	-0.25093	4648152
ALU_umary_ALU_7202	8	142940055	rs12550729	intron	Blood metabolite levels	SHARPIN	6e-110	24816252	0.265918	-2215353
SVA_umary_SVA_396	8	146253403	rs7837045	intergenic	Breast size	HNRNPA1P38,MIR1302-7	5e-06	22747683	0.296559	3712478
ALU_umary_ALU_7213	9	848912	rs10814969	intergenic	Smoking quantity	GLIS3-AS1,SLC1A1	3e-06	24665060	0.325172	-3570242
ALU_umary_ALU_7218	9	1631829	rs10962181	intergenic	Superior frontal gyrus grey matter volume	RNA5SP279,SMARCA2	3e-06	25335168	-0.427178	36669
ALU_umary_ALU_7219	9	1665625	rs755383	intron	Testicular germ cell tumor	DMRT1	4e-07	23666239	-0.269249	801990
ALU_umary_ALU_7220	9	1850733	rs1535454	intron	Obesity-related traits	PLGRKT	3e-06	23251661	0.258331	-3559990
ALU_umary_ALU_7224	9	2351303	rs7020673	intron	Type 1 diabetes	GLIS3	5e-12	19430480	0.339124	-1940444
ALU_umary_ALU_7227	9	2912095	rs3780181	intron	LDL cholesterol	VLDLR	2e-09	24097068	0.35597	271336
ALU_umary_ALU_7235	9	4237141	rs7020673	intron	Type 1 diabetes	GLIS3	5e-12	19430480	0.29304	-54606
L1_umary_LINE1_1778	9	4265417	rs10814916	intron	Type 2 diabetes	GLIS3	6e-12	22961080	0.495101	-27733
ALU_umary_ALU_7237	9	4430924	rs10975519	cds-synon	Endometriosis	IL33	9e-07	23472165	-0.384489	-1822647
ALU_umary_ALU_7241	9	4814222	rs423955	nearGene-5	Platelet counts	RCL1	1e-09	24026423	0.399638	21883
ALU_umary_ALU_7244	9	5103316	rs10975519	cds-synon	Endometriosis	IL33	9e-07	23472165	0.369253	-1150255
L1_umary_LINE1_1783	9	6290494	rs16924631	intron	Periodontal microbiota	UHRF2	3e-06	22699663	-0.4166	-195814
ALU_umary_ALU_7256	9	6780329	rs4742269	intron	Radiation response	KDM4C	5e-06	20923822	0.418395	-68988
ALU_umary_ALU_7261	9	7852538	rs10815468	intron	Bipolar disorder and schizophrenia	KDM4C	7e-06	20889312	0.286879	1067812
ALU_umary_ALU_7263	9	8645778	rs7865468	intron	Menarche (age at onset)	PTPRD	1e-07	25231870	0.246734	-1628302
L1_umary_LINE1_1787	9	9236617	rs4626664	intron	Restless legs syndrome	PTPRD	6e-10	18660810	0.397128	-25120
ALU_umary_ALU_7268	9	9336191	rs10814969	intergenic	Smoking quantity	GLIS3-AS1,SLC1A1	3e-06	24665060	0.320557	4917037
L1_umary_LINE1_1791	9	10163189	rs1324183	intergenic	Corneal structure	LINC01235,LINC00583	8e-09	23291589	0.368789	-3394302
ALU_umary_ALU_7276	9	10461263	rs16933006	intergenic	Obesity-related traits	TTC39B,RPL7P33	4e-06	23251661	0.235519	-4874651
ALU_umary_ALU_7289	9	12306476	rs10815798	intergenic	Attention deficit hyperactivity disorder and conduct disorder	TMEM261,PTPRD	6e-06	18951430	0.242974	4070843
ALU_umary_ALU_7291	9	12601800	rs2475335	intron	Partial epilepsies	PTPRD	9e-06	20522523	0.399942	2341537
ALU_umary_ALU_7295	9	13605534	rs3814113	intergenic	Ovarian cancer in BRCA1 mutation carriers	LSM1P1,RPL31P42	6e-11	23544013	-0.216955	-3309487
ALU_umary_ALU_7297	9	14877445	rs10810790	intron	Response to amphetamines	CNTLN	6e-06	22952603	0.301942	-2581427
ALU_umary_ALU_7304	9	15831821	rs4740619	intron_variant	Body mass index	.	5e-09	25673413	0.276484	197493
ALU_umary_ALU_7305	9	15989680	rs16929097	intergenic	Asthma (childhood onset)	JKAMPP1,TYRP1	8e-09	23829686	0.28002	3467854
ALU_umary_ALU_7306	9	16068136	rs3814113	intergenic	Ovarian cancer in BRCA1 mutation carriers	LSM1P1,RPL31P42	6e-11	23544013	-0.237909	-846885
ALU_umary_ALU_7309	9	16443554	rs1944766	intergenic	Fat distribution (HIV)	PUS7P1,ADAMTSL1	3e-06	21897333	0.265169	-1771726
ALU_umary_ALU_7311	9	16682313	rs3904778	intron_variant	Adolescent idiopathic scoliosis	.	2e-13	26211971	-0.446479	318
ALU_umary_ALU_7313	9	17123027	rs4636294	intergenic	Cutaneous nevi	KHSRPP1,MTAP	3e-15	19578365	0.228258	-4624776
ALU_umary_ALU_7320	9	17874425	rs1755271	intergenic	Obesity-related traits	PABPC1P11,PUS7P1	2e-06	23251661	0.327411	-105153
ALU_umary_ALU_7331	9	21038453	rs7867456	intergenic	Axial length	HACD4,IFNNP1,PTPLAD2	9e-06	24144296	-0.482433	3146
ALU_umary_ALU_7332	9	21109534	rs2151280	intron	Basal cell carcinoma	CDKN2B-AS1	3e-10	24403052	-0.27458	-925185
ALU_umary_ALU_7336	9	21261949	rs7035284	regulatory_region_variant	Pediatric bone mineral content (radius)	.	1e-08	26041818	-0.371324	-417025
ALU_umary_ALU_7339	9	22288724	rs10738626	intergenic	Atopic dermatitis	UBA52P6,DMRTA1	1e-08	25865352	-0.580149	-84733
ALU_umary_ALU_7341	9	22395722	rs3731211	intron	Platelet counts	CDKN2A	6e-14	22139419	-0.249066	408875
ALU_umary_ALU_7354	9	25320357	rs12000445	intergenic	Response to platinum-based chemotherapy in non-small-cell lung cancer	CLIC4P1,SUMO2P2	7e-06	22872573	-0.238277	1894086
ALU_umary_ALU_7371	9	28960619	rs10812428	intergenic	Drug-induced liver injury (flucloxacillin)	FAM71BP1,CAAP1	1e-06	19483685	0.269748	2345772
L1_umary_LINE1_1814	9	29260360	rs2150864	intergenic	Motion sickness	PDK1P1,ME2P1	6e-15	25628336	0.335401	-102905
L1_umary_LINE1_1818	9	30674468	rs2814707	N/A	Amyotrophic lateral sclerosis	LOC102724192	7e-09	19734901	0.305498	3138071
ALU_umary_ALU_7381	9	30734684	rs10969853	intergenic	Alcohol dependence (age at onset)	RBMXP2,KRT18P66	5e-06	24962325	0.574483	-16536
ALU_umary_ALU_7389	9	32080547	rs10969853	intergenic	Alcohol dependence (age at onset)	RBMXP2,KRT18P66	5e-06	24962325	0.27079	1329327
L1_umary_LINE1_1822	9	32463894	rs11795343	intron_variant	Psoriasis	.	6e-09	25574825	-0.300066	-59845
SVA_umary_SVA_401	9	33130564	rs10758189	intron	IgG glycosylation	B4GALT1	2e-06	23382691	-0.632605	4760
ALU_umary_ALU_7402	9	33700134	rs951005	N/A	Rheumatoid arthritis	LOC101929761	4e-10	20453842	-0.371914	-1043547
ALU_umary_ALU_7408	9	35148192	rs10972341	intergenic	Weight	FAM214B,UNC13B	9e-06	19851299	-0.28833	6487
ALU_umary_ALU_7416	9	36670775	rs7032871	intron	IgG glycosylation	ACO1	5e-06	23382691	-0.267708	4248085
ALU_umary_ALU_7420	9	37596348	rs1329573	intron	Intelligence	PAX5	4e-08	22449649	0.244687	597355
ALU_umary_ALU_7425	9	38505594	rs16933812	intron	Obesity-related traits	PAX5	5e-06	22013104	0.328673	1536389
ALU_umary_ALU_7428	9	38767774	rs3747547	UTR-3	Metabolite levels (Dihydroxy docosatrienoic acid)	SHB	5e-06	23934736	-0.267806	851366
ALU_umary_ALU_7429	9	38791174	rs7871764	intergenic	Height	RNU7-36P,DCAF12	2e-06	19343178	-0.277581	4719633
ALU_umary_ALU_7430	9	39064837	rs7873102	intron	Brain structure	SHB	6e-07	20171287	0.26425	1023695
L1_umary_LINE1_1831	9	71190135	rs11145465	5_prime_UTR_variant	Refractive error	.	7e-09	23396134	0.405785	2038458
ALU_umary_ALU_7450	9	73416649	rs489332	intergenic_variant	Schizophrenia	.	6e-06	23212062	-0.263834	-1996781
ALU_umary_ALU_7451	9	73532484	rs17060946	upstream_gene_variant	Glucose homeostasis traits	.	3e-06	25524916	0.280085	-1661119
ALU_umary_ALU_7465	9	75231546	rs4744712	intron_variant	Chronic kidney disease	.	8e-14	20383146	0.275423	6411755
ALU_umary_ALU_7470	9	75542985	rs6560397	intron_variant	Pit-and-Fissure caries	.	2e-07	23470693	0.280862	6685989
ALU_umary_ALU_7474	9	75996063	rs7042950	intron_variant	Visceral adipose tissue/subcutaneous adipose tissue ratio	.	9e-06	22589738	0.250653	1461142
ALU_umary_ALU_7476	9	76197804	rs11142387	downstream_gene_variant	Body mass index	.	3e-08	24861553	-0.29163	5814388
ALU_umary_ALU_7481	9	76893085	rs383182	intergenic_variant	Urate levels in obese individuals	.	4e-06	25811787	-0.216779	3392183
ALU_umary_ALU_7489	9	78401665	rs1757948	intergenic_variant	vWF and FVIII levels	.	7e-06	21810271	0.232585	-294099
ALU_umary_ALU_7493	9	78952065	rs2842483	intron_variant	Multiple sclerosis (age of onset)	.	5e-06	19010793	0.333847	2660831
ALU_umary_ALU_7496	9	79451284	rs10781380	intron_variant	Hippocampal atrophy	.	7e-07	19668339	0.375515	2658056
ALU_umary_ALU_7498	9	79583172	rs79460104	downstream_gene_variant	Response to amphetamines	.	4e-06	22952603	-0.26291	2587460
ALU_umary_ALU_7499	9	79602372	rs79460104	downstream_gene_variant	Response to amphetamines	.	4e-06	22952603	0.500695	2606660
SVA_umary_SVA_411	9	79612907	rs79460104	downstream_gene_variant	Response to amphetamines	.	4e-06	22952603	0.295235	2617195
ALU_umary_ALU_7503	9	80089958	rs2842483	intron_variant	Multiple sclerosis (age of onset)	.	5e-06	19010793	-0.237899	3798724
ALU_umary_ALU_7505	9	80365050	rs4745661	intergenic_variant	IgG glycosylation	.	3e-06	23382691	-0.387751	2659601
ALU_umary_ALU_7511	9	81596134	rs7047865	intron_variant	Metabolite levels (5-HIAA)	.	5e-06	23319000	0.297757	5545274
L1_umary_LINE1_1854	9	82082793	rs12554999	intergenic	Plasma omega-6 polyunsaturated fatty acid levels (gamma-linolenic acid)	CHCHD2P9,TLE4	2e-06	24823311	0.869326	40302
ALU_umary_ALU_7523	9	83859674	rs2777777	intron	Visceral adipose tissue adjusted for BMI	TLE1	9e-06	22589738	0.218475	-353486
SVA_umary_SVA_412	9	86229523	rs1570582	intron	Lewy body disease	FRMD3	9e-06	25188341	0.255549	319011
ALU_umary_ALU_7533	9	87506228	rs4877280	intergenic	Waist-to-hip circumference ratio (interaction)	SLC28A3,NTRK2	9e-06	23192594	0.31219	319823
ALU_umary_ALU_7542	9	89226666	rs12340987	nearGene-5	Birth weight	LOC102724605	1e-08	24950379	-0.322332	1455739
ALU_umary_ALU_7546	9	90509537	rs4743820	intergenic	Inflammatory bowel disease	SYK,AUH	4e-09	23128233	0.307247	-3418879
ALU_umary_ALU_7552	9	91947707	rs1875620	intergenic	Response to statin therapy (LDL-C)	MIR4289,PCNPP2	7e-07	22331829	-0.24638	407648
ALU_umary_ALU_7553	9	92443415	rs4132699	intron	Orofacial clefts	SEMA4D	5e-07	22863734	-0.347187	406988
ALU_umary_ALU_7554	9	93057522	rs2081670	intergenic	Protein quantitative trait loci	IL6RP1,OR7E31P	3e-06	18464913	0.301839	170291
ALU_umary_ALU_7555	9	93194544	rs883924	intron	Hepatitis C induced liver fibrosis	LINC01508,LOC101927873	2e-06	22841784	0.452848	13013
ALU_umary_ALU_7559	9	94273105	rs11141915	intron	Response to gemcitabine in pancreatic cancer	DAPK1	1e-06	22293537	0.320232	4037311
ALU_umary_ALU_7564	9	96371386	rs4743820	intergenic	Inflammatory bowel disease	SYK,AUH	4e-09	23128233	0.309239	2442970
ALU_umary_ALU_7570	9	97321815	rs7027203	intergenic	DNA methylation (variation)	MIR548AU,MIR4291	6e-06	23725790	0.223689	759252
ALU_umary_ALU_7572	9	97710713	rs10821415	intron	Atrial fibrillation	C9orf3	4e-11	22544366	-0.349584	-2746
ALU_umary_ALU_7578	9	98696746	rs1413299	intron	Epithelial ovarian cancer	COL15A1	2e-08	25134534	-0.216008	-3064495
ALU_umary_ALU_7582	9	99554789	rs10816533	intron	Height	ZNF510	2e-06	19030899	-0.313807	15651
L1_umary_LINE1_1867	9	100675550	rs10122541	intergenic_variant	Thyroid cancer	.	1e-17	25855579	0.573043	2809564
ALU_umary_ALU_7589	9	101090325	rs1413299	intron	Epithelial ovarian cancer	COL15A1	2e-08	25134534	0.300523	-670916
ALU_umary_ALU_7593	9	102786689	rs7028939	intron	Preeclampsia	ERP44	3e-06	23551011	-0.706159	-21996
ALU_umary_ALU_7594	9	102849310	rs7028939	intron	Preeclampsia	ERP44	3e-06	23551011	-0.765637	40625
ALU_umary_ALU_7596	9	103228036	rs7848024	intergenic	Tourette's syndrome or obsessive-compulsive disorder	ZYG11AP1,CYLC2	5e-06	25158072	0.250491	-2345001
ALU_umary_ALU_7598	9	103362651	rs649057	intergenic	Smooth-surface caries	NAMA,NR4A3	8e-06	23470693	0.335868	1128328
ALU_umary_ALU_7606	9	104223875	rs13287980	intergenic	Gout	OR13C3,OR13C8	1e-06	23263486	0.313184	-3100325
ALU_umary_ALU_7608	9	104565410	rs10120372	intergenic_variant	Visceral adipose tissue/subcutaneous adipose tissue ratio	.	4e-06	22589738	0.34512	-1112851
L1_umary_LINE1_1870	9	105073669	rs2210533	intergenic	Obesity-related traits	ZYG11AP1,CYLC2	7e-06	23251661	0.309206	-368448
ALU_umary_ALU_7615	9	105450619	rs7848024	intergenic	Tourette's syndrome or obsessive-compulsive disorder	ZYG11AP1,CYLC2	5e-06	25158072	0.53023	-122418
ALU_umary_ALU_7616	9	105494179	rs2210533	intergenic	Obesity-related traits	ZYG11AP1,CYLC2	7e-06	23251661	-0.321253	52062
L1_umary_LINE1_1874	9	106602646	rs1858231	intron	Adverse response to chemotherapy in breast cancer (alopecia) (anti-microtubule)	ZNF462	2e-06	24025145	0.225291	-3074247
SVA_umary_SVA_419	9	107746901	rs2575876	intron	Lipid metabolism phenotypes	ABCA1	2e-11	22286219	0.366449	81162
ALU_umary_ALU_7626	9	108081061	rs4149310	intron	Metabolite levels	ABCA1	2e-10	22916037	0.317043	491927
ALU_umary_ALU_7645	9	112261393	rs2839874	intergenic	Social communication problems	KIF12,COL27A1	6e-06	24564958	0.302014	-4628770
ALU_umary_ALU_7651	9	112908065	rs7042161	intron	Bipolar disorder	SVEP1	6e-06	18711365	0.281741	-289198
ALU_umary_ALU_7652	9	113135911	rs7027110	intergenic	Height	MIR8081,ZNF462	2e-13	20881960	0.259131	3536865
ALU_umary_ALU_7654	9	113491536	rs12346772	intergenic	Monocyte count	RNY4P18,MIR7702	1e-10	25096241	-0.251702	-429063
ALU_umary_ALU_7655	9	113571250	rs10980508	intergenic	Type 2 diabetes (dietary heme iron intake interaction)	SVEP1,MUSK	1e-06	23386860	0.304003	151491
ALU_umary_ALU_7657	9	113875139	rs10980854	intergenic	Menarche (age at onset)	MIR7702,OR2K2	1e-08	25231870	0.261333	-175218
ALU_umary_ALU_7658	9	113900445	rs10980800	intergenic	Monocyte count	RNY4P18,MIR7702	1e-14	25096241	0.414398	-15460
ALU_umary_ALU_7660	9	114280379	rs946053	intron	Height	COL27A1	2e-07	18391951	0.315536	-2769512
ALU_umary_ALU_7662	9	114869043	rs7847271	intron	Prostate cancer (gene x gene interaction)	TNC	4e-06	22219177	-0.236892	-2961769
ALU_umary_ALU_7671	9	117274766	rs3739707	intron	Height	LPAR1	4e-12	25282103	0.29769	3482060
ALU_umary_ALU_7672	9	117928281	rs1985317	intergenic	Venous thromboembolism (gene x gene interaction)	SNORA70C,RPL35AP22	1e-09	23509962	0.369687	-2364053
ALU_umary_ALU_7676	9	118509752	rs7847231	intergenic	Educational attainment	DEC1,LINC00474	7e-06	25201988	0.289985	300681
ALU_umary_ALU_7682	9	120390733	rs6478109	nearGene-5	Inflammatory bowel disease	TNFSF15	3e-08	18758464	0.284673	2821967
L1_umary_LINE1_1888	9	121394604	rs10760187	intergenic	Periodontal microbiota	DAB2IP,TTLL11	5e-07	22699663	0.275244	-3171216
ALU_umary_ALU_7688	9	123055184	rs4837752	intergenic	Response to antipsychotic therapy (extrapyramidal side effects)	MIR147A,CDK5RAP2	6e-06	19875103	-0.341242	-1453
ALU_umary_ALU_7709	9	128980176	rs7865146	intergenic	Metabolic syndrome	RNA5SP296,AK1	1e-06	20694148	-0.268804	-1639461
SVA_umary_SVA_430	9	134289811	rs505922	intron	Graves' disease	ABO	2e-10	23612905	-0.211725	-1859418
ALU_umary_ALU_7721	9	134570416	rs11243437	intergenic	Response to amphetamines	UCK1,RAPGEF1	7e-06	22952603	0.380342	120343
ALU_umary_ALU_7725	9	135826114	rs3132306	intergenic	Central corneal thickness	MIR4669,COL5A1	3e-10	22814818	0.257288	-1614098
L1_umary_LINE1_1896	9	141075379	rs11103429	intergenic	Crohn's disease (need for surgery)	MIR4669,COL5A1	6e-06	23665963	-0.293737	3568801
ALU_umary_ALU_7741	10	2077560	rs6560749	intron	Quantitative traits	ADARB2	8e-06	19197348	-0.268824	401029
ALU_umary_ALU_7743	10	2388062	rs12571964	intergenic	Obesity-related traits	LINC00701,PFKP	9e-06	23251661	-0.245668	-36494
ALU_umary_ALU_7745	10	2721270	rs2386661	intron	Breast cancer	LOC102723629	5e-06	23468962	-0.243459	-2949005
SVA_umary_SVA_433	10	3083763	rs11595500	intergenic_variant	Paclitaxel-induced cytotoxicity	.	4e-08	26015512	-0.267828	264877
ALU_umary_ALU_7750	10	3569025	rs2165468	intergenic	Bone mineral density	PITRM1-AS1,KLF6	1e-06	17903296	-0.307888	52920
ALU_umary_ALU_7752	10	4225915	rs444929	intron	Hodgkin's lymphoma	GATA3	3e-06	24920014	0.30308	-3884109
ALU_umary_ALU_7756	10	4680817	rs7086888	intergenic	Multiple myeloma (IgH translocation)	LINC00703,LINC00704	8e-06	23502783	0.406022	4621
ALU_umary_ALU_7759	10	6132856	rs962993	intergenic	Self-reported allergy	RNA5SP299,LINC00709	2e-08	23817569	0.335222	-2920276
ALU_umary_ALU_7761	10	6271127	rs7097577	intergenic	Obesity-related traits	TCEB1P3,CUX2P1	6e-06	23251661	-0.261658	-4024992
ALU_umary_ALU_7777	10	9181397	rs2380205	intergenic	Breast cancer	NRBF2P5,TRNAV26,TRV-TAC3-1	5e-07	20453838	0.253728	3294663
ALU_umary_ALU_7779	10	9510994	rs12722515	intron	Inflammatory bowel disease	IL2RA	4e-10	23128233	0.314169	3429764
ALU_umary_ALU_7782	10	10135369	rs11255841	intergenic	Colorectal cancer	RNA5SP299,LINC00709	7e-11	24737748	0.2481	1395789
ALU_umary_ALU_7783	10	10615756	rs11256676	intergenic	Dental caries	CUX2P1,SFTA1P	5e-06	23064961	0.484261	13896
ALU_umary_ALU_7799	10	14484814	rs11254363	intron	Folate pathway vitamin levels	CUBN	1e-06	19303062	0.221477	-2645879
ALU_umary_ALU_7800	10	14537788	rs10906466	intron	Migraine	FRMD4A	8e-06	23793025	0.314755	747523
L1_umary_LINE1_1918	10	16031588	rs2069036	intergenic	Plasma omega-6 polyunsaturated fatty acid levels (gamma-linolenic acid)	FTLP19,PTER	8e-06	24823311	0.248561	-85159
SVA_umary_SVA_438	10	17712792	rs1541010	intron	RR interval (heart rate)	FRMD4A	1e-06	20031603	0.381942	3957248
ALU_umary_ALU_7817	10	17751976	rs8181477	intron	Obesity-related traits	CACNB2	1e-06	23251661	-0.267462	-1030904
ALU_umary_ALU_7818	10	18497708	rs722258	intergenic	Sleep time	RNA5SP304,MSRB2	3e-06	23728906	-0.254512	-4871713
L1_umary_LINE1_1920	10	19216666	rs16917919	intergenic	Brain structure (hippocampal volume)	AIFM1P1,MALRD1	8e-06	20197096	0.399057	56637
ALU_umary_ALU_7824	10	19786309	rs10904849	intron_variant	Colorectal cancer	.	7e-08	25990418	0.337895	2831042
ALU_umary_ALU_7830	10	21192833	rs4373814	intergenic	Hypertension	SLC39A12,CACNB2	9e-08	21909115	0.231923	2772861
ALU_umary_ALU_7832	10	21688239	rs11015781	intergenic_variant	Postoperative atrial fibrillation in coronary artery bypass grafting surgery	.	7e-06	26385043	0.260756	2982585
ALU_umary_ALU_7838	10	23038017	rs7094131	intron	Obesity-related traits	PIP4K2A	9e-06	23251661	0.311562	190578
ALU_umary_ALU_7843	10	23775695	rs11819199	intergenic	Eosinophilic esophagitis	MIR4675,NEBL	3e-07	25017104	0.336407	2910538
ALU_umary_ALU_7844	10	23869082	rs72786268	intron	QRS duration in Tripanosoma cruzi seropositivity	GPR158	4e-07	24324551	0.350918	-1900943
ALU_umary_ALU_7853	10	25487925	rs59132240	intron	Ejection fraction in Tripanosoma cruzi seropositivity	GPR158	6e-06	24324551	-0.344685	-103228
L1_umary_LINE1_1934	10	25707715	rs16923476	intergenic	Obesity (early onset extreme)	OTUD1,KIAA1217	1e-07	23563609	0.271056	1849504
ALU_umary_ALU_7854	10	25957326	rs7094131	intron	Obesity-related traits	PIP4K2A	9e-06	23251661	-0.354529	3109887
ALU_umary_ALU_7856	10	26225949	rs115882204	intron_variant	Diisocyanate-induced asthma	.	1e-06	25918132	0.217927	-2075505
ALU_umary_ALU_7859	10	26991177	rs7070678	synonymous_variant	Platelet thrombus formation	.	4e-08	22550155	0.240925	-2532496
ALU_umary_ALU_7862	10	27929928	rs796127	intergenic	C-reactive protein levels	GLUD1P5,ARHGAP12	3e-06	24763700	0.261127	-4038801
ALU_umary_ALU_7866	10	28304740	rs927675	intron	MRI atrophy measures	MPP7	2e-06	21116278	0.479838	-78193
ALU_umary_ALU_7873	10	29102541	rs12413361	intergenic	Height	SVILP1,ZNF438	7e-08	25429064	0.212813	-2024625
ALU_umary_ALU_7875	10	29146319	rs12764197	intron	Obesity-related traits	MYO3A	6e-06	23251661	0.298451	2662165
ALU_umary_ALU_7883	10	30614778	rs3905706	intron	Bone mineral density (paediatric%2C skull)	MPP7	3e-06	24945404	-0.242726	2134836
ALU_umary_ALU_7887	10	31536164	rs1775715	intron	Bipolar disorder with mood-incongruent psychosis	KIF5B	5e-06	23092984	-0.259083	-772841
SVA_umary_SVA_443	10	32194794	rs2995271	intron	Pancreatitis	LOC101929279	8e-07	23143602	0.284843	1674962
ALU_umary_ALU_7890	10	32674078	rs1192691	intergenic	Epithelial ovarian cancer	NAMPTL,MKNK2P1,NAMPTP1	3e-08	25134534	0.382606	-4495217
ALU_umary_ALU_7898	10	34186761	rs17582416	intergenic	Crohn's disease	PRDX2P2,CUL2	2e-09	18587394	0.280048	-1100889
ALU_umary_ALU_7899	10	34235115	rs1360573	intergenic	Periodontal microbiota	NAMPTL,MKNK2P1,NAMPTP1	2e-06	22699663	-0.239301	-2650806
ALU_umary_ALU_7906	10	35995068	rs1360573	intergenic	Periodontal microbiota	NAMPTL,MKNK2P1,NAMPTP1	2e-06	22699663	-0.257961	-890853
ALU_umary_ALU_7909	10	36467306	rs1779876	intergenic	Protein quantitative trait loci	PCAT5,MTND5P17	3e-06	18464913	0.221229	-180734
ALU_umary_ALU_7910	10	36593634	rs1779876	intergenic	Protein quantitative trait loci	PCAT5,MTND5P17	3e-06	18464913	-0.271562	-54406
ALU_umary_ALU_7917	10	38110156	rs1412115	intergenic	Schizophrenia	LINC00838,RPL23P11	6e-06	21682944	-0.216256	4022103
ALU_umary_ALU_7919	10	42668505	rs11239550	intron	Mean corpuscular volume	2017-03-08	1e-10	19862010	0.286854	-3356224
ALU_umary_ALU_7920	10	42674017	rs7072122	intergenic	Estradiol plasma levels (breast cancer)	RPL9P21,EIF2AP4	6e-07	23518928	0.273885	-2360655
ALU_umary_ALU_7948	10	52238808	rs12256830	intergenic_variant	Immune response to smallpox vaccine (IL-6)	.	2e-10	22542470	0.272546	-1386175
L1_umary_LINE1_1953	10	53063103	rs7897633	intron_variant	Interferon alpha levels in systemic lupus erythematosus	.	3e-08	25338677	0.330298	1865142
ALU_umary_ALU_7955	10	53209406	rs4631830	regulatory_region_variant	Prostate-specific antigen levels	.	7e-11	25434496	-0.268599	7156928
ALU_umary_ALU_7960	10	54396005	rs7476422	intron_variant	Adverse response to chemotherapy in breast cancer (alopecia)	.	3e-07	24025145	0.338164	-48526
ALU_umary_ALU_7961	10	54466942	rs7097397	missense	Systemic lupus erythematosus	WDFY4	8e-12	20169177	0.230654	4441546
ALU_umary_ALU_7962	10	54494454	rs7902708	intron_variant	Bone properties (heel)	.	1e-08	24430505	0.217345	1814486
ALU_umary_ALU_7966	10	54682268	rs10508921	upstream_gene_variant	Thiazide-induced adverse metabolic effects in hypertensive patients	.	9e-07	23400010	0.288318	4431320
ALU_umary_ALU_7967	10	54805970	rs10763170	intron_variant	Sporadic pituitary adenoma	.	7e-10	26029870	-0.275546	-211294
ALU_umary_ALU_7968	10	55291425	rs4838508	intergenic	HIV-1 control	C10orf71,DRGX	2e-06	20041166	0.23195	4729918
ALU_umary_ALU_7970	10	55983295	rs12251514	intron_variant	QRS duration in Tripanosoma cruzi seropositivity	.	5e-06	24324551	-0.266785	5483261
ALU_umary_ALU_7971	10	56140323	rs10763170	intron_variant	Sporadic pituitary adenoma	.	7e-10	26029870	-0.244407	1123059
ALU_umary_ALU_7977	10	56902378	rs4290173	upstream_gene_variant	Narcolepsy with cataplexy	.	5e-06	25986216	-0.214668	6012367
ALU_umary_ALU_7986	10	58327369	rs7922491	intron_variant	Asthma	.	5e-07	21907864	0.350918	6593656
ALU_umary_ALU_7987	10	58337099	rs16912145	downstream_gene_variant	Brain imaging	.		20100581	-0.287255	14191
ALU_umary_ALU_7988	10	58370670	rs16912145	downstream_gene_variant	Brain imaging	.		20100581	0.299393	47762
ALU_umary_ALU_7994	10	58902214	rs6480975	intergenic_variant	Age-related macular degeneration	.	2e-06	23326517	0.318775	6086978
ALU_umary_ALU_7995	10	58904008	rs10994607	intron_variant	Food allergy	.	7e-06	25710614	0.226393	-2096976
ALU_umary_ALU_7997	10	59183386	rs4462262	intergenic	Diabetic retinopathy	MIR3924,MRPS35P3	9e-08	21310492	-0.342717	-5792
ALU_umary_ALU_8001	10	60446329	rs10995439	intergenic	IgG glycosylation	EGR2,NRBF2	3e-06	23382691	0.340479	-4420583
ALU_umary_ALU_8005	10	60984921	rs1171606	intron_variant	Acylcarnitine levels	.	6e-30	26068415	0.315084	1310160
ALU_umary_ALU_8006	10	61077952	rs2790232	intron	Obesity-related traits	IPMK	8e-06	23251661	0.296173	1092281
ALU_umary_ALU_8012	10	62124858	rs3125734	missense	Rheumatoid arthritis	RTKN2	5e-09	23028356	0.30082	-1833254
ALU_umary_ALU_8021	10	64460009	rs442309	intergenic	Vogt-Koyanagi-Harada syndrome	ZNF365,ALDH7A1P4	3e-11	25108386	0.623705	-30486
ALU_umary_ALU_8027	10	66331188	rs7094971	intron	Metabolic traits	SLC16A9	3e-14	21886157	0.285333	4881624
ALU_umary_ALU_8044	10	68084665	rs2441727	intron	Interstitial lung disease	CTNNA3	1e-06	23583980	-0.333161	-140221
L1_umary_LINE1_1979	10	68167062	rs2812533	intergenic	Type 2 diabetes	C10orf35,RPL5P26	5e-06	24509480	0.350918	-3285223
ALU_umary_ALU_8046	10	68217408	rs2441727	intron	Interstitial lung disease	CTNNA3	1e-06	23583980	0.424862	-7478
ALU_umary_ALU_8048	10	68244001	rs2441727	intron	Interstitial lung disease	CTNNA3	1e-06	23583980	0.428721	19115
ALU_umary_ALU_8050	10	68320085	rs10995170	intron	Intelligence	ZNF365	3e-07	22449649	0.254596	4096702
ALU_umary_ALU_8051	10	68336769	rs10995439	intergenic	IgG glycosylation	EGR2,NRBF2	3e-06	23382691	0.318147	3469857
ALU_umary_ALU_8054	10	68695570	rs10997979	intron	Height	MYPN	4e-13	25282103	0.343805	-1241622
ALU_umary_ALU_8056	10	68785655	rs16926246	intron	Hemoglobin	HK1	2e-11	19862010	0.43425	-2307737
ALU_umary_ALU_8065	10	69803989	rs16928705	intron_variant	Diisocyanate-induced asthma	.	7e-06	25918132	-0.260603	-1532047
SVA_umary_SVA_449	10	69980006	rs58180147	intron	Parasitemia in Tripanosoma cruzi seropositivity	MYPN	7e-06	24324551	0.416361	36372
ALU_umary_ALU_8067	10	69994906	rs10998624	nearGene-5	Immune reponse to smallpox (secreted IL-1beta)	SUPV3L1	1e-09	22610502	-0.255322	-944895
ALU_umary_ALU_8072	10	70881081	rs4746822	intron,ncRNA	Glycemic traits (pregnancy)	HKDC1,LOC101928994	1e-22	23903356	-0.241231	-101860
SVA_umary_SVA_452	10	70973334	rs10823607	missense	Sleep duration	ADAMTS14	5e-06	23728906	0.228647	-1527429
ALU_umary_ALU_8076	10	71610175	rs1084004	cds-synon	Obesity-related traits	SLC29A3	2e-06	23251661	-0.302663	-1511770
ALU_umary_ALU_8081	10	73193547	rs1084004	cds-synon	Obesity-related traits	SLC29A3	8e-07	23251661	0.376308	71602
ALU_umary_ALU_8083	10	73662006	rs7072268	intron	Glycated hemoglobin levels	HK1	2e-25	19096518	-0.272545	2562093
ALU_umary_ALU_8096	10	78496693	rs6585424	intron	Chronic obstructive pulmonary disease-related biomarkers	ANXA11	1e-10	23144326	0.275975	-3437055
ALU_umary_ALU_8107	10	83042769	rs10128264	intron	Response to methotrexate in juvenile idiopathic arthritis	ZMIZ1	1e-06	24709693	0.268147	2082796
ALU_umary_ALU_8108	10	83333103	rs4979906	intergenic	Mortality in heart failure	RNA5SP321,RBBP6P1	7e-06	20400778	0.313091	3888350
ALU_umary_ALU_8112	10	85060240	rs1414874	intergenic	Self-reported allergy	MARK2P15,HMGN2P8	9e-06	23817569	0.597544	-193441
ALU_umary_ALU_8114	10	85429914	rs779933	intron	Height	ZMIZ1	8e-08	25429064	-0.23654	4511397
ALU_umary_ALU_8116	10	85917628	rs7910620	intron	Cardiac structure and function	GRID1	7e-07	19584346	-0.310333	-1929331
ALU_umary_ALU_8136	10	89373681	rs6583826	intergenic	Type 2 diabetes	IDE,KIF11	7e-06	21490949	-0.280098	-4974149
ALU_umary_ALU_8141	10	89814976	rs1414874	intergenic	Self-reported allergy	MARK2P15,HMGN2P8	9e-06	23817569	-0.219821	4561295
ALU_umary_ALU_8142	10	89863954	rs10887741	intron	Exercise (leisure time)	PAPSS2	4e-06	19727025	0.285594	420644
L1_umary_LINE1_1994	10	91717646	rs1111875	intergenic	Type 2 diabetes	HHEX,EXOC6	7e-12	19401414	0.255382	-2745236
L1_umary_LINE1_1996	10	92730954	rs7910620	intron	Cardiac structure and function	GRID1	7e-07	19584346	-0.265819	4883995
ALU_umary_ALU_8170	10	95002509	rs3824789	intron_variant	Obesity-related traits	.	6e-06	23251661	0.262228	-2037833
ALU_umary_ALU_8172	10	95633026	rs3781264	intron	Esophageal cancer and gastric cancer	PLCE1	4e-09	20729852	0.317136	-437349
ALU_umary_ALU_8178	10	96763987	rs1934951	intron	Osteonecrosis of the jaw	CYP2C8	1e-06	18594024	-0.406083	-34561
ALU_umary_ALU_8182	10	97668538	rs56322409	intron	Blood metabolite levels	ALDH18A1	8e-11	24816252	0.732285	272576
ALU_umary_ALU_8193	10	99737285	rs4509693	intron_variant	Alzheimer's disease	.	6e-06	20061627	0.271433	-1004529
ALU_umary_ALU_8196	10	101035261	rs4409764	upstream_gene_variant	Crohn's disease	.	2e-20	21102463	0.312182	1510781
ALU_umary_ALU_8202	10	105343538	rs12248541	intron_variant	Diisocyanate-induced asthma	.	1e-06	25918132	0.358398	1712953
ALU_umary_ALU_8203	10	105817214	rs9419958	intron	Telomere length	OBFC1	9e-11	23001564	0.325712	141268
ALU_umary_ALU_8208	10	106566893	rs515910	intron	Attention deficit hyperactivity disorder	CFAP43,WDR96	4e-06	18839057	0.315698	600489
ALU_umary_ALU_8209	10	106855472	rs11597390	regulatory_region_variant	Liver enzyme levels	.	2e-08	18940312	-0.2621	6753794
ALU_umary_ALU_8210	10	107094138	rs1409313	intron_variant	Autism spectrum disorder-related traits	.	4e-07	25534755	0.319745	4662294
ALU_umary_ALU_8215	10	107891561	rs11195062	intron	Multiple myeloma	MXI1	3e-06	23955597	-0.246753	-4145414
ALU_umary_ALU_8222	10	108991284	rs11193561	intergenic	Endometriosis	RNA5SP326,MAPKAPK5P1	6e-06	23472165	0.252134	-383100
ALU_umary_ALU_8232	10	112010768	rs11195062	intron	Multiple myeloma	MXI1	3e-06	23955597	0.519032	-26207
L1_umary_LINE1_2023	10	112177753	rs1472750	intergenic	Myopia (pathological)	RPS15AP30,HABP2	5e-09	23049088	-0.282732	-3057361
SVA_umary_SVA_472	10	113603207	rs12413355	intron	Migraine with aura	GFRA1	3e-06	23793025	0.245957	-4370390
ALU_umary_ALU_8239	10	114073874	rs10885122	intergenic	Fasting glucose-related traits (interaction with BMI)	ADRA2A,BTBD7P2	9e-08	22581228	-0.244892	1031781
ALU_umary_ALU_8245	10	115048265	rs181500	intergenic	Bipolar disorder and schizophrenia	PDZD8,EMX2OS	5e-06	22688191	-0.225574	-4133606
ALU_umary_ALU_8247	10	115250286	rs941853	intron	Obesity-related traits	ABLIM1	6e-06	23251661	0.238882	-948889
ALU_umary_ALU_8264	10	117703766	rs12241008	intron	Colorectal cancer	VTI1A	1e-09	25105248	-0.257743	3423064
ALU_umary_ALU_8267	10	118094981	rs1801253	missense	Birth weight	ADRB1	4e-09	23202124	0.3072	2289925
ALU_umary_ALU_8285	10	121960147	rs1665650	intron_variant	Colorectal cancer	.	9e-07	23263487	0.249484	5232558
ALU_umary_ALU_8287	10	122140603	rs7085142	intron	Visceral fat	LINC01153	6e-06	22589738	0.315715	-798771
L1_umary_LINE1_2031	10	122662191	rs2919009	intron	Obesity-related traits	WDR11-AS1	5e-06	23251661	-0.290921	70818
ALU_umary_ALU_8291	10	123228993	rs3793917	nearGene-5	Age-related macular degeneration	HTRA1	1e-25	23326517	0.351704	-990282
ALU_umary_ALU_8292	10	123536986	rs10510110	intergenic	Type 2 diabetes	MIR3941,ARMS2	1e-07	24509480	-0.303553	-655444
L1_umary_LINE1_2033	10	124455231	rs3793917	nearGene-5	Age-related macular degeneration	HTRA1	4e-60	20385819	-0.253909	235956
ALU_umary_ALU_8297	10	124736004	rs7069346	intergenic	Migraine without aura	C10orf88,PSTK	3e-06	23793025	-0.588832	6128
L1_umary_LINE1_2036	10	126983630	rs2459210	intergenic	Hemostatic factors and hematological phenotypes	NKX1-2,LHPP	9e-06	22443383	0.248198	839451
ALU_umary_ALU_8303	10	127299087	rs4246949	intron	Ulcerative colitis	CPXM2	7e-06	25082827	0.284468	1782007
SVA_umary_SVA_476	10	127420364	rs10901513	intergenic	Visceral fat	FANK1-AS1,ADAM12	6e-06	22589738	-0.267026	-279572
ALU_umary_ALU_8306	10	128616069	rs11016883	intron	Waist-to-hip circumference ratio (interaction)	MGMT	9e-07	23192594	-0.288274	-2884871
ALU_umary_ALU_8308	10	129190306	rs751008	intron_variant	Body mass index	.	2e-06	25673413	0.26515	1846153
ALU_umary_ALU_8315	10	130645812	rs7894051	intron_variant	Lifespan	.	3e-10	25918517	0.292076	-2725105
ALU_umary_ALU_8317	10	130888837	rs10901513	intergenic	Visceral fat	FANK1-AS1,ADAM12	6e-06	22589738	-0.363623	3188901
ALU_umary_ALU_8321	10	132145586	rs4751058	intergenic	Vitamin D levels	LINC01163,MGMT	5e-06	25208829	0.230079	1271461
ALU_umary_ALU_8327	10	134288545	rs12414342	intergenic_variant	Response to efavirenz-containing treatment in HIV 1 infection (virologic failure)	.	3e-06	25461247	0.234237	2796903
ALU_umary_ALU_8328	10	134537397	rs10857712	intron	Systemic lupus erythematosus	MTG1	3e-06	24871463	0.236018	-688269
ALU_umary_ALU_8333	11	428027	rs12416860	intergenic	Obesity-related traits	OR52M2P,OR52M1	4e-06	23251661	0.25443	-4135191
ALU_umary_ALU_8337	11	3267809	rs11036238	intergenic	Malaria	OR51V1,HBB	4e-11	19465909	0.289415	-1957826
ALU_umary_ALU_8344	11	4923550	rs2213169	N/A	Hematology traits	LCRB	5e-11	23263863	0.433091	-379513
ALU_umary_ALU_8351	11	5885149	rs10832417	intron,ncRNA	Blood pressure measurement (high sodium intervention)	KCNQ1,KCNQ1OT1	4e-07	24165912	0.291654	3232492
ALU_umary_ALU_8359	11	7092800	rs3858526	intergenic	DNA methylation (variation)	OR52Q1P,OR56A3	3e-06	23725790	-0.242175	1133043
L1_umary_LINE1_2054	11	7435902	rs7129220	intron	Blood pressure	CAND1.11	4e-07	21909110	0.290884	-2914636
ALU_umary_ALU_8363	11	7612697	rs372091	intergenic	Malaria	OR52D1,UBQLN3	6e-14	22895189	0.281913	2094541
ALU_umary_ALU_8367	11	8446367	rs5006884	missense	Fetal hemoglobin levels	OR51B6	3e-08	20018918	0.336463	3073116
SVA_umary_SVA_486	11	8839663	rs3858526	intergenic	DNA methylation (variation)	OR52Q1P,OR56A3	3e-06	23725790	-0.23836	2879906
ALU_umary_ALU_8371	11	8887317	rs16912210	intron	Obesity-related traits	HBBP1	4e-07	23251661	0.286861	3623464
ALU_umary_ALU_8374	11	9758001	rs6486122	intron	Plasminogen activator inhibitor type 1 levels (PAI-1)	ARNTL	2e-10	22990020	0.298205	-3603523
ALU_umary_ALU_8379	11	10733395	rs6486122	intron	Plasminogen activator inhibitor type 1 levels (PAI-1)	ARNTL	2e-10	22990020	0.248613	-2628129
ALU_umary_ALU_8390	11	13813034	rs1819084	intron_variant	Tuberculosis	.	9e-06	24057671	0.325806	-161574
L1_umary_LINE1_2062	11	14647692	rs2060793	upstream_gene_variant	Vitamin D levels	.	3e-17	20418485	-0.365367	-246072
ALU_umary_ALU_8394	11	15380260	rs7114467	intergenic_variant	Menarche (age at onset)	.	9e-06	23667675	0.314461	-55661
ALU_umary_ALU_8396	11	15902107	rs2139424	intergenic	Response to cytadine analogues (cytosine arabinoside)	SLC6A5,NELL1	7e-06	24483146	0.315146	-4781933
ALU_umary_ALU_8398	11	16085998	rs1330	intron	Height	NUCB2	5e-09	20881960	0.400698	-1230031
ALU_umary_ALU_8411	11	18602134	rs7114467	intergenic_variant	Menarche (age at onset)	.	9e-06	23667675	0.265116	3166213
ALU_umary_ALU_8413	11	18918573	rs1330	intron	Height	NUCB2	5e-09	20881960	0.274055	1602544
ALU_umary_ALU_8419	11	19963012	rs1573535	intergenic	Cannabis use (initiation)	RNA5SP337,ANO5	4e-06	22823124	-0.258835	-1657936
ALU_umary_ALU_8430	11	22044090	rs11026407	intron	Plasma thyroid-stimulating hormone levels	LOC102723370	2e-08	24722205	0.352116	-60940
ALU_umary_ALU_8431	11	22078413	rs11026407	intron	Plasma thyroid-stimulating hormone levels	LOC102723370	2e-08	24722205	0.309957	-26617
ALU_umary_ALU_8432	11	22223708	rs113652043	intergenic	QRS duration in Tripanosoma cruzi seropositivity	LUZP2,RPL36AP40	6e-06	24324551	-0.313558	-2997891
ALU_umary_ALU_8438	11	23270716	rs7112383	intron_variant	Diisocyanate-induced asthma	.	1e-06	25918132	0.356235	-3448999
ALU_umary_ALU_8439	11	23358517	rs7103411	intron,intron	Menarche (age at onset)	BDNF,BDNF-AS	3e-11	25231870	0.230116	-4341608
ALU_umary_ALU_8440	11	23522804	rs4627050	intergenic	Adverse response to chemotherapy (neutropenia/leucopenia) (cisplatin)	PTPN5,MRGPRX1	4e-06	23648065	0.332687	4700767
ALU_umary_ALU_8441	11	23572069	rs10833905	intergenic	Sudden cardiac arrest	CCDC179,MIR8054	7e-07	21658281	0.250478	527477
ALU_umary_ALU_8444	11	23932387	rs4086867	intergenic_variant	Inflammatory skin disease	.	2e-06	25574825	-0.219248	-2058298
ALU_umary_ALU_8446	11	24015236	rs1793004	intron	Crohn's disease	NELL1	3e-06	17684544	0.287315	3316307
ALU_umary_ALU_8447	11	24393106	rs4086867	intergenic_variant	Inflammatory skin disease	.	2e-06	25574825	-0.237447	-1597579
ALU_umary_ALU_8450	11	24792959	rs2241941	cds-synon	Obesity-related traits	SLC6A5	8e-06	23251661	-0.258376	4169936
ALU_umary_ALU_8453	11	25108568	rs1491818	intergenic	Amyotrophic lateral sclerosis (age of onset)	OR2BH1P,HNRNPRP2	8e-06	22959728	0.370126	-4086569
L1_umary_LINE1_2073	11	25123354	rs12788764	intergenic	Age-related nuclear cataracts	LUZP2,RPL36AP40	5e-06	24951543	0.522811	-11190
ALU_umary_ALU_8456	11	25605138	rs10834691	intergenic	IgG glycosylation	LUZP2,RPL36AP40	4e-06	23382691	0.731965	114656
ALU_umary_ALU_8457	11	25653710	rs7481311	intron	Weight	BDNF-AS	3e-06	19079260	-0.292757	-1929419
ALU_umary_ALU_8461	11	26128665	rs11026407	intron	Plasma thyroid-stimulating hormone levels	LOC102723370	2e-08	24722205	0.337852	4023635
L1_umary_LINE1_2075	11	26418538	rs12279250	intron	Thiazide-induced adverse metabolic effects in hypertensive patients	NELL1	7e-09	23400010	0.29304	4853459
ALU_umary_ALU_8468	11	26601649	rs12295638	intron	Obesity (extreme)	ANO3	4e-06	19553259	0.296764	-3682
ALU_umary_ALU_8471	11	27025248	rs113652043	intergenic	QRS duration in Tripanosoma cruzi seropositivity	LUZP2,RPL36AP40	6e-06	24324551	0.330398	1803649
ALU_umary_ALU_8481	11	30820710	rs7481311	intron	Weight	BDNF-AS	3e-06	19079260	-0.274048	3237581
ALU_umary_ALU_8482	11	30877525	rs12288512	intergenic	Coffee consumption (cups per day)	BDNF,CBX3P1	6e-07	25288136	0.271531	3129854
ALU_umary_ALU_8489	11	32388079	rs12288512	intergenic	Coffee consumption (cups per day)	BDNF,CBX3P1	6e-07	25288136	-0.233831	4640408
ALU_umary_ALU_8490	11	32434278	rs7481311	intron	Weight	BDNF-AS	3e-06	19079260	-0.282983	4851149
ALU_umary_ALU_8492	11	32892058	rs2785173	intergenic	Response to Vitamin E supplementation	MIR1343,CD44	3e-06	22437554	-0.300813	-2263674
L1_umary_LINE1_2087	11	33670138	rs836132	intergenic	&beta%3B2-Glycoprotein I (&beta%3B2-GPI) plasma levels	ELF5,EHF	5e-08	23279374	0.255631	-885053
ALU_umary_ALU_8497	11	33675484	rs331463	intergenic	Rheumatoid arthritis	PRR5L,TRAF6	3e-07	24390342	-0.311056	-2826303
ALU_umary_ALU_8500	11	34397386	rs652722	intron	Body mass index	DKFZp686K1684	8e-08	22344219	0.281231	2491852
ALU_umary_ALU_8503	11	35304573	rs1996369	intron	Relative hand skill in reading disability	PAMR1	9e-06	24068947	-0.229925	-190868
ALU_umary_ALU_8504	11	35348849	rs2057178	intergenic	Tuberculosis	RCN1,WT1	3e-11	22306650	0.245065	2984662
ALU_umary_ALU_8509	11	36173610	rs1355223	intron	Systemic lupus erythematosus and Systemic sclerosis	LOC102723568	4e-06	23740937	0.408394	1409131
L1_umary_LINE1_2092	11	36558490	rs10767942	intergenic	Attention deficit hyperactivity disorder	WT1-AS,EIF3M	8e-06	18821565	0.264536	4036483
ALU_umary_ALU_8520	11	37706295	rs10400317	intergenic	Trans fatty acid levels	RPL9P23,HNRNPKP3	8e-07	25646338	-0.315038	-4672631
ALU_umary_ALU_8526	11	38801075	rs12365397	intergenic	Migraine	RPL9P23,HNRNPKP3	9e-06	23793025	0.268085	-4434986
ALU_umary_ALU_8527	11	38877888	rs11034653	intergenic	Immune reponse to smallpox (secreted IL-12p40)	RPL7AP56,RPL18P8	2e-07	22610502	0.234813	589295
ALU_umary_ALU_8530	11	39016741	rs11037575	intron	Neuroblastoma	HSD17B12	5e-08	22941191	0.29292	-4711589
ALU_umary_ALU_8532	11	39157230	rs7951105	intergenic	Free thyroxine concentration	RPL7AP56,RPL18P8	5e-07	24722205	-0.435299	125437
ALU_umary_ALU_8537	11	39567841	rs1559759	intergenic	Thiazide-induced adverse metabolic effects in hypertensive patients	MIR1343,CD44	9e-06	23400010	0.286233	4444790
ALU_umary_ALU_8539	11	40494018	rs12365397	intergenic	Migraine	RPL9P23,HNRNPKP3	9e-06	23793025	-0.286068	-2742043
ALU_umary_ALU_8541	11	40797566	rs730129	intron	Hemostatic factors and hematological phenotypes	CD82	7e-06	22443383	0.259773	-3805762
[truncated: 965 more rows]

## Sheet: EUR
TE	Chr	Pos	GWAS hits	GWAS context	GWAS phenotype	GWAS gene	GWAS P-value	GWAS study(PMID)	r	Distance(bp)
ALU_umary_ALU_5	1	3995268	rs1149336	intron	Puberty onset (breast development)	CAMTA1	9e-07	24770850	-0.119089	-3537022
ALU_umary_ALU_6	1	4288465	rs966321	intergenic	Factor VII	LINC01134,AJAP1	8e-06	17903294	0.119821	-26739
ALU_umary_ALU_10	1	5934301	rs17401966	intron	Hepatocellular carcinoma	KIF1B	2e-18	20676096	-0.14962	-4451170
ALU_umary_ALU_14	1	7078204	rs11120822	intron,nearGene-5	Stearic acid (18:0) plasma levels	CAMTA1,LOC100129476	1e-06	23362303	0.433912	-34908
ALU_umary_ALU_19	1	8446635	rs12711517	intron	Breast cancer	SLC45A1	5e-06	23468962	-0.552903	52399
ALU_umary_ALU_20	1	8502010	rs301799	intron,intron	Thyroid peroxidase antibody positivity	LOC102724552,RERE	3e-06	24586183	0.438781	12708
SVA_umary_SVA_4	1	8972217	rs10915437	intergenic	Migraine - clinic-based	LINC01134,AJAP1	3e-08	23793025	0.175654	4789211
SVA_umary_SVA_5	1	11830220	rs17367504	intron	Blood pressure	MTHFR	2e-16	21909110	0.697042	-32558
ALU_umary_ALU_33	1	12737575	rs2489260	intergenic	Obesity-related traits	AADACL4,AADACL3	8e-06	23251661	0.81904	-3665
ALU_umary_ALU_36	1	13854375	rs2885135	intergenic	Response to cytadine analogues (cytosine arabinoside)	LRRC38,PDPN	9e-06	24483146	0.13655	-52152
ALU_umary_ALU_57	1	20257109	rs4654903	intergenic	Ulcerative colitis	RNF186,OTUD3	7e-09	23511034	0.234143	56119
ALU_umary_ALU_60	1	20944751	rs4649203	intergenic	Psoriasis	IFNLR1,GRHL3	7e-08	20953190	-0.12864	-3575169
ALU_umary_ALU_64	1	21492591	rs4654899	intron	Superior frontal gyrus grey matter volume	EIF4G3	2e-06	25335168	0.704308	82360
ALU_umary_ALU_65	1	21751241	rs1976403	nearGene-5	Liver enzyme levels (alkaline phosphatase)	NBPF3	2e-50	22001757	0.247011	-15212
ALU_umary_ALU_69	1	23981142	rs2076346	intron_variant	Inflammatory skin disease	.	1e-11	25574825	-0.177657	223983
ALU_umary_ALU_72	1	24941277	rs4601530	intergenic	Height	SRRM1,CLIC4	2e-12	20881960	0.197137	-102834
ALU_umary_ALU_104	1	37215810	rs589249	intergenic	Schizophrenia	FTLP18,GRIK3	3e-07	23894747	-0.25094	53458
SVA_umary_SVA_18	1	38241396	rs28411352	UTR-3	Rheumatoid arthritis	MTF1	6e-09	24390342	-0.476276	-37183
ALU_umary_ALU_107	1	38447717	rs3748682	UTR-3	Hypothyroidism	MTF1	9e-06	22493691	-0.214061	167730
ALU_umary_ALU_127	1	44208924	rs2274465	intron	Menarche (age at onset)	KDM4A	2e-09	25231870	0.649128	87367
ALU_umary_ALU_130	1	44933823	rs4660456	intergenic	Platelet counts	MIR30C1,KCNQ4	4e-06	21507922	-0.133031	3694312
ALU_umary_ALU_139	1	46679047	rs11588062	intron	Age-related hearing impairment (interaction)	UQCRH	5e-09	24939585	0.510606	-100717
ALU_umary_ALU_147	1	49357693	rs657452	intron_variant	Body mass index	.	5e-13	25673413	-0.26588	233518
ALU_umary_ALU_156	1	51029967	rs3827730	intron	Depression and alcohol dependence	FAF1	4e-06	22064162	-0.244994	92119
L1_umary_LINE1_33	1	56405404	rs10888935	intergenic	Inflammatory biomarkers	GOT2P1,RPSAP20	7e-07	22228203	0.182868	344453
ALU_umary_ALU_176	1	56879062	rs2788032	intron	Body mass index (interaction)	LRP8	6e-06	23192594	-0.127878	3101431
ALU_umary_ALU_182	1	58071869	rs17541203	intron	Pubertal anthropometrics	DAB1	2e-06	23449627	-0.161201	445937
ALU_umary_ALU_185	1	58738006	rs1776421	intron	PR interval in Tripanosoma cruzi seropositivity	LOC102724125	6e-06	24324551	-0.135297	4853549
ALU_umary_ALU_189	1	59205317	rs2811893	intron	Diabetic retinopathy	MYSM1	3e-07	21310492	0.454243	43169
ALU_umary_ALU_192	1	59591483	rs12402265	intergenic	Cervical artery dissection	HSD52,FGGY	2e-07	25420145	-0.138797	-99119
ALU_umary_ALU_194	1	59871876	rs7534016	intron	Obesity-related traits	FGGY	5e-06	23251661	0.865994	18557
ALU_umary_ALU_199	1	60470604	rs17120400	intergenic	Periodontitis (PAL4Q3)	PGBD4P8,NFIA	4e-06	24024966	0.136729	-220984
ALU_umary_ALU_206	1	63461965	rs6681460	intron	Presence of antiphospholipid antibodies	SGIP1	7e-06	23509613	0.156917	-3661092
SVA_umary_SVA_35	1	64850193	rs11208446	intergenic	Bilirubin levels	UBE2U,CACHD1	9e-06	22085899	0.161801	-18159
ALU_umary_ALU_212	1	65346960	rs4384209	intron	Economic and political preferences (feminism/equality)	PDE4B	2e-06	22566634	0.156856	-932165
ALU_umary_ALU_214	1	65572274	rs10789181	intron	Menarche (age at onset)	DNAJC6	4e-08	25231870	-0.172109	-244293
ALU_umary_ALU_216	1	66055941	rs1751492	intron	Soluble leptin receptor levels	LEPR	6e-13	20167575	0.44526	63316
ALU_umary_ALU_224	1	70061670	rs1417437	intron	Orofacial clefts	LRRC7	9e-06	22419666	0.590555	-92771
ALU_umary_ALU_226	1	70091056	rs11809230	intron_variant	Cannabis use (initiation)	.	6e-06	25987507	0.494035	471942
ALU_umary_ALU_227	1	70093557	rs1417437	intron	Orofacial clefts	LRRC7	9e-06	22419666	-0.195056	-60884
ALU_umary_ALU_242	1	72514121	rs2341263	intergenic	Metabolite levels (X-11787)	KRT8P21,LRRIQ3	3e-06	23934736	0.216868	-1568914
ALU_umary_ALU_244	1	72639020	rs2568958	intergenic	Weight	GDI2P2,RPL31P12	2e-08	19079260	-0.436733	-126096
ALU_umary_ALU_252	1	74471655	rs2651244	intergenic	Inflammatory bowel disease	CTH,CASP3P1	2e-08	23128233	-0.135485	3476093
L1_umary_LINE1_61	1	75192907	rs3931020	intergenic	Resistin levels	TYW3,LHX8	6e-12	22843503	-0.38072	-42410
ALU_umary_ALU_259	1	75301685	rs11161851	intergenic	Visceral fat	TYW3,LHX8	7e-06	22589738	-0.314785	2903
ALU_umary_ALU_261	1	75557174	rs11161851	intergenic	Visceral fat	TYW3,LHX8	7e-06	22589738	-0.314764	258392
ALU_umary_ALU_272	1	77577928	rs12401738	intron_variant	Body mass index	.	6e-10	25673413	0.124355	-403149
ALU_umary_ALU_274	1	77764994	rs6695572	intron_variant	Body mass index	.	7e-06	25673413	0.150559	285044
ALU_umary_ALU_276	1	78607067	rs17381664	intron	Obesity	ZZZ3	3e-08	23563607	-0.321065	558736
ALU_umary_ALU_277	1	79108845	rs273259	missense	Febrile seizures	IFI44L	1e-09	25344690	0.391388	15027
ALU_umary_ALU_279	1	79331208	rs12730292	intergenic	Bipolar disorder	RPL23P3,ADGRL4,ELTD1	5e-06	21926972	0.243176	76446
ALU_umary_ALU_286	1	79582082	rs6687262	intergenic	IgG glycosylation	ADGRL4,PSAT1P3,ELTD1	4e-07	23382691	-0.308207	72973
ALU_umary_ALU_288	1	80299106	rs12024204	intergenic	Endometriosis	ADH5P2,HMGB1P18	6e-06	21151130	-0.652259	56105
ALU_umary_ALU_297	1	81351537	rs6681544	intron	Metabolite levels (X-11787)	ADGRL2,LPHN2	6e-06	23934736	-0.110138	-1047007
ALU_umary_ALU_298	1	81524136	rs903263	intron,intron	Breast cancer (male)	LOC101927611,PRKACB	1e-06	23001122	-0.135755	-3098377
L1_umary_LINE1_74	1	81855782	rs11163372	intron	Temperament	ADGRL2,LPHN2	3e-06	22832960	-0.136325	-391466
ALU_umary_ALU_302	1	82312054	rs6681544	intron	Metabolite levels (X-11787)	ADGRL2,LPHN2	6e-06	23934736	0.156976	-86490
ALU_umary_ALU_313	1	84913274	rs12144715	intron,nearGene-5	Response to hepatitis C treatment	DNASE2B,UOX	7e-06	22095909	-0.215067	48044
ALU_umary_ALU_342	1	90370569	rs12091709	intron	Cognitive function	LRRC8D	3e-06	25644384	0.651342	26618
ALU_umary_ALU_356	1	93167530	rs7515577	intron	Cholesterol%2C total	EVI5	2e-08	24097068	-0.307278	158092
ALU_umary_ALU_357	1	93498232	rs17520351	intron	Metabolite levels (Dihydroxy docosatrienoic acid)	SLC44A3	4e-06	23934736	-0.124825	-1835955
ALU_umary_ALU_366	1	95342701	rs860873	intron	Stearic acid (18:0) plasma levels	CNN3	2e-14	23362303	-0.205905	-44507
L1_umary_LINE1_90	1	95801857	rs6693882	intergenic	Pain	FLJ31662,UBE2WP1	2e-06	19207018	-0.132307	-344111
ALU_umary_ALU_379	1	97717644	rs3002271	intergenic_variant	Body mass index	.	4e-06	25673413	-0.131578	740971
ALU_umary_ALU_387	1	98605297	rs11165924	intron	Menarche (age at onset)	DPYD	2e-09	25231870	0.29715	229849
ALU_umary_ALU_390	1	99610528	rs303386	intron	Adverse response to chemotherapy (neutropenia/leucopenia) (all topoisomerase inhibitors)	LOC100129620	4e-06	23648065	0.461797	21149
ALU_umary_ALU_398	1	100551660	rs10747472	intergenic_variant	Body mass index	.	8e-06	25673413	-0.170254	4741018
ALU_umary_ALU_402	1	100994221	rs1571500	intron	Dental caries	LPPR5	2e-06	23259602	0.132029	1607928
ALU_umary_ALU_409	1	101770067	rs17450029	ncRNA	QT interval (interaction)	LOC102606465	3e-06	23459443	-0.159678	229068
L1_umary_LINE1_98	1	101978980	rs1948368	intergenic	Bipolar disorder	PPIAP7,RPSAP19	6e-06	18711365	0.768104	40503
L1_umary_LINE1_99	1	102568923	rs11578152	intergenic	Menarche (age at onset)	DNAJA1P5,COL11A1	5e-08	25231870	0.62913	-8098
ALU_umary_ALU_412	1	102920544	rs10874639	intergenic	Protein quantitative trait loci	DNAJA1P5,COL11A1	3e-06	18464913	0.554825	-213365
ALU_umary_ALU_414	1	103718769	rs10874639	intergenic	Protein quantitative trait loci	DNAJA1P5,COL11A1	3e-06	18464913	0.181095	584860
ALU_umary_ALU_417	1	104574487	rs3934285	intergenic	Obesity-related traits	AMY1C,FTLP17	2e-06	23251661	0.738019	-24454
ALU_umary_ALU_419	1	105054083	rs1277203	intron	Adverse response to chemotherapy (neutropenia/leucopenia) (carboplatin)	AKNAD1	9e-06	23648065	-0.179811	-4338754
ALU_umary_ALU_420	1	105070244	rs17126268	intergenic	Glomerular filtration rate	DNAJA1P5,COL11A1	7e-07	24351856	0.116133	2343845
ALU_umary_ALU_421	1	105138650	rs17440619	intergenic_variant	Dysphagia	.	2e-06	26116289	0.217271	-1749323
ALU_umary_ALU_422	1	105231111	rs3753841	missense	Glaucoma (primary angle closure)	COL11A1	9e-10	22922875	0.155322	1851193
ALU_umary_ALU_432	1	108142479	rs17019602	intron	IgA nephropathy	VAV3	7e-09	25305756	-0.366612	-46379
SVA_umary_SVA_45	1	111802597	rs7411387	intron	Interferon alpha levels in systemic lupus erythematosus	CHIA	3e-06	25338677	0.522424	-34538
SVA_umary_SVA_46	1	111896187	rs7411387	intron	Interferon alpha levels in systemic lupus erythematosus	CHIA	3e-06	25338677	0.341234	59052
ALU_umary_ALU_442	1	112032284	rs17029069	intron	Cardiac repolarization	KCND3	8e-06	22683750	0.113988	-432092
ALU_umary_ALU_444	1	112103110	rs7511633	intron	Autism	TRIM33	2e-07	24189344	-0.116881	-2896167
ALU_umary_ALU_446	1	112123691	rs10776733	nearGene-5	Obesity-related traits	ADORA3	7e-06	23251661	0.45867	16022
ALU_umary_ALU_450	1	112736007	rs7555668	intergenic	Cognitive performance	KCND3-IT1,TXNP3	3e-06	20125193	0.189815	-120563
ALU_umary_ALU_454	1	112992009	rs2932538	nearGene-5	Systolic blood pressure	MOV10	1e-09	21909115	-0.168765	-224534
ALU_umary_ALU_464	1	115201401	rs11102807	intergenic	Autism	EIF2S2P5,PKMP1	4e-08	24189344	0.421877	139817
ALU_umary_ALU_481	1	119080704	rs10802047	intergenic	Relative hand skill in reading disability	RNA5SP56,PSMC1P12	2e-06	24068947	-0.690399	-63728
L1_umary_LINE1_122	1	119553366	rs2645294	3_prime_UTR_variant	Waist-to-hip ratio adjusted for body mass index	.	2e-14	25673412	-0.377801	521402
ALU_umary_ALU_484	1	120586149	rs12046117	intron	Arthritis (juvenile idiopathic)	VTCN1	1e-06	19116933	0.126787	2834784
ALU_umary_ALU_489	1	144581042	rs583583	intron	Schizophrenia (negative symptoms)	BCL9	6e-07	23382809	0.111099	-2502072
ALU_umary_ALU_494	1	145098257	rs594206	intron	Adverse response to chemotherapy in breast cancer (alopecia) (cyclophosphamide+doxorubicin+/-5FU)	BCL9	6e-07	24025145	-0.125935	-1922199
ALU_umary_ALU_496	1	145152736	rs12744221	intron	Epilepsy (remission after treatment)	RNF115	6e-06	23962720	-0.144216	-492870
ALU_umary_ALU_497	1	145211323	rs583583	intron	Schizophrenia (negative symptoms)	BCL9	6e-07	23382809	0.129703	-1871791
ALU_umary_ALU_498	1	145235320	rs12744221	intron	Epilepsy (remission after treatment)	RNF115	6e-06	23962720	0.111795	-410286
ALU_umary_ALU_506	1	149218121	rs1797052	UTR-5	Contrast sensitivity	PDZK1	8e-09	24152035	0.147823	3490438
L1_umary_LINE1_132	1	149308436	rs12129861	nearGene-5	Uric acid levels	PDZK1	3e-09	19503597	-0.129864	3582747
ALU_umary_ALU_508	1	149340036	rs4434872	splice_region_variant	Conduct disorder (symptom count)	.	8e-06	20585324	-0.17019	-4461764
ALU_umary_ALU_509	1	149725225	rs267738	missense_variant	Rhegmatogenous retinal detachment	.	1e-07	23585552	-0.183425	-1242924
ALU_umary_ALU_510	1	150200138	rs12403795	intron	Illicit drug use	MRPS21	5e-06	23942779	0.48973	-78251
ALU_umary_ALU_526	1	155924395	rs2364403	intron	Amyotrophic lateral sclerosis (age of onset)	ARHGEF2	1e-06	22959728	0.115129	-3357
ALU_umary_ALU_528	1	156705360	rs857684	nearGene-5	Red blood cell traits	OR10Z1	4e-16	23222517	0.149912	-1870369
ALU_umary_ALU_530	1	157363502	rs4537545	intron_variant	C-reactive protein	.	2e-14	19567438	0.114277	2917099
ALU_umary_ALU_534	1	158456307	rs857684	nearGene-5	Red blood cell traits	OR10Z1	4e-16	23222517	0.4451	-119422
ALU_umary_ALU_538	1	159648708	rs12093699	intergenic	Protein quantitative trait loci	OR10J6P,CRPP1	6e-06	18464913	0.1278	720
ALU_umary_ALU_540	1	160047685	rs6688363	intergenic	Response to antipsychotic treatment	IGSF8,ATP1A2	2e-07	23241943	0.227546	-30169
ALU_umary_ALU_549	1	162761322	rs4657178	intron	QT interval	NOS1AP	7e-33	19305409	-0.151178	550712
ALU_umary_ALU_552	1	163088865	rs2063142	intergenic	Response to mTOR inhibitor (rapamycin)	RGS4,RGS5	4e-06	24009623	-0.273792	35576
ALU_umary_ALU_556	1	163314443	rs861318	intron	Obesity-related traits	IFI16	1e-06	23251661	0.142202	4312221
ALU_umary_ALU_559	1	163639693	rs4657178	intron	QT interval	NOS1AP	7e-33	19305409	0.134229	1429083
L1_umary_LINE1_157	1	165553149	rs6686643	intron	Total ventricular volume	MGST3	7e-06	21116278	-0.200264	-63439
ALU_umary_ALU_568	1	165659306	rs6686643	intron	Total ventricular volume	MGST3	7e-06	21116278	-0.205262	42718
SVA_umary_SVA_57	1	165861400	rs3790672	intron	Testicular germ cell tumor	UCK2	2e-08	23666240	0.830433	-11992
ALU_umary_ALU_578	1	167858689	rs6028	cds-synon	Activated partial thromboplastin time	F5	3e-09	22703881	0.153116	-1692993
SVA_umary_SVA_59	1	168420940	rs16861990	intron	D-dimer levels	NME7	2e-06	21502573	-0.130254	-714187
L1_umary_LINE1_164	1	169524859	rs12406092	intron_variant	Optic disc area	.	2e-06	25631615	-0.242327	-49034
ALU_umary_ALU_585	1	170603451	rs3903239	intergenic	Atrial fibrillation	GORAB,PRRX1	8e-14	22544366	-0.419257	34134
ALU_umary_ALU_589	1	170964063	rs28588043	intron_variant	Number of children (6+ vs. 0 or 1)	.	4e-06	25742292	0.862321	-32808
ALU_umary_ALU_592	1	171358314	rs1795240	intergenic	Lentiform nucleus volume	MIR1295B,FMO6P	5e-08	22903471	-0.171504	266439
ALU_umary_ALU_602	1	174333015	rs17301853	intron	Migraine - clinic-based	RABGAP1L	7e-06	23793025	0.573873	-219796
ALU_umary_ALU_618	1	178397612	rs12760731	intergenic	Obesity-related traits	LINC00083,TEX35	5e-06	23251661	0.61905	-73610
ALU_umary_ALU_620	1	178495286	rs4650994	intron	HDL cholesterol	C1orf220	7e-09	24097068	0.255559	-20026
ALU_umary_ALU_621	1	178692798	rs4650994	intron	HDL cholesterol	C1orf220	7e-09	24097068	-0.142675	177486
ALU_umary_ALU_622	1	178948185	rs1325195	UTR-3	IgE grass sensitization	ABL2	5e-06	22036096	-0.172095	-123571
ALU_umary_ALU_623	1	179491966	rs12047808	intron	Multiple sclerosis (age of onset)	AXDND1	6e-06	19010793	-0.247848	22652
ALU_umary_ALU_629	1	180857564	rs10911628	intergenic	Systemic lupus erythematosus	C1orf21,EDEM3	2e-13	24871463	-0.209334	-3791939
ALU_umary_ALU_630	1	181047425	rs1411478	intron	Progressive supranuclear palsy	STX6	4e-11	21685912	-0.285308	85143
ALU_umary_ALU_632	1	181588360	rs199950	intron	Body mass index (change over time)	CACNA1E	3e-06	25378290	0.5483	-2498
ALU_umary_ALU_639	1	182420857	rs10911902	intergenic	Schizophrenia	PDC,PTGS2	2e-06	18347602	-0.184757	-4211460
ALU_umary_ALU_643	1	184950473	rs12125250	intergenic	Economic and political preferences	SLC4A1APP2,RPS3AP9	4e-06	22566634	0.146426	-3428955
ALU_umary_ALU_659	1	188174657	rs12125250	intergenic	Economic and political preferences	SLC4A1APP2,RPS3AP9	4e-06	22566634	0.426158	-204771
ALU_umary_ALU_660	1	188186464	rs12125250	intergenic	Economic and political preferences	SLC4A1APP2,RPS3AP9	4e-06	22566634	0.457754	-192964
ALU_umary_ALU_664	1	188438213	rs10489764	intergenic	Amyotrophic lateral sclerosis (sporadic)	SLC4A1APP2,RPS3AP9	8e-06	24529757	0.491793	352380
ALU_umary_ALU_667	1	188615934	rs12125250	intergenic	Economic and political preferences	SLC4A1APP2,RPS3AP9	4e-06	22566634	-0.238875	236506
ALU_umary_ALU_669	1	188832850	rs12408261	intergenic_variant	Number of pregnancies	.	3e-06	25742292	-0.218924	-611195
ALU_umary_ALU_672	1	189247039	rs12408261	intergenic_variant	Number of pregnancies	.	3e-06	25742292	-0.68447	-197006
ALU_umary_ALU_678	1	189883350	rs1400544	intergenic	Subclinical atherosclerosis traits (other)	RNA5SP73,BRINP3	6e-06	17903303	-0.235798	21946
ALU_umary_ALU_686	1	190874469	rs2053302	intergenic	Response to statin therapy	BRINP3,HNRNPA1P46	4e-06	20339536	-0.380265	32796
ALU_umary_ALU_689	1	191477465	rs10801047	intergenic	Crohn's disease	HNRNPA1P46,RGS18	3e-08	17554261	0.669525	-81891
ALU_umary_ALU_691	1	191580781	rs17403780	intergenic	IgG glycosylation	HNRNPA1P46,RGS18	1e-06	23382691	-0.153985	-359007
ALU_umary_ALU_694	1	191817437	rs655167	intergenic	Hypothyroidism	SLC4A1APP2,RPS3AP9	7e-06	22493691	0.157461	3914456
L1_umary_LINE1_191	1	192262268	rs2053302	intergenic	Response to statin therapy	BRINP3,HNRNPA1P46	4e-06	20339536	0.174023	1420595
ALU_umary_ALU_708	1	194675140	rs3001167	intergenic	Obesity-related traits	EEF1A1P14,KCNT2	3e-06	23251661	-0.136852	144226
L1_umary_LINE1_194	1	194934648	rs1890645	intergenic	Neonatal lupus	EEF1A1P14,KCNT2	4e-06	20662065	-0.150447	-596775
ALU_umary_ALU_713	1	195530260	rs1890645	intergenic	Neonatal lupus	EEF1A1P14,KCNT2	4e-06	20662065	0.430311	-1163
ALU_umary_ALU_716	1	196761370	rs426736	intron	Meningococcal disease	CFHR3	5e-13	20694013	0.755923	953
ALU_umary_ALU_717	1	196779203	rs426736	intron	Meningococcal disease	CFHR3	5e-13	20694013	0.713618	18786
ALU_umary_ALU_718	1	196780928	rs426736	intron	Meningococcal disease	CFHR3	5e-13	20694013	0.740866	20511
ALU_umary_ALU_726	1	198243300	rs10922438	intergenic	Adverse response to chemotherapy (neutropenia/leucopenia) (cyclophosphamide)	NEK7,ATP6V1G3	6e-06	23648065	0.155783	-225862
ALU_umary_ALU_729	1	198469338	rs12127588	intergenic	Mean corpuscular hemoglobin	ATP6V1G3,PTPRC	7e-10	20139978	0.343796	-126168
ALU_umary_ALU_731	1	198815313	rs3790844	intron	Pancreatic cancer	NR5A2	2e-10	20101243	0.162438	-1192119
ALU_umary_ALU_743	1	204238474	rs17259784	intergenic_variant	Cardiac hypertrophy	.	6e-06	21348951	0.193265	-4345767
ALU_umary_ALU_744	1	204345055	rs3100127	nearGene-5	Post-traumatic stress disorder	LGR6	1e-06	25456346	0.143563	2184085
ALU_umary_ALU_767	1	212765848	rs12406463	intergenic_variant	Number of children	.	9e-06	25742292	0.145487	3936973
ALU_umary_ALU_782	1	215285291	rs12120588	intron_variant	Urate levels in overweight individuals	.	6e-06	25811787	0.145475	-2455756
ALU_umary_ALU_786	1	215819722	rs11119805	UTR-3	Stearic acid (18:0) plasma levels	LPGAT1	3e-09	23362303	0.147438	3901478
ALU_umary_ALU_789	1	217024868	rs17669622	intron	Mean arterial pressure (alcohol consumption interaction)	ESRRG	9e-07	24376456	0.215191	268047
ALU_umary_ALU_795	1	217913513	rs12120588	intron_variant	Urate levels in overweight individuals	.	6e-06	25811787	0.571899	172466
ALU_umary_ALU_796	1	218001843	rs12120588	intron_variant	Urate levels in overweight individuals	.	6e-06	25811787	-0.497882	260796
ALU_umary_ALU_810	1	219558910	rs438034	missense	Response to antineoplastic agents	CENPF	5e-06	21659360	0.131481	4728293
ALU_umary_ALU_812	1	219574692	rs12022722	intergenic	Visceral adipose tissue/subcutaneous adipose tissue ratio	RIMKLBP2,ZC3H11B	2e-06	22589738	0.292366	-76441
ALU_umary_ALU_821	1	221969171	rs11118620	intron	Heart failure	HLX-AS1	7e-06	20445134	0.13628	940663
ALU_umary_ALU_826	1	222870697	rs17465637	intron	Coronary heart disease	MIA3	1e-06	17634449	-0.266723	47168
ALU_umary_ALU_828	1	223911574	rs11579964	intergenic	Major depressive disorder	MIR320B2,CNIH4	4e-06	21042317	-0.113814	-627366
ALU_umary_ALU_830	1	224241461	rs10916248	intergenic	QT interval (interaction)	CICP5,FBXO28	5e-06	23459443	-0.228151	-14887
ALU_umary_ALU_836	1	225996433	rs10915864	intron	Obesity-related traits	LOC102723834	2e-06	23251661	0.22444	95427
ALU_umary_ALU_840	1	227462956	rs12410462	intergenic	Major depressive disorder	BTF3P9,TUBB8P10	4e-07	23377640	0.347967	-204834
ALU_umary_ALU_841	1	227502452	rs12410462	intergenic	Major depressive disorder	BTF3P9,TUBB8P10	4e-07	23377640	0.435448	-165338
ALU_umary_ALU_842	1	227602278	rs12410462	intergenic	Major depressive disorder	BTF3P9,TUBB8P10	4e-07	23377640	0.403632	-65512
ALU_umary_ALU_845	1	228959933	rs801114	intergenic	Basal cell carcinoma	FTH1P2,ISCA1P2	6e-12	18849993	0.572758	-37902
ALU_umary_ALU_854	1	231085161	rs4649444	intron,intron	Homeostasis model assessment of beta-cell function (interaction)	LOC101927736,PCNXL2	1e-06	24204828	-0.15987	-2254050
ALU_umary_ALU_859	1	231725231	rs12044355	intron,intron	Alzheimer's disease	DISC1,TSNAX-DISC1	9e-06	19118814	-0.222987	-119116
ALU_umary_ALU_860	1	231932112	rs7550169	intron_variant	Body mass index	.	2e-06	25673413	-0.13295	-1226919
ALU_umary_ALU_865	1	232587774	rs669408	intergenic	Immunoglobulin A	DISC2,SIPA1L2	1e-06	20694011	-0.157185	68624
ALU_umary_ALU_869	1	232869263	rs2793086	intron,intron	Response to antineoplastic agents	DISC1,TSNAX-DISC1	9e-06	21659360	-0.114392	969559
ALU_umary_ALU_877	1	234070564	rs12023396	intergenic	Obesity-related traits	MIR1182,TRIM67	4e-07	23251661	-0.162671	2799928
ALU_umary_ALU_884	1	234805728	rs482329	intergenic	Life threatening arrhythmia	LINC00184,LINC01132	6e-06	22247754	-0.724389	-10826
SVA_umary_SVA_79	1	236538208	rs12135191	intergenic_variant	Urate levels (BMI interaction)	.	1e-07	25811787	-0.442145	230774
ALU_umary_ALU_889	1	237569208	rs1478912	intron	Response to taxane treatment (docetaxel)	RYR2	6e-06	23006423	-0.357234	-52031
ALU_umary_ALU_890	1	237967627	rs2819742	intron	Cerivastatin-induced rhabdomyolysis	RYR2	2e-07	21386754	-0.383588	-22495
ALU_umary_ALU_895	1	239126260	rs2819770	intron	Exercise treadmill test traits	RYR2	4e-06	17903301	0.144259	1215256
ALU_umary_ALU_897	1	239426267	rs2820037	intergenic	Hypertension	RPL39P10,CHRM3	8e-07	17554300	0.918812	-10275
ALU_umary_ALU_899	1	239780157	rs3102460	intron	Obesity-related traits	ADSS	4e-06	23251661	-0.127212	-4796560
ALU_umary_ALU_901	1	240134858	rs6429082	intron	Adiposity	TBCE	3e-07	19557161	-0.133509	4534729
ALU_umary_ALU_915	1	241908619	rs12569163	intron	Radiation response	WDR64	2e-06	20923822	-0.154468	30072
SVA_umary_SVA_82	1	242143860	rs4658627	intergenic	Asthma (childhood onset)	ZBTB18,C1orf100	6e-06	22560479	-0.122783	-2367316
ALU_umary_ALU_930	1	245989321	rs2653165	intron	Response to cytadine analogues (cytosine arabinoside)	PLD5	9e-06	24483146	-0.113448	3623039
ALU_umary_ALU_937	1	246406702	rs6693295	intron	Migraine with aura	SMYD3	6e-06	23793025	0.349988	183582
ALU_umary_ALU_939	1	246565683	rs10802346	intron	Fractional exhaled nitric oxide (childhood)	SMYD3	8e-06	24315451	-0.178809	192803
ALU_umary_ALU_940	1	246592342	rs11800820	intron	Obesity-related traits	SMYD3	4e-06	23251661	-0.161535	-68894
ALU_umary_ALU_958	2	652672	rs10189761	intergenic	Obesity	FAM150B,TMEM18	6e-24	23563607	0.877153	6308
ALU_umary_ALU_962	2	1194865	rs12463617	intergenic	Body mass index	FAM150B,TMEM18	2e-12	24861553	0.110633	565621
ALU_umary_ALU_964	2	1471731	rs1514687	intron	Response to anti-retroviral therapy (ddI/d4T) in HIV-1 infection (Grade 3 peripheral neuropathy)	TPO	2e-07	24554482	-0.230546	33743
ALU_umary_ALU_965	2	2539950	rs2598592	intergenic	White matter integrity	MYT1L-AS1,LINC01250	7e-06	23218918	-0.163417	-50431
ALU_umary_ALU_969	2	3479246	rs11675119	intron	Neurofibrillary tangles	TRAPPC12	2e-07	25188341	-0.186588	2824
ALU_umary_ALU_970	2	3630321	rs7558370	intron	Response to inhaled corticosteroid treatment in asthma (percentage change of FEV1)	ALLC	4e-06	24792382	0.151031	-83940
ALU_umary_ALU_971	2	3718461	rs11123610	intron	Response to inhaled corticosteroid treatment in asthma (percentage change of FEV1)	ALLC	4e-07	24792382	0.585244	-4565
ALU_umary_ALU_974	2	4256152	rs4669226	intergenic	Multiple sclerosis	RNF144A,LINC00298	5e-06	23412934	0.140783	-3797445
ALU_umary_ALU_979	2	5562912	rs6741819	intron	Response to antipsychotic treatment	RNF144A	2e-07	20195266	0.128654	-1585061
ALU_umary_ALU_982	2	6517433	rs7591996	intergenic	Osteosarcoma	LINC01105,LINC01247	1e-08	23727862	0.397755	56012
L1_umary_LINE1_249	2	6798288	rs2598592	intergenic	White matter integrity	MYT1L-AS1,LINC01250	7e-06	23218918	0.113007	4207907
ALU_umary_ALU_997	2	9888818	rs4669418	intergenic	Mammographic density	YWHAQ,TAF1B	9e-06	25353672	-0.17876	64948
ALU_umary_ALU_1002	2	11353711	rs6716724	N/A	Sudden cardiac arrest	LOC650157	6e-07	21658281	-0.349812	-157237
ALU_umary_ALU_1003	2	11426375	rs16865717	intron	Venous thromboembolism (gene x gene interaction)	RSAD2	9e-09	23509962	-0.148065	4393757
ALU_umary_ALU_1018	2	15163766	rs7602441	intergenic	Visceral adipose tissue adjusted for BMI	FAM84A,NBAS	7e-06	22589738	0.161526	362265
ALU_umary_ALU_1019	2	15519553	rs12185578	intergenic	Subcutaneous adipose tissue	PSMC1P10,RAD51AP2	9e-06	22589738	-0.150549	-2089686
ALU_umary_ALU_1038	2	19748416	rs10189050	intergenic	Obesity-related traits	RNA5SP87,KLHL29	4e-06	23251661	0.15828	-3376142
L1_umary_LINE1_264	2	20076859	rs7565124	intergenic	Major depressive disorder	LAPTM4A,RPS16P2	2e-06	21621269	0.248956	-184826
ALU_umary_ALU_1048	2	21381180	rs4635554	intergenic	Hypertriglyceridemia	TDRD15,RNA5SP87	2e-07	20657596	-0.460571	-8479
ALU_umary_ALU_1054	2	21796827	rs10180663	intron	Multiple myeloma (IgH translocation)	DTNB	2e-06	23502783	0.15499	-3836415
L1_umary_LINE1_267	2	23191016	rs2681019	intergenic	Dialysis-related mortality	RNA5SP87,KLHL29	8e-08	21546767	-0.866332	3512
ALU_umary_ALU_1070	2	26473946	rs3795958	missense	Metabolite levels (HVA/MHPG ratio)	DRC1	4e-06	23319000	0.483632	-193184
ALU_umary_ALU_1074	2	26623683	rs3795958	missense	Metabolite levels (HVA)	DRC1	2e-06	23319000	-0.259059	-43447
ALU_umary_ALU_1075	2	27527254	rs1449984	intergenic	Depression (quantitative trait)	RNA5SP87,KLHL29	7e-06	20800221	-0.135644	4112603
ALU_umary_ALU_1084	2	29806427	rs7578465	intron_variant	Body mass index	.	8e-06	25673413	-0.261761	285560
ALU_umary_ALU_1087	2	30669993	rs1371614	intron	Fasting glucose-related traits (interaction with BMI)	DPYSL5	2e-12	22581228	0.142348	3517119
ALU_umary_ALU_1091	2	31527479	rs3795958	missense	Metabolite levels (HVA/MHPG ratio)	DRC1	4e-06	23319000	0.154914	4860349
ALU_umary_ALU_1092	2	31559696	rs597800	intron	Estradiol levels	EHD3	5e-07	22675492	-0.174188	85454
ALU_umary_ALU_1100	2	33091742	rs711245	intron	Height	CRIM1	4e-14	25282103	0.143537	-3677133
ALU_umary_ALU_1117	2	34255392	rs13012266	intergenic	Metabolite levels (HVA/MHPG ratio)	CDC42EP3,LINC00211	7e-06	23319000	-0.151487	-3702088
L1_umary_LINE1_286	2	35879354	rs4670779	N/A	Bone mineral density (spine)	LOC344382	4e-06	19079262	0.134719	-2164990
ALU_umary_ALU_1126	2	36176353	rs6714546	intron	Height	LTBP1	2e-18	25282103	0.152057	2814928
L1_umary_LINE1_287	2	36381252	rs404005	intron,intron	HIV-associated dementia	SLC8A1,SLC8A1-AS1	3e-07	22628157	0.150323	-4014826
ALU_umary_ALU_1128	2	36476698	rs1863080	intergenic	Anthropometric traits	MRPL50P1,RPL21P36	8e-06	19260139	0.661446	-49738
ALU_umary_ALU_1129	2	36517812	rs2373000	intron	Schizophrenia	QPCT	7e-09	23974872	0.135353	-1074816
L1_umary_LINE1_288	2	36570238	rs2367809	intron_variant	Polychlorinated biphenyl levels	.	7e-07	25839716	-0.10554	3018625
ALU_umary_ALU_1136	2	39315339	rs6733379	intergenic	Attention deficit hyperactivity disorder and conduct disorder	SLC25A5P2,MIR548AD	4e-06	18951430	0.147302	4835264
ALU_umary_ALU_1143	2	40613688	rs604381	intergenic	Conduct disorder (interaction)	CDC42EP3,LINC00211	8e-06	18846501	-0.191704	2636671
ALU_umary_ALU_1145	2	41985120	rs719593	intergenic	Conduct disorder (interaction)	HNRNPA1P57,LDHAP3	5e-06	18846501	0.321257	-19877
ALU_umary_ALU_1149	2	43024076	rs3816183	missense	Hypospadias	HAAO	4e-34	25108383	-0.497285	8357
ALU_umary_ALU_1163	2	44825850	rs2341459	intron	Height	CAMKMT	8e-10	20881960	-0.515251	57648
SVA_umary_SVA_104	2	45309245	rs895636	intergenic	Metabolite levels	SIX3,SIX2	1e-12	21909109	0.176371	120892
ALU_umary_ALU_1167	2	46196199	rs13396424	intron	Metabolite levels (X-11787)	PRKCE	8e-06	23934736	-0.216843	-8840
ALU_umary_ALU_1171	2	46928953	rs12474201	intergenic	Height	CRIPT,SOCS5	3e-13	20881960	0.565194	7668
ALU_umary_ALU_1172	2	47319298	rs815815	intron	Dialysis-related mortality	CALM2	7e-07	21546767	-0.14268	-79766
ALU_umary_ALU_1173	2	48276534	rs34198350	intergenic	QT interval in Tripanosoma cruzi seropositivity	RPS27AP7,VN1R18P	8e-06	24324551	0.73998	107152
ALU_umary_ALU_1184	2	49733500	rs12987465	intergenic	Adverse response to chemotherapy (neutropenia/leucopenia) (etoposide)	MIR548BA,RPL7P13	7e-06	23648065	-0.185474	18479
ALU_umary_ALU_1192	2	50602644	rs6750634	intron	Metabolite levels (HVA/MHPG ratio)	NRXN1	4e-06	23319000	0.210788	-157859
ALU_umary_ALU_1198	2	51469239	rs2268361	intron	Polycystic ovary syndrome	FSHR	1e-12	22885925	0.134684	2267627
ALU_umary_ALU_1200	2	51613486	rs4557020	intron	Myopia (pathological)	SPTBN1	3e-07	22685421	-0.117581	-3104695
L1_umary_LINE1_309	2	53460065	rs12713280	intron	Economic and political preferences	EML6	6e-06	22566634	0.271935	-1621311
ALU_umary_ALU_1207	2	54673597	rs4233949	intron,nearGene-5	Bone mineral density	LOC102724063,LOC102724072	2e-18	22504420	-0.355393	13890
ALU_umary_ALU_1211	2	55116602	rs12713280	intron	Economic and political preferences	EML6	6e-06	22566634	0.505158	35226
ALU_umary_ALU_1216	2	56373531	rs6751715	intergenic	HIV-1 control	MIR216B,CCDC85A	1e-06	20041166	-0.401342	10154
ALU_umary_ALU_1221	2	57247962	rs889956	intergenic	Educational attainment	EIF2S2P7,VRK2	2e-07	25201988	0.726457	-156872
ALU_umary_ALU_1222	2	57451042	rs889956	intergenic	Educational attainment	EIF2S2P7,VRK2	2e-07	25201988	0.312322	46208
ALU_umary_ALU_1237	2	59874277	rs268073	intron_variant	Body mass index	.	5e-06	25673413	-0.257471	211070
ALU_umary_ALU_1246	2	62501912	rs10865331	intergenic	Crohn's disease	MIR5192,TMEM17	1e-09	23128233	0.350173	-49560
ALU_umary_ALU_1248	2	63779236	rs721048	intron	Prostate cancer	EHBP1	8e-09	18264098	-0.364243	647505
ALU_umary_ALU_1249	2	63965527	rs7604693	intron	Kawasaki disease	PELI1	2e-06	21221998	0.397881	-383675
SVA_umary_SVA_108	2	65138904	rs2160387	intron	Metabolite levels	SLC1A4	3e-22	22286219	0.129428	-82006
ALU_umary_ALU_1256	2	65163783	rs10211524	intergenic	Metabolite levels	RPL11P1,SLC1A4	3e-10	22916037	0.162391	-44291
ALU_umary_ALU_1258	2	65333803	rs6545817	intron	F-cell distribution	BCL11A	2e-07	21326311	0.138037	4618624
SVA_umary_SVA_110	2	65746476	rs3845817	intergenic	Bipolar disorder	RPS15AP15,KRT18P33	2e-06	21926972	0.601575	-12049
ALU_umary_ALU_1261	2	66658991	rs2698530	intergenic	Iron status biomarkers	LINC00309,MIR4433B	1e-07	21483845	-0.118305	2155096
ALU_umary_ALU_1273	2	67819232	rs4141819	intergenic	Endometriosis	ETAA1,C1D	9e-08	23104006	0.477398	-45443
ALU_umary_ALU_1282	2	69744669	rs6546537	intron	Serum thyroid-stimulating hormone levels	AAK1	6e-06	25436638	-0.219295	-94964
ALU_umary_ALU_1287	2	70797718	rs432203	intron_variant	Longevity	.	1e-06	20834067	-0.508326	260162
ALU_umary_ALU_1289	2	71706303	rs12464624	intron_variant	Urate levels in overweight individuals	.	5e-06	25811787	-0.177814	198535
ALU_umary_ALU_1290	2	72244731	rs3771512	intron_variant	Superior frontal gyrus grey matter volume	.	7e-06	25335168	-0.111164	1774143
ALU_umary_ALU_1302	2	74125493	rs4852708	upstream_gene_variant	IgG glycosylation	.	9e-06	23382691	-0.138245	3288681
ALU_umary_ALU_1307	2	75387903	rs3771512	intron_variant	Superior frontal gyrus grey matter volume	.	7e-06	25335168	0.137056	4917315
ALU_umary_ALU_1312	2	76257717	rs10204325	intergenic	Economic and political preferences (fairness)	SUCLA2P2,LRRTM4	1e-07	22566634	0.373143	-117994
ALU_umary_ALU_1320	2	77881895	rs6546886	intron	Dialysis-related mortality	TET3	3e-06	21546767	0.128563	3636118
ALU_umary_ALU_1327	2	78965426	rs2037723	intergenic	Lung function (forced expiratory volume in 1 second to forced vital capacity ratio)	SNAR-H,CYCSP6	3e-06	24023788	0.191435	425760
ALU_umary_ALU_1331	2	80769024	rs1447537	intergenic	RR interval (heart rate)	RPL37P10,ST6GALNAC2P1	4e-06	20031603	-0.140923	-3477562
ALU_umary_ALU_1336	2	81930960	rs10496262	intergenic	Aging traits	LRRTM1,MTND4P25	3e-07	17903295	0.851015	179836
ALU_umary_ALU_1337	2	81941085	rs10496262	intergenic	Aging traits	LRRTM1,MTND4P25	3e-07	17903295	0.749429	189961
L1_umary_LINE1_346	2	82098043	rs12052359	intergenic	Bilirubin levels	LRRTM1,MTND4P25	7e-06	22085899	0.510291	225121
L1_umary_LINE1_348	2	83188339	rs10496289	intergenic	Hypertension	MTND5P27,RPL37P10	2e-09	21626137	0.607761	-105041
ALU_umary_ALU_1347	2	83831729	rs1447537	intergenic	RR interval (heart rate)	RPL37P10,ST6GALNAC2P1	4e-06	20031603	-0.179315	-414857
ALU_umary_ALU_1350	2	84590146	rs7581224	intergenic	Coronary artery calcification	SUCLG1,DNAH6	2e-06	23870195	-0.40998	-119069
ALU_umary_ALU_1354	2	84728755	rs1918690	intron	Hypospadias	DNAH6	4e-09	25108383	0.153679	-178160
ALU_umary_ALU_1364	2	88220473	rs12714207	intergenic	Bilirubin levels	RGPD2,KRCC1	5e-07	19414484	-0.129353	-95320
L1_umary_LINE1_356	2	92321145	rs867529	missense	Height	EIF2AK3	2e-14	25429064	-0.16212	3407872
ALU_umary_ALU_1385	2	98582157	rs2314398	intergenic	Bipolar disorder	LMAN2L,CNNM4	3e-06	18711365	0.336752	1168669
ALU_umary_ALU_1388	2	100437236	rs7583877	intron	Type 1 diabetes nephropathy	AFF3	1e-08	23028342	-0.501324	-23418
L1_umary_LINE1_366	2	102912450	rs1558648	intron	Serum protein levels (sST2)	IL1RL2	4e-16	23999434	0.531871	102282
L1_umary_LINE1_369	2	106163164	rs6735786	intergenic	Bone mineral density (hip)	TMEM182,AHCYP3	2e-06	19079262	-0.173645	2392926
ALU_umary_ALU_1406	2	106452585	rs2163349	intron	Addiction	NCK2	2e-11	23533358	0.878838	-5063
ALU_umary_ALU_1407	2	106585627	rs6741172	intron	Addiction	NCK2	2e-11	23533358	0.229572	145568
ALU_umary_ALU_1414	2	107924624	rs1357692	intergenic	Alzheimer's disease	PPP1R2P5,RGPD4-AS1	9e-06	22832961	0.140109	246136
ALU_umary_ALU_1429	2	111682379	rs13401811	intron	Chronic lymphocytic leukemia	ACOXL	2e-18	23770605	0.663416	66275
ALU_umary_ALU_1430	2	112041403	rs1823125	intron	Sleep duration	LOC101927400	1e-10	25469926	0.121225	-2049009
ALU_umary_ALU_1433	2	112447436	rs11122895	intergenic	Allergic sensitization	RPL34P8,ANAPC1	2e-06	23817571	0.610535	-22719
ALU_umary_ALU_1434	2	112453948	rs11122895	intergenic	Allergic sensitization	RPL34P8,ANAPC1	2e-06	23817571	-0.240497	-16207
ALU_umary_ALU_1441	2	114106446	rs1823125	intron	Sleep duration	LOC101927400	1e-10	25469926	0.625979	16034
ALU_umary_ALU_1452	2	115833886	rs1878526	intergenic	Bone mineral density	INSIG2,EN1	1e-10	22504420	0.170082	-3204712
ALU_umary_ALU_1469	2	119155729	rs651477	intergenic	Multiple sclerosis	INSIG2,EN1	7e-06	19010793	0.265332	-239962
ALU_umary_ALU_1471	2	119540409	rs3105491	intergenic	Systolic blood pressure in sickle cell anemia	LINC01191,SEPHS1P7	2e-06	24058526	0.129608	4559442
ALU_umary_ALU_1478	2	122085247	rs651477	intergenic	Multiple sclerosis	INSIG2,EN1	7e-06	19010793	-0.159193	2689556
ALU_umary_ALU_1484	2	123330661	rs4848143	intergenic	Capecitabine sensitivity	GLI2,TFCP2L1	9e-06	22864933	-0.160082	1518437
ALU_umary_ALU_1489	2	124054928	rs13006237	intergenic	Attention deficit hyperactivity disorder (inattention symptoms)	TSN,CNTNAP5	9e-06	23527680	0.245821	-460113
ALU_umary_ALU_1501	2	126370734	rs837841	intergenic	Adverse response to chemotherapy (neutropenia/leucopenia) (docetaxel)	ISCA1P6,RPL22P7	8e-06	23648065	-0.111919	-3663278
ALU_umary_ALU_1502	2	126641642	rs17367118	intergenic	Attention deficit hyperactivity disorder	TSN,CNTNAP5	9e-06	18821565	-0.105116	3000031
ALU_umary_ALU_1516	2	128638904	rs7567389	intergenic	Self-rated health	CYP27C1,ERCC3	2e-06	20707712	0.1628	656259
L1_umary_LINE1_398	2	129573988	rs13035304	intergenic	Age at smoking initiation in chronic obstructive pulmonary disease	ISCA1P6,RPL22P7	5e-06	21685187	-0.133313	-931901
SVA_umary_SVA_127	2	130968489	rs7570971	intron	Cholesterol%2C total	RAB3GAP1	1e-08	20686565	-0.114452	-4869417
L1_umary_LINE1_399	2	132637281	rs6733839	intergenic	Dementia and core Alzheimer's disease neuropathologic changes	BIN1,CYP27C1	3e-06	25188341	-0.117109	4744471
ALU_umary_ALU_1534	2	133916507	rs12467609	intron	Subcutaneous adipose tissue	MGAT5	7e-06	22589738	0.162016	-1226780
ALU_umary_ALU_1547	2	136879065	rs4452212	intergenic	Telomere length	HNRNPKP2,UBBP1	2e-06	20421499	-0.317815	-136926
L1_umary_LINE1_403	2	137426146	rs1582861	intergenic	Subcutaneous adipose tissue	UBBP1,THSD7B	3e-06	22589738	-0.301742	-64975
ALU_umary_ALU_1555	2	138177000	rs13405020	intron	Non-small cell lung cancer	THSD7B	7e-06	23144319	-0.529202	34836
ALU_umary_ALU_1557	2	138259798	rs13405020	intron	Non-small cell lung cancer	THSD7B	7e-06	23144319	0.607293	117634
ALU_umary_ALU_1564	2	139380788	rs58938945	intergenic	Metabolite levels (MHPG)	SPOPL,NXPH2	8e-06	23319000	-0.207882	-18566
ALU_umary_ALU_1565	2	139634856	rs9636231	intergenic	Alcohol dependence	AHCYP4,MRPS18BP2	8e-06	21956439	-0.270096	-37099
ALU_umary_ALU_1585	2	141534074	rs17515225	intron	Motion sickness	LRP1B	3e-09	25628336	-0.773644	-11681
L1_umary_LINE1_407	2	141852922	rs1033284	intron	Blood pressure (smoking interaction)	LRP1B	3e-07	25189868	-0.315128	-68866
ALU_umary_ALU_1588	2	142114164	rs1033284	intron	Blood pressure (smoking interaction)	LRP1B	3e-07	25189868	0.33858	192376
ALU_umary_ALU_1591	2	142325360	rs12472911	intron	Menarche (age at onset)	LRP1B	7e-10	25231870	-0.350508	96851
L1_umary_LINE1_410	2	144010793	rs7584099	intergenic	Response to statin therapy	PABPC1P2,RPL26P14	5e-07	20339536	-0.162083	-4467543
ALU_umary_ALU_1610	2	145346767	rs10496964	intergenic	Epilepsy (generalized)	ZEB2-AS1,TEX41	9e-09	22949513	-0.295314	-13142
L1_umary_LINE1_411	2	147020933	rs11889862	intron	Menopause (age at onset)	LOC101929231	2e-06	19448619	0.128324	-3676215
ALU_umary_ALU_1621	2	148477019	rs7584099	intergenic	Response to statin therapy	PABPC1P2,RPL26P14	5e-07	20339536	0.63829	-1317
ALU_umary_ALU_1623	2	148650072	rs2307394	missense	Urate levels	ORC4	2e-08	23263486	0.705342	-66356
ALU_umary_ALU_1628	2	149490659	rs10191411	intergenic	Protein quantitative trait loci	RPS29P8,EPC2	4e-06	18464913	0.428264	102691
ALU_umary_ALU_1633	2	150764264	rs11889862	intron	Menopause (age at onset)	LOC101929231	2e-06	19448619	-0.202613	67116
ALU_umary_ALU_1642	2	151926106	rs11889862	intron	Menopause (age at onset)	LOC101929231	2e-06	19448619	0.104184	1228958
ALU_umary_ALU_1645	2	153248280	rs16830728	intron	Adverse response to chemotherapy in breast cancer (alopecia)	STAM2	3e-08	24025145	-0.204712	266945
ALU_umary_ALU_1647	2	154160685	rs16839962	intergenic	Response to statin therapy	MTND5P30,NR4A2	9e-06	20339536	-0.125754	-2764601
ALU_umary_ALU_1650	2	154752601	rs16836124	intron	Obesity-related traits	GALNT13	6e-06	23251661	-0.325395	-250246
L1_umary_LINE1_426	2	156527848	rs7594648	intergenic	Age-related hearing impairment	MTND5P30,NR4A2	6e-06	24939585	0.837535	-8005
ALU_umary_ALU_1666	2	157491714	rs7601713	intergenic	QT interval	GPD2,RPLP0P7	2e-06	20031603	-0.221235	-61146
ALU_umary_ALU_1671	2	158028155	rs4544377	intergenic	Systemic lupus erythematosus	MTND5P30,NR4A2	2e-06	24871463	-0.128453	1771454
ALU_umary_ALU_1674	2	158279991	rs56051278	intron	Motion sickness	GPD2	2e-29	25628336	-0.108419	898237
ALU_umary_ALU_1678	2	159282635	rs1125355	intron_variant	Alzheimer's disease in APOE e4+ carriers	.	4e-06	25778476	0.176214	438567
ALU_umary_ALU_1684	2	160159011	rs1125355	intron_variant	Alzheimer's disease in APOE e4+ carriers	.	4e-06	25778476	0.181305	1314943
ALU_umary_ALU_1685	2	160376322	rs6751744	intron_variant	Dysphagia	.	5e-06	26116289	-0.25022	825348
ALU_umary_ALU_1688	2	160562439	rs10929956	intron,intron	Crohn's disease-related phenotypes	LY75,LY75-CD302	2e-06	25557950	0.203551	-152176
ALU_umary_ALU_1695	2	161952337	rs7593730	intron	Type 2 diabetes	RBMS1	4e-08	20418489	0.130076	780883
ALU_umary_ALU_1709	2	163678631	rs1424760	intergenic	Phospholipid levels (plasma)	RNA5SP109,RPL7P61	4e-08	22359512	-0.478133	-103156
L1_umary_LINE1_447	2	168735527	rs6432832	intron	Longevity (85 years and older)	CSRNP3	9e-06	24688116	0.156927	2364701
ALU_umary_ALU_1736	2	169144328	rs9917256	intergenic	Parkinson's disease	PHF5GP,CERS6	3e-06	22451204	0.366297	1293
ALU_umary_ALU_1740	2	170036335	rs2268365	intron	Blood pressure (smoking interaction)	LRP2	5e-08	25189868	0.505716	-57834
ALU_umary_ALU_1742	2	170341834	rs830998	intron	Anorexia nervosa	LRP2	9e-06	21079607	-0.165136	208748
SVA_umary_SVA_132	2	170542228	rs4667682	intergenic	Hippocampal atrophy	TLK1,METTL8	5e-06	22745009	0.11885	-1585692
ALU_umary_ALU_1754	2	173316737	rs2461751	intergenic	Electrocardiographic conduction measures	RPS15AP14,EXTL2P1	8e-06	19389651	0.17881	-2972582
ALU_umary_ALU_1756	2	173522171	rs836589	intergenic	Erectile dysfunction in type 1 diabetes	PDK1,RAPGEF4-AS1	2e-06	22704111	-0.375481	29093
SVA_umary_SVA_134	2	174952231	rs12693043	intergenic_variant	Urate levels (BMI interaction)	.	1e-07	25811787	-0.139742	439394
ALU_umary_ALU_1770	2	175735945	rs1400816	intron	Amyotrophic lateral sclerosis (sporadic)	SLC25A12	1e-06	24529757	-0.103976	3055267
ALU_umary_ALU_1778	2	176728297	rs9287989	intergenic	Periodontal microbiota	EXTL2P1,KIAA1715	4e-06	22699663	-0.427961	10556
ALU_umary_ALU_1780	2	177316556	rs13403289	intergenic	Presence of antiphospholipid antibodies	SESTD1,ZNF385B	6e-06	23509613	-0.174464	-2900175
ALU_umary_ALU_1784	2	178318730	rs13413635	intron	Heart rate	PDE11A	3e-07	23583979	-0.129243	-361701
ALU_umary_ALU_1785	2	178351472	rs836589	intergenic	Erectile dysfunction in type 1 diabetes	PDK1,RAPGEF4-AS1	2e-06	22704111	0.129573	4858394
ALU_umary_ALU_1786	2	178543831	rs2551802	intron	Motion sickness	HOXD3	2e-12	25628336	-0.124086	1521673
ALU_umary_ALU_1789	2	178648956	rs7567851	intron	Height	PDE11A	3e-08	20881960	0.371018	-35764
L1_umary_LINE1_455	2	178676260	rs13413635	intron	Heart rate	PDE11A	3e-07	23583979	0.730498	-4171
L1_umary_LINE1_457	2	181000555	rs13418455	intergenic	Autism spectrum disorder%2C attention deficit-hyperactivity disorder%2C bipolar disorder%2C major depressive disorder%2C and schizophrenia (combined)	CWC22,SCHLAP1	1e-06	23453885	-0.303537	-76194
ALU_umary_ALU_1802	2	181372072	rs16867335	intron_variant	Survival in rectal cancer	.	4e-06	25866641	0.366407	777865
ALU_umary_ALU_1805	2	181880746	rs13010713	intron	Celiac disease	LOC101927156	5e-11	20190752	-0.323913	-115299
ALU_umary_ALU_1807	2	182262200	rs7602460	intron	Atrioventricular conduction	LOC101927156	6e-06	21041692	-0.313861	331
ALU_umary_ALU_1819	2	185125618	rs11691711	intergenic	QT interval in Tripanosoma cruzi seropositivity	MIR548AE1,ZNF804A	2e-06	24324551	0.17763	-168298
ALU_umary_ALU_1823	2	185761573	rs7597593	intron	Autism spectrum disorder%2C attention deficit-hyperactivity disorder%2C bipolar disorder%2C major depressive disorder%2C and schizophrenia (combined)	ZNF804A	8e-06	23453885	0.316719	227993
ALU_umary_ALU_1824	2	186001780	rs6741522	intergenic	Cervical artery dissection	RPL23AP33,ELF2P4	2e-06	25420145	0.584397	165882
ALU_umary_ALU_1838	2	189163017	rs2675399	intergenic	Obesity-related traits	DIRC1,COL3A1	6e-06	23251661	0.55778	-555945
ALU_umary_ALU_1843	2	189673409	rs2675399	intergenic	Obesity-related traits	DIRC1,COL3A1	6e-06	23251661	0.459826	-45553
L1_umary_LINE1_477	2	191478717	rs10931468	intron	Primary biliary cirrhosis	NAB1	2e-19	21399635	-0.168933	-59845
ALU_umary_ALU_1860	2	192840053	rs744653	intergenic	Iron status biomarkers (ferritin levels)	WDR75,SLC40A1	8e-19	25352340	-0.111648	2461303
ALU_umary_ALU_1861	2	192982697	rs744653	intergenic	Iron status biomarkers (ferritin levels)	WDR75,SLC40A1	8e-19	25352340	0.152683	2603947
ALU_umary_ALU_1867	2	194566535	rs2176528	intergenic	Bipolar disorder	RPS17P8,GLULP6	4e-06	21926972	0.570453	-305648
ALU_umary_ALU_1870	2	195578293	rs801378	intergenic	Response to anti-retroviral therapy (ddI/d4T) in HIV-1 infection (Grade 3 peripheral neuropathy)	HNRNPA1P47,AHCYP5	2e-08	24554482	0.19701	18296
ALU_umary_ALU_1887	2	197493304	rs13014235	missense_variant	Basal cell carcinoma	.	2e-09	25855136	-0.11861	-3857465
ALU_umary_ALU_1894	2	198763462	rs6738825	intron_variant	Crohn's disease	.	4e-09	21102463	-0.813038	731291
L1_umary_LINE1_489	2	199779914	rs17266097	intron	Menarche (age at onset)	SATB2	3e-18	25231870	0.406536	-495295
L1_umary_LINE1_491	2	201638085	rs13016963	intron	Melanoma	ALS2CR12	9e-10	21983787	0.312404	-524726
ALU_umary_ALU_1912	2	202631460	rs2540051	intron	Intelligence	AOX2P	6e-08	22449649	-0.190296	1060317
L1_umary_LINE1_495	2	206147282	rs11681930	intron	Attention deficit hyperactivity disorder (combined symptoms)	PARD3B	5e-06	23527680	0.347765	83984
ALU_umary_ALU_1932	2	207976902	rs1453160	intergenic	Subcutaneous adipose tissue	CPO,KLF7	4e-06	22589738	-0.167495	99437
ALU_umary_ALU_1934	2	208472417	rs2360969	intergenic	Food antigen IgG levels	MIR1302-4,CREB1	1e-06	24962563	0.219709	99421
ALU_umary_ALU_1947	2	210260754	rs12478665	intergenic	Hippocampal volume	MEAF6P1,MAP2	8e-06	25625606	0.646946	137722
L1_umary_LINE1_504	2	212707197	rs1879637	intron	Personality dimensions	ERBB4	4e-06	23903073	0.193246	-161427
ALU_umary_ALU_1959	2	212708356	rs2371030	intergenic	Non-small cell lung cancer	CPS1-IT1,RPS27P10	3e-06	23144319	-0.183706	1138634
ALU_umary_ALU_1960	2	212845799	rs2242073	intron,intron	Attention deficit hyperactivity disorder	CRYGC,LOC100507443	8e-06	18839057	0.132967	3851754
ALU_umary_ALU_1961	2	212925324	rs1464443	intron	Amyotrophic lateral sclerosis (sporadic)	ERBB4	1e-06	24529757	-0.480515	10598
ALU_umary_ALU_1964	2	213168133	rs4673659	intron	Asthma (sex interaction)	ERBB4	9e-07	24824216	0.663041	-21596
ALU_umary_ALU_1965	2	213977082	rs12619285	intergenic	Eosinophil counts	MIR4776-1,IKZF2,MIR4776-2	5e-10	19198610	-0.267819	153037
ALU_umary_ALU_1973	2	215201641	rs16851771	intron	Obesity-related traits	SPAG16	2e-06	23251661	0.33334	13022
ALU_umary_ALU_1976	2	216083026	rs10932600	intergenic_variant	Airway imaging phenotypes	.	1e-06	26030696	-0.273054	833492
ALU_umary_ALU_1978	2	216548435	rs12619285	intergenic	Eosinophil counts	MIR4776-1,IKZF2,MIR4776-2	5e-10	19198610	0.124675	2724390
ALU_umary_ALU_1985	2	218180772	rs11689435	intron	Metabolite levels (MHPG)	DIRC3	4e-06	23319000	0.151865	-133481
ALU_umary_ALU_1987	2	218265091	rs16857609	intron	Breast cancer	DIRC3	1e-15	23535729	0.74322	-31417
ALU_umary_ALU_1992	2	219576609	rs492400	intron_variant	Body mass index	.	4e-07	25673413	0.720314	1091580
ALU_umary_ALU_1996	2	220936379	rs10198756	intergenic	IgG glycosylation	MIR4268,EPHA4	3e-06	23382691	-0.191187	71725
ALU_umary_ALU_1997	2	220937928	rs10198756	intergenic	IgG glycosylation	MIR4268,EPHA4	3e-06	23382691	-0.13277	73274
L1_umary_LINE1_515	2	221503768	rs4674024	intron	Smoking initiation	LINC00607	2e-06	24665060	0.145083	4872402
ALU_umary_ALU_2011	2	223882884	rs12621643	missense	Acute lymphoblastic leukemia (childhood)	KCNE4	3e-06	19684603	-0.4182	-35099
ALU_umary_ALU_2013	2	224176050	rs7559271	intron	Facial morphology	PAX3	4e-16	22341974	0.162142	1107764
ALU_umary_ALU_2026	2	226753690	rs2629046	intergenic	Height	SERPINE2,FAM124B	8e-12	20881960	-0.126876	1705946
ALU_umary_ALU_2029	2	227473038	rs7558386	intergenic	Cerebrospinal P-tau181p levels	MIR5702,IRS1	1e-07	20932310	0.16319	-89101
ALU_umary_ALU_2034	2	229229743	rs4674973	intergenic	Age-related hearing impairment	MIR4439,NYAP2	4e-06	24939585	0.120808	3210465
L1_umary_LINE1_526	2	230341559	rs10187654	intergenic	Pulmonary function decline	MSL3P1,TRPM8	9e-06	22424883	0.143673	-4472500
ALU_umary_ALU_2046	2	232279814	rs4973397	intergenic	Anti-saccade response	B3GNT7,ZBTB8OSP2	6e-08	25387707	0.334859	-11657
ALU_umary_ALU_2051	2	233845893	rs2140773	intron	Liver enzyme levels (gamma-glutamyl transferase)	EFHD1	1e-09	22001757	0.1393	332718
L1_umary_LINE1_530	2	235519810	rs4663476	intergenic	Response to angiotensin II receptor blocker therapy	ARL4C,HSPA8P10	8e-06	22566498	0.27148	-81254
ALU_umary_ALU_2058	2	236098973	rs1991705	intergenic	Obesity-related traits	SH3BP4,AGAP1	7e-06	23251661	0.344285	-29978
ALU_umary_ALU_2063	2	237757893	rs2580816	intergenic	Height	NPPC,DIS3L2	6e-22	20881960	-0.14615	4959927
ALU_umary_ALU_2066	2	238213969	rs10202497	intron	Aging (time to event)	COL6A3	8e-06	21782286	0.393792	-56925
ALU_umary_ALU_2076	2	239883408	rs12477314	intergenic	Pulmonary function	FLJ43879,HDAC4	1e-07	21946350	-0.326935	6260
ALU_umary_ALU_2081	2	240860729	rs13424612	intron	Odorant perception (isobutyraldehyde)	NDUFA10	6e-10	23910658	-0.175786	-39392
L1_umary_LINE1_537	3	656449	rs2727943	intergenic	Bipolar disorder	RPL23AP39,RPL21P17	3e-08	22205951	-0.110968	-1241524
ALU_umary_ALU_2101	3	2814041	rs7652782	intron	Serum uric acid levels	CNTN4	7e-07	24379826	0.696621	-7575
ALU_umary_ALU_2103	3	2962004	rs794185	intron	Multiple sclerosis--Brain Glutamate Levels	SUMF1	6e-07	20802204	-0.142649	-1475354
ALU_umary_ALU_2109	3	4205161	rs2587949	intron	Periodontitis (DPAL)	SUMF1	8e-06	24024966	-0.549333	-18455
ALU_umary_ALU_2116	3	5484122	rs9866825	intergenic	QT interval	GRM7,LMCD1-AS1	8e-06	23166209	0.143774	-2766668
ALU_umary_ALU_2121	3	6103050	rs3749380	cds-synon	Panic disorder	GRM7	2e-06	19165232	-0.115822	-800247
ALU_umary_ALU_2123	3	6395833	rs271066	intergenic	Alzheimer's disease (age of onset)	MRPS35P1,MRPS36P1	3e-06	22005931	0.502692	18138
ALU_umary_ALU_2124	3	6525411	rs17216035	intergenic	Visceral adipose tissue adjusted for BMI	MRPS35P1,MRPS36P1	3e-06	22589738	-0.207452	43786
ALU_umary_ALU_2127	3	6679968	rs17216035	intergenic	Visceral adipose tissue adjusted for BMI	MRPS35P1,MRPS36P1	3e-06	22589738	-0.170782	198343
ALU_umary_ALU_2129	3	7130385	rs1810320	intron	Breast cancer	GRM7	3e-06	23468962	0.158985	-153584
ALU_umary_ALU_2130	3	7133401	rs1810320	intron	Breast cancer	GRM7	3e-06	23468962	0.194995	-150568
ALU_umary_ALU_2131	3	7170191	rs1810320	intron	Breast cancer	GRM7	3e-06	23468962	0.203465	-113778
ALU_umary_ALU_2138	3	7538755	rs9870680	intron	Major depressive disorder (broad)	GRM7	1e-06	20038947	-0.306085	9200
ALU_umary_ALU_2153	3	11204180	rs2597513	intergenic	Height	HDAC11,FBLN2	7e-10	20881960	0.126532	-2351656
ALU_umary_ALU_2155	3	11700123	rs6782029	intron	Anorexia nervosa	VGLL4	9e-06	21079607	0.274954	24334
ALU_umary_ALU_2157	3	12137073	rs2279440	UTR-3	Glucose homeostasis traits	SETD5	3e-06	25524916	0.129714	2618562
SVA_umary_SVA_157	3	12696232	rs3729931	intron	Cardiac hypertrophy	RAF1	7e-07	21348951	-0.417414	69716
ALU_umary_ALU_2160	3	12818468	rs2569991	intergenic	Periodontitis (DPAL)	MARK3P2,IQSEC1	1e-06	24024966	-0.169128	-104729
ALU_umary_ALU_2161	3	14083172	rs9875589	intergenic	Ovarian reserve	WNT7A,VN1R20P	4e-06	22116950	-0.252735	122015
ALU_umary_ALU_2167	3	15639177	rs7651039	intron	Coronary heart disease	BTD	2e-06	21378990	-0.213046	-8827
ALU_umary_ALU_2169	3	16197534	rs6771632	intergenic	Lung function (forced expiratory flow between 25%25 and 75%25 of forced vital capacity)	IMPDH1P8,GALNT15	9e-06	24023788	-0.421994	5391
ALU_umary_ALU_2173	3	16796099	rs1372072	intron	Primary biliary cirrhosis	PLCL2	2e-08	21399635	0.291495	-159160
ALU_umary_ALU_2188	3	19035452	rs1124376	intron	Bipolar disorder and schizophrenia	KAT2B	5e-06	20889312	-0.134304	-1073094
ALU_umary_ALU_2220	3	24348776	rs9310736	intron	Red blood cell traits	THRB	6e-16	23222517	-0.181982	-2035
L1_umary_LINE1_564	3	24987874	rs9840225	intergenic	PR interval in Tripanosoma cruzi seropositivity	RNA5SP125,CFL1P7	6e-06	24324551	0.22536	-193156
ALU_umary_ALU_2227	3	25278459	rs993804	intron	Bipolar disorder and schizophrenia	LOC101927874	1e-06	20889312	0.287682	166288
ALU_umary_ALU_2229	3	25389913	rs993804	intron	Bipolar disorder and schizophrenia	LOC101927874	1e-06	20889312	0.235794	277742
ALU_umary_ALU_2233	3	26248706	rs1382167	intron	Airway wall thickness	ZNF385D	8e-06	25517131	0.109513	4612163
L1_umary_LINE1_567	3	26524464	rs2202157	intergenic	Tuberculosis	VENTXP4,LRRC3B	8e-07	24057671	-0.202525	-18956
ALU_umary_ALU_2238	3	26906584	rs4973768	UTR-3	Breast cancer	SLC4A7	6e-07	20453838	0.202808	-509429
ALU_umary_ALU_2242	3	27899269	rs653465	intron	Breast cancer (early onset)	NEK10	5e-12	24493630	-0.127336	555625
ALU_umary_ALU_2247	3	28707068	rs7617877	intron	Parkinson's disease	LINC00693	3e-06	21044948	-0.593255	1304
ALU_umary_ALU_2248	3	28840179	rs669607	intergenic	Multiple sclerosis	EOMES,CMC1	2e-15	21833088	0.141223	768735
ALU_umary_ALU_2251	3	29239899	rs4680719	intergenic	Metabolite levels (HVA)	MESTP4,RBMS3-AS3	3e-06	23319000	-0.411347	-35747
ALU_umary_ALU_2258	3	31210598	rs1506203	intergenic	Eating disorders (purging via substances)	FNBP1P2,CNN2P6	8e-06	23568457	-0.183172	170095
ALU_umary_ALU_2262	3	31400671	rs11129295	intergenic	Multiple sclerosis	EOMES,CMC1	1e-09	21833088	0.114262	3611891
ALU_umary_ALU_2265	3	31881398	rs12630931	intron	Periodontal disease-related phenotypes	OSBPL10	6e-06	24347629	0.146256	-100369
ALU_umary_ALU_2279	3	35346637	rs950146	intergenic	Erectile dysfunction in type 1 diabetes	NBPF21P,DCLK3	4e-06	22704111	0.140872	-1333462
ALU_umary_ALU_2289	3	36839159	rs75968099	intergenic	Schizophrenia	HSPD1P6,TRANK1	1e-13	25056061	0.830705	-19424
ALU_umary_ALU_2292	3	37361602	rs13072940	intergenic	Autism spectrum disorder%2C attention deficit-hyperactivity disorder%2C bipolar disorder%2C major depressive disorder%2C and schizophrenia (combined)	HSPD1P6,TRANK1	9e-06	23453885	-0.242211	518979
ALU_umary_ALU_2294	3	37604440	rs6763048	intron	PR interval	SCN5A	4e-12	23139255	0.238091	-1076954
ALU_umary_ALU_2298	3	38399708	rs7623430	N/A	Response to abacavir-containing treatment in HIV-1 infection (virologic failure)	RFC3P1	7e-06	25461247	-0.121686	2188365
L1_umary_LINE1_580	3	38626082	rs11708996	intron	QT interval	SCN5A	2e-11	24952745	0.572548	-7841
ALU_umary_ALU_2306	3	40241622	rs6599077	intron	Sleep-related phenotypes	MYRIP	1e-07	17903308	0.342956	145004
ALU_umary_ALU_2319	3	42898420	rs10865924	intron	Clozapine-induced agranulocytosis	ACKR2	3e-06	25187353	0.884627	3993
ALU_umary_ALU_2324	3	44340304	rs13323323	intron	IgG glycosylation	TOPAZ1	4e-06	23382691	0.184129	6980
ALU_umary_ALU_2325	3	45542662	rs2742417	intron,nearGene-5	Response to anti-depressant treatment in major depressive disorder	LIMD1-AS1,SACM1L	5e-07	22041458	0.258687	-188789
ALU_umary_ALU_2326	3	45692507	rs2742417	intron,nearGene-5	Response to anti-depressant treatment in major depressive disorder	LIMD1-AS1,SACM1L	5e-07	22041458	-0.180857	-38944
ALU_umary_ALU_2330	3	46661859	rs6808835	cds-synon,nearGene-5	Cerebrospinal fluid levels of Alzheimer's disease-related proteins	CCRL2,LOC102724297	2e-13	25340798	0.216074	211995
ALU_umary_ALU_2333	3	47782873	rs319690	intron	Blood pressure	MAP4	3e-08	21909110	-0.516731	-144611
ALU_umary_ALU_2337	3	48372326	rs319690	intron	Blood pressure	MAP4	3e-08	21909110	0.473873	444842
ALU_umary_ALU_2340	3	48746088	rs11719291	intron	Cognitive function	IP6K2	3e-06	25644384	0.796997	10382
ALU_umary_ALU_2345	3	49783822	rs14165	nearGene-3	Refractive error	CACNA1D	2e-08	23396134	-0.134824	-4063586
ALU_umary_ALU_2346	3	50063039	rs7613875	upstream_gene_variant	Body mass index	.	5e-07	25673413	0.377627	128958
ALU_umary_ALU_2347	3	50879175	rs1031925	intron_variant	Melanoma	.	8e-06	24980573	0.361974	-462668
ALU_umary_ALU_2349	3	51763948	rs1031925	intron_variant	Melanoma	.	8e-06	24980573	0.746096	422105
ALU_umary_ALU_2352	3	53500015	rs2029213	intron	Heart rate	DCP1A	7e-06	23583979	0.604745	121770
L1_umary_LINE1_590	3	55788580	rs2564921	3_prime_UTR_variant	Height	.	2e-12	23563607	-0.105377	2697011
ALU_umary_ALU_2369	3	57564192	rs6768930	intron_variant	Obesity-related traits	.	5e-06	23251661	0.314477	-229917
ALU_umary_ALU_2371	3	57984332	rs6764184	intron_variant	Optic cup area	.	1e-08	25631615	0.721331	-36207
L1_umary_LINE1_597	3	59852903	rs1825630	intron	Aortic root size	FHIT	8e-06	21223598	0.261652	-49898
ALU_umary_ALU_2400	3	63209012	rs832187	intron,intron	Schizophrenia	C3orf49,THOC7	1e-08	25056061	0.121591	-624038
ALU_umary_ALU_2401	3	63540965	rs1231831	intron	Metabolite levels (X-11787)	CADPS	2e-06	23934736	-0.127703	939599
ALU_umary_ALU_2413	3	66951653	rs6792584	intron_variant	Corneal astigmatism	.	5e-06	22144915	0.168524	-529311
L1_umary_LINE1_612	3	75101216	rs13073838	intron	Economic and political preferences	CNTN3	3e-06	22566634	-0.303506	473513
ALU_umary_ALU_2455	3	76222309	rs264537	intron	Periodontitis (PAL4Q3)	ROBO2	3e-06	24024966	-0.180873	-500457
ALU_umary_ALU_2461	3	76985883	rs264537	intron	Periodontitis (PAL4Q3)	ROBO2	3e-06	24024966	0.127361	263117
ALU_umary_ALU_2475	3	79811626	rs7642482	intergenic	Expressive vocabulary in infants	VDAC1P7,MRPS17P3	1e-08	25226531	0.118708	2093870
ALU_umary_ALU_2478	3	80964882	rs10511112	intergenic	Migraine	HNRNPA3P8,GBE1	5e-06	23793025	-0.174377	596419
L1_umary_LINE1_624	3	82144869	rs3849570	intron_variant	Body mass index	.	2e-08	25673413	-0.156047	401908
SVA_umary_SVA_174	3	82615586	rs9757252	intergenic	Prostate cancer (gene x gene interaction)	PRKRIRP2,VGLL3	5e-06	22219177	-0.108187	-4278892
L1_umary_LINE1_627	3	84433395	rs10511089	intergenic	Brain structure	SRRM1P2,LINC00971	7e-07	20171287	-0.206369	-47673
L1_umary_LINE1_629	3	85576571	rs17518584	intron	Cognitive function	CADM2	1e-06	25644384	-0.506873	-28352
ALU_umary_ALU_2504	3	87520483	rs9883474	intergenic	Brain connectivity	KRT8P25,APOOP2	3e-09	23471985	-0.326852	-4966
ALU_umary_ALU_2505	3	87650933	rs4988462	intron	Tourette's syndrome or obsessive-compulsive disorder	POU1F1	4e-07	25158072	0.240299	337580
ALU_umary_ALU_2509	3	88478162	rs2880961	intergenic	Response to acetaminophen (hepatotoxicity)	ABCF2P1,NDUFA5P5	2e-07	21177773	0.300842	-46013
ALU_umary_ALU_2515	3	89306839	rs7632427	intergenic	Orofacial clefts	EPHA3,PROS2P,PROSP	4e-08	22863734	0.478668	-227538
ALU_umary_ALU_2535	3	95874517	rs9814870	intergenic	Male infertility	MTHFD2P1,HNRNPKP4	7e-07	19478329	-0.135624	185674
ALU_umary_ALU_2549	3	98375076	rs2670321	intergenic	RR interval (heart rate)	ACTG1P13,COL8A1	2e-06	20031603	0.167821	-792031
ALU_umary_ALU_2552	3	98726776	rs771767	intergenic	Multiple sclerosis	NFKBIZ,ZPLD1	9e-09	21833088	0.143657	-3021862
ALU_umary_ALU_2565	3	100177266	rs13081855	intron	Age-related macular degeneration	COL8A1	4e-13	23455636	0.257987	695727
ALU_umary_ALU_2567	3	100410560	rs12486865	intergenic	Visceral adipose tissue/subcutaneous adipose tissue ratio	VTI1BP1,TBC1D23	7e-06	22589738	0.117231	454004
ALU_umary_ALU_2572	3	101432386	rs9811920	intron	Axial length	CMSS1	5e-11	24144296	-0.124175	1588093
ALU_umary_ALU_2575	3	103171376	rs1397924	intergenic	Economic and political preferences (environmentalism)	MIR548AB,RAP1BP2	1e-06	22566634	0.62661	-73716
ALU_umary_ALU_2577	3	103419436	rs12485744	intergenic	Economic and political preferences (environmentalism)	MIR548AB,RAP1BP2	2e-06	22566634	0.807955	21667
ALU_umary_ALU_2578	3	103453396	rs2677247	intergenic	IgG glycosylation	MIR548AB,RAP1BP2	9e-06	23382691	0.648711	2805
ALU_umary_ALU_2580	3	103849542	rs1673866	intergenic	IgG glycosylation	MIR548AB,RAP1BP2	7e-06	23382691	-0.177452	336106
ALU_umary_ALU_2589	3	105814935	rs10937540	intergenic	Economic and political preferences (environmentalism)	MIR548AB,RAP1BP2	4e-07	22566634	0.136243	2455717
ALU_umary_ALU_2591	3	106289201	rs12491921	intergenic	Cannabis dependence	CBLB,FCF1P3	1e-06	21668797	-0.434552	251
ALU_umary_ALU_2599	3	107893335	rs7640424	regulatory_region_variant	Body mass index	.	2e-06	25673413	-0.230108	-207881
ALU_umary_ALU_2606	3	109697784	rs10934011	intergenic	DNA methylation (parent-of-origin)	MIR4445,RPSAP29	1e-09	23725790	0.253988	-91786
ALU_umary_ALU_2610	3	110271029	rs12634229	intergenic	Atopic dermatitis	CCDC80,CD200R1L	2e-19	23042114	-0.118218	-2105279
ALU_umary_ALU_2614	3	110987478	rs7618314	intergenic	Airway responsiveness in chronic obstructive pulmonary disease	DZIP3,RETNLB	2e-06	25514360	0.19282	2546034
ALU_umary_ALU_2616	3	111226375	rs1881681	intergenic	Current cigarettes per day in chronic obstructive pulmonary disease	PVRL3,CD96	1e-06	21685187	-0.349121	59801
ALU_umary_ALU_2620	3	111712342	rs16859140	intron	Telomere length	TMPRSS7	5e-06	24478790	0.167977	-80252
ALU_umary_ALU_2623	3	112453505	rs1488193	intron	Economic and political preferences	CD200R1	6e-06	22566634	-0.119554	-228080
SVA_umary_SVA_179	3	112466720	rs1488193	intron	Economic and political preferences	CD200R1	6e-06	22566634	0.301151	-214865
ALU_umary_ALU_2627	3	113047156	rs7611694	intron	Prostate cancer	SIDT1	4e-13	23535732	0.42618	-228468
ALU_umary_ALU_2634	3	113903489	rs2087017	intergenic	Personality dimensions	QTRTD1,DRD3	6e-06	23903073	-0.316381	61476
ALU_umary_ALU_2637	3	114364938	rs9841504	intron,intron	Gastric cancer	LOC102723469,ZBTB20	2e-09	22037551	0.864885	2174
ALU_umary_ALU_2641	3	114915094	rs3732481	intron,intron	Mitochondrial DNA levels	LOC102723469,ZBTB20	3e-06	25240745	-0.123406	431681
ALU_umary_ALU_2646	3	115383091	rs4688011	intron	Arthritis (juvenile idiopathic)	TIMMDC1	1e-07	22354554	0.126864	-3844156
ALU_umary_ALU_2659	3	118172082	rs488628	intergenic	White matter integrity (interaction)	PTMAP8,IGSF11	6e-07	23218918	-0.294067	50747
ALU_umary_ALU_2666	3	120318983	rs9289146	intergenic	Obesity-related traits	RPL34P9,NDUFB4	7e-06	23251661	0.218072	82654
ALU_umary_ALU_2667	3	120425475	rs13077101	intron	Obesity-related traits	RABL3	1e-06	23251661	0.841662	144
ALU_umary_ALU_2669	3	121568819	rs2681424	intergenic	Multiple sclerosis	ILDR1,CD86	2e-07	22190364	0.204251	-200703
ALU_umary_ALU_2673	3	122445747	rs790116	intergenic	Response to angiotensin II receptor blocker therapy (opposite direction w/ diuretic therapy)	EIF4BP8,PARP14	2e-07	22566498	0.212547	64824
ALU_umary_ALU_2676	3	123126629	rs2124499	intron_variant	Body mass index	.	6e-06	25673413	-0.230722	-248065
ALU_umary_ALU_2677	3	123209274	rs6782025	UTR-3	Aging (facial)	STXBP5L	4e-09	23223146	-0.124483	2071298
ALU_umary_ALU_2681	3	124406522	rs333332	intron	Heschl's gyrus morphology	KALRN	2e-06	25130324	0.360756	78028
ALU_umary_ALU_2682	3	124568685	rs4678181	downstream_gene_variant	Calcium levels	.	1e-07	25972035	0.141849	2248502
ALU_umary_ALU_2685	3	124808631	rs2270778	cds-synon	Age-related hearing impairment (interaction)	HEG1	7e-09	24939585	0.18113	115942
SVA_umary_SVA_182	3	126090202	rs9282641	missense	Multiple sclerosis	CD86	1e-11	21833088	-0.161215	4293434
ALU_umary_ALU_2693	3	127015547	rs9871760	intergenic	MRI atrophy measures	C3orf56,TPRA1	4e-06	21116278	0.274386	22448
ALU_umary_ALU_2697	3	128395222	rs2712381	intron	Monocyte count	RPN1	2e-16	23314186	-0.554335	56622
ALU_umary_ALU_2701	3	129938434	rs16839793	intergenic_variant	Number of pregnancies	.	5e-06	25742292	0.12057	-2965379
ALU_umary_ALU_2733	3	137565396	rs16847609	intergenic_variant	Alzheimer's disease in APOE e4- carriers	.	5e-07	25778476	0.816489	-366498
SVA_umary_SVA_187	3	137845386	rs7638688	intron	Amyotrophic lateral sclerosis	NME9	1e-06	24931836	-0.11648	-180235
ALU_umary_ALU_2743	3	140524436	rs908821	intergenic	Multiple sclerosis	TRIM42,RPL23AP41	3e-06	19010793	0.496929	-16282
ALU_umary_ALU_2752	3	141318611	rs9857275	intron	Prion diseases	ZBTB38	2e-06	22210626	0.307338	240423
ALU_umary_ALU_2757	3	142460039	rs9826463	intron	QRS duration in Tripanosoma cruzi seropositivity	PLS1	4e-06	24324551	0.650532	131120
ALU_umary_ALU_2760	3	143194860	rs7632299	intron	Non-alcoholic fatty liver disease histology (lobular)	SLC9A9	4e-06	20708005	0.147538	138393
ALU_umary_ALU_2765	3	144308219	rs10513137	intron	Height	ZBTB38	8e-08	19893584	0.145358	3164789
ALU_umary_ALU_2769	3	144687884	rs9826463	intron	QRS duration in Tripanosoma cruzi seropositivity	PLS1	4e-06	24324551	-0.171518	2358965
ALU_umary_ALU_2770	3	145069463	rs345013	intergenic	Prostate cancer	RNA5SP144,LARP7P4	5e-06	17903305	0.903667	-104325
ALU_umary_ALU_2774	3	145244351	rs1371924	intron	Tonometry	SLC9A9	4e-06	17903302	0.192504	1994281
SVA_umary_SVA_190	3	147607852	rs11712066	intergenic	Infantile hypertrophic pyloric stenosis	SUCNR1,MBNL1	3e-21	23989729	-0.140522	-4222457
ALU_umary_ALU_2797	3	149142389	rs16864714	intergenic	Age-related hearing impairment (interaction)	P2RY1,HMGN2P13	2e-09	24939585	0.160808	-3501522
L1_umary_LINE1_714	3	151148555	rs1491976	intron	Response to abacavir-containing treatment in HIV-1 infection (virologic failure)	IGSF10	5e-06	25461247	0.390433	-34516
ALU_umary_ALU_2810	3	151748850	rs1351267	intergenic	Schizophrenia	SUCNR1,MBNL1	7e-06	23212062	-0.524311	-14851
ALU_umary_ALU_2814	3	152053972	rs1491976	intron	Response to abacavir-containing treatment in HIV-1 infection (virologic failure)	IGSF10	5e-06	25461247	-0.158818	870901
ALU_umary_ALU_2817	3	152611312	rs10513432	N/A	Immune reponse to smallpox (secreted IL-2)	ATP5LP5	4e-07	22610502	-0.212326	75947
ALU_umary_ALU_2829	3	154966214	rs13064954	intergenic	Diabetic retinopathy	LINC00881,CCNL1	7e-07	21441570	0.19417	-1888528
ALU_umary_ALU_2830	3	155040675	rs6440974	regulatory_region_variant	Psychotic symptoms in prion disease	.	4e-06	25897833	-0.146614	-312001
ALU_umary_ALU_2831	3	155382871	rs6440974	regulatory_region_variant	Psychotic symptoms in prion disease	.	4e-06	25897833	0.346932	30195
ALU_umary_ALU_2834	3	155818384	rs3851357	intron	IgG glycosylation	PLCH1	9e-06	23382691	0.11149	550944
ALU_umary_ALU_2839	3	156239882	rs7651778	intergenic	Corneal astigmatism	SSR3,TIPARP-AS1	5e-06	23761726	0.397945	-96673
ALU_umary_ALU_2845	3	157962934	rs7646881	N/A	Tetralogy of Fallot	LOC100287290	2e-06	23297363	0.519459	-490345
ALU_umary_ALU_2846	3	158089835	rs6802315	intergenic	Periodontitis (CDC/AAP)	RPL35AP9,MFSD1	3e-07	24024966	0.297582	-424525
ALU_umary_ALU_2879	3	163709222	rs7427021	intergenic	Bipolar disorder	RNU7-82P,MIR1263	5e-06	19416921	0.216942	-52742
ALU_umary_ALU_2890	3	166362314	rs1581057	intergenic	Social communication problems	OTOL1,TOMM22P6	6e-06	24564958	0.19186	4540790
ALU_umary_ALU_2892	3	166390230	rs7427021	intergenic	Bipolar disorder	RNU7-82P,MIR1263	5e-06	19416921	0.159189	2628266
ALU_umary_ALU_2895	3	166544603	rs6445035	intergenic	Aspirin hydrolysis (plasma)	SLITRK3,BCHE	9e-17	23508960	-0.186132	1064503
ALU_umary_ALU_2905	3	168199075	rs7627289	intron	Visceral fat	WDR49	2e-06	22589738	-0.204231	850237
ALU_umary_ALU_2909	3	168885760	rs9864370	intron	Multiple myeloma (hyperdiploidy)	MECOM	9e-06	23502783	0.66807	-30480
ALU_umary_ALU_2913	3	169474323	rs13097028	intergenic	Melanoma	SDHDP3,TERC	7e-07	24980573	0.826684	9381
ALU_umary_ALU_2919	3	169951024	rs10936632	intergenic	Prostate cancer	SKIL,CLDN11	7e-22	21743467	-0.304943	-179078
ALU_umary_ALU_2925	3	171626388	rs3913363	intergenic	Response to angiotensin II receptor blocker therapy	TMEM212,FNDC3B	4e-07	22566498	0.794238	-27515
ALU_umary_ALU_2929	3	172322950	rs509035	intron	Height	GHSR	3e-23	25282103	-0.144171	159501
ALU_umary_ALU_2931	3	172409227	rs16852912	intergenic	Aging (time to event)	RPL21P43,MECOM	3e-06	21782286	0.131111	3722551
L1_umary_LINE1_751	3	173917228	rs13074924	intergenic	Major depressive disorder	NLGN1,RPL8P4	9e-06	20516156	0.202569	-111817
ALU_umary_ALU_2944	3	174225443	rs10936797	intron	Obesity-related traits	NAALADL2	2e-06	23251661	-0.238833	31200
ALU_umary_ALU_2945	3	174250911	rs10936797	intron	Obesity-related traits	NAALADL2	2e-06	23251661	0.23359	56668
ALU_umary_ALU_2947	3	174410750	rs1353899	intron	Alcohol consumption	LINC00578	4e-06	23743675	-0.136993	-2818229
ALU_umary_ALU_2951	3	175673943	rs11923600	intergenic	Height	EI24P1,MIR7977	8e-06	23456168	0.189964	-253508
ALU_umary_ALU_2958	3	176143034	rs572169	cds-synon	Height	GHSR	1e-07	25429064	-0.154821	3977307
SVA_umary_SVA_194	3	176990180	rs12629106	intergenic	Systemic lupus erythematosus	ASS1P7,LINC00578	4e-06	21408207	-0.245039	-104892
ALU_umary_ALU_2966	3	178111045	rs7612209	intron	Cognitive performance	KCCAT211,LOC102724550	4e-06	19734545	0.152565	514056
L1_umary_LINE1_758	3	180091672	rs9842133	intron	Blood metabolite levels	PEX5L	4e-12	24816252	0.257707	427570
ALU_umary_ALU_2979	3	180484110	rs6782299	intron	Schizophrenia	LOC101928882	1e-07	19571811	-0.148627	-66592
ALU_umary_ALU_2986	3	182299013	rs2239612	intron	Esophageal cancer (squamous cell)	ST6GAL1	6e-14	22960999	0.123831	-4494229
ALU_umary_ALU_2990	3	184273589	rs1969253	intron	Major depressive disorder	DVL3	5e-06	22472876	0.157689	397077
L1_umary_LINE1_761	3	186372141	rs9898	missense	Activated partial thromboplastin time	HRG	1e-11	20303064	0.331664	-18486
SVA_umary_SVA_198	3	186700649	rs1648707	intergenic	Adiponectin levels	RFC4,ADIPOQ	3e-12	20011104	0.198987	148938
ALU_umary_ALU_2998	3	186957964	rs3852053	UTR-3	Amyotrophic lateral sclerosis (sporadic)	MASP1	2e-07	24529757	0.284848	20764
ALU_umary_ALU_3000	3	187820550	rs16862782	intergenic	Myopia (pathological)	BCL6,LPP-AS2	5e-07	23049088	0.184955	132660
L1_umary_LINE1_762	3	187835312	rs7620457	upstream_gene_variant	Body mass index	.	9e-06	25673413	-0.136015	3805834
ALU_umary_ALU_3001	3	187898598	rs9898	missense	Activated partial thromboplastin time	HRG	1e-111	22703881	0.15059	1507971
ALU_umary_ALU_3010	3	188883226	rs710521	intergenic	Urinary bladder cancer	MIR944,LEPREL1,P3H2	1e-07	18794855	-0.132505	-762707
ALU_umary_ALU_3022	3	190999464	rs10937470	intron	Total ventricular volume	UTS2B	9e-06	21116278	-0.770457	-1344
ALU_umary_ALU_3031	3	192045380	rs604222	intergenic	Major depressive disorder	OPA1-AS1,DPPA2P3	7e-06	23377640	-0.139013	-1538330
ALU_umary_ALU_3032	3	192376526	rs789852	intron	QT interval	TMEM44	7e-07	20031603	0.120156	-1950572
ALU_umary_ALU_3036	3	192768512	rs604222	intergenic	Major depressive disorder	OPA1-AS1,DPPA2P3	7e-06	23377640	0.187737	-815198
L1_umary_LINE1_769	3	193354185	rs1254774	intron	Response to platinum-based chemotherapy (cisplatin)	LPP	4e-06	21844884	-0.144898	4934659
ALU_umary_ALU_3045	3	194630864	rs2676917	intergenic	Metabolite levels (Pyroglutamine)	FAM43A,XXYLT1	7e-06	23934736	0.143749	-107009
ALU_umary_ALU_3048	3	194768524	rs3892715	intergenic	Attention deficit hyperactivity disorder (time to onset)	FAM43A,XXYLT1	6e-06	18937294	0.240718	10514
SVA_umary_SVA_202	3	195829642	rs9859260	intron	Mean corpuscular volume	TFRC	8e-14	19862010	0.378272	29095
ALU_umary_ALU_3052	3	196601099	rs7611238	intron_variant	Body mass index	.	1e-06	25673413	-0.106197	1248910
SVA_umary_SVA_203	4	146749	rs11723261	intron_variant	Immune response to smallpox vaccine (IL-6)	.	4e-06	22542470	0.609495	-141961
ALU_umary_ALU_3058	4	255772	rs11723261	intron_variant	Immune response to smallpox vaccine (IL-6)	.	4e-06	22542470	0.614829	-32938
ALU_umary_ALU_3062	4	1301833	rs13108904	intron,ncRNA	Obesity-related traits	LOC101928676,MAEA	2e-06	23251661	-0.77095	10720
SVA_umary_SVA_204	4	4014421	rs13128441	intron	Celiac disease	STK32B	8e-06	23936387	-0.115378	-1147968
L1_umary_LINE1_773	4	5667998	rs735172	intron	Prostate cancer (gene x gene interaction)	EVC	2e-06	22219177	-0.150873	-90871
SVA_umary_SVA_205	4	9603244	rs734553	intron	Uric acid levels	SLC2A9	1e-192	19503597	-0.160014	-319760
SVA_umary_SVA_206	4	9704849	rs11722228	intron	Urate levels	SLC2A9	7e-24	20139978	0.193245	-210892
ALU_umary_ALU_3085	4	10722293	rs16872571	intergenic	Vitiligo	CLNK,RNPS1P1	2e-08	22561518	-0.694104	-4560
ALU_umary_ALU_3090	4	12239264	rs6819013	intergenic	QT interval	LDB2,MTND5P4	6e-06	23534349	-0.153485	-4668740
L1_umary_LINE1_783	4	14849038	rs10489087	intron	Hemostatic factors and hematological phenotypes	LINC01182	5e-06	17903294	-0.145879	1054622
ALU_umary_ALU_3109	4	17150918	rs12643440	intergenic	Metabolite levels (Pyroglutamine)	MTND5P4,RPS7P6	5e-06	23934736	0.365431	-70315
L1_umary_LINE1_786	4	18162689	rs1503874	intergenic	Illicit drug use	KRT18P63,RPL21P46	4e-06	23942779	0.472394	34048
ALU_umary_ALU_3121	4	19366160	rs4698169	intergenic	Temperament (bipolar disorder)	MTND5P4,RPS7P6	2e-06	22365631	-0.130927	2230817
ALU_umary_ALU_3139	4	22043212	rs4697263	intergenic	Age-related hearing impairment (interaction)	KCNIP4-IT1,GPR125	9e-09	24939585	0.836247	-25461
ALU_umary_ALU_3159	4	26438630	rs7442317	intergenic	Attention deficit hyperactivity disorder motor coordination	EEF1A1P21,RPS3AP17	4e-06	21473668	0.128881	-3464422
ALU_umary_ALU_3168	4	28320770	rs2309717	intergenic	Refractive astigmatism	IGBP1P5,MIR4275	1e-06	25367360	-0.254581	70532
ALU_umary_ALU_3173	4	28925353	rs2309717	intergenic	Refractive astigmatism	IGBP1P5,MIR4275	1e-06	25367360	0.121592	675115
ALU_umary_ALU_3176	4	29733154	rs13149020	intergenic	QT interval	STIM2,MRPL51P1	8e-06	23166209	-0.123188	2539083
ALU_umary_ALU_3178	4	29907839	rs7442317	intergenic	Attention deficit hyperactivity disorder motor coordination	EEF1A1P21,RPS3AP17	4e-06	21473668	0.865361	4787
ALU_umary_ALU_3185	4	30892082	rs6856768	intergenic	Alzheimer's disease	RPS3AP17,PCDH7	5e-06	22832961	0.179184	423916
ALU_umary_ALU_3194	4	31591472	rs4692256	intergenic_variant	Brain imaging	.	NA	20100581	-0.122193	3848376
ALU_umary_ALU_3195	4	31841415	rs2177312	intergenic	Very long-chain saturated fatty acid levels (fatty acid 22:0)	PCDH7,MAPRE1P2	5e-06	25378659	0.526773	-107628
ALU_umary_ALU_3220	4	36325205	rs1567482	intron	Adverse response to chemotherapy (neutropenia/leucopenia) (5-fluorouracil)	LOC101928667	6e-06	23648065	0.145951	298458
L1_umary_LINE1_818	4	37952092	rs10010758	intron	Periodontal microbiota	TBC1D1	4e-06	22699663	0.443578	13574
ALU_umary_ALU_3236	4	39410559	rs11096990	intron	Cognitive function	WDR19	6e-07	24684796	0.349415	123610
ALU_umary_ALU_3239	4	40235018	rs4833095	missense	Asthma and hay fever	TLR1	5e-12	24388013	0.130322	1435308
ALU_umary_ALU_3241	4	40700755	rs6832151	N/A	Graves' disease	LOC101930098	1e-13	21841780	0.111735	397122
ALU_umary_ALU_3242	4	40881204	rs4832928	intron	IgG glycosylation	RELL1	2e-06	23382691	0.124035	3235815
ALU_umary_ALU_3251	4	42088056	rs17641529	intron	Response to amphetamines	KCTD8	9e-06	22952603	0.148394	-2124109
ALU_umary_ALU_3255	4	42778324	rs6850606	intergenic	Interferon alpha levels in systemic lupus erythematosus	RPS7P7,GRXCR1	2e-06	25338677	-0.145994	-86372
ALU_umary_ALU_3259	4	43399986	rs2006970	intergenic	Metabolite levels (5-HIAA/ MHPG Ratio)	GRXCR1,RPS2P21	9e-06	23319000	0.29121	79479
L1_umary_LINE1_831	4	47007789	rs2055942	intron	Type 2 diabetes	GABRA4	1e-06	23937595	0.523895	39739
ALU_umary_ALU_3274	4	47496529	rs11726563	intron	Migraine - clinic-based	COX7B2	8e-06	23793025	-0.120431	672895
ALU_umary_ALU_3282	4	53222454	rs871606	intergenic	Blood pressure	LNX1-AS2,RPL21P44	1e-08	21909110	-0.167507	-1576791
ALU_umary_ALU_3284	4	53851852	rs13104971	intron	Lifetime average cigarettes per day in chronic obstructive pulmonary disease	SCFD2	1e-06	21685187	-0.276544	31697
ALU_umary_ALU_3287	4	54415654	rs6820391	intron	Cervical artery dissection	LNX1	2e-08	25420145	-0.449236	958
ALU_umary_ALU_3295	4	56371962	rs13113518	intron	Height	CLOCK	8e-09	25282103	0.70589	-27686
ALU_umary_ALU_3300	4	56621100	rs13113518	intron	Height	CLOCK	8e-09	25282103	0.176475	221452
ALU_umary_ALU_3304	4	57258170	rs282708	intergenic	Acute lymphoblastic leukemia (childhood)	SRIP1,MIR548AG1	5e-06	22076464	0.127948	-2245556
ALU_umary_ALU_3307	4	57717182	rs4599440	intergenic	Biochemical measures	MIR548AG1,RPL17P19	2e-06	19260141	-0.143013	-4249091
L1_umary_LINE1_845	4	58917529	rs12505749	intron	Airflow obstruction	SRP72	5e-06	22837378	0.128256	1583417
L1_umary_LINE1_846	4	59622450	rs282708	intergenic	Acute lymphoblastic leukemia (childhood)	SRIP1,MIR548AG1	8e-06	22076464	0.308518	118724
ALU_umary_ALU_3316	4	61825109	rs145379083	intergenic	Bulimia nervosa	EXOC5P1,LARP1BP1	3e-06	23568457	-0.19167	-2068169
ALU_umary_ALU_3323	4	62983304	rs6819266	intergenic	Age-related macular degeneration	RPL21P47,HMGN1P11	8e-06	23326517	0.141818	-358966
ALU_umary_ALU_3331	4	64563186	rs1425392	intergenic	Post-traumatic stress disorder (asjusted for relatedness)	TECRL,MTND5P13	7e-06	23726511	0.189588	-829026
ALU_umary_ALU_3340	4	65216746	rs7656244	intron	Kawasaki disease	TECRL	3e-07	22446961	0.492698	46331
L1_umary_LINE1_861	4	66809081	rs4860223	intergenic	Response to platinum-based chemotherapy (cisplatin)	RPS23P3,CENPC	1e-06	21844884	0.151591	-805488
ALU_umary_ALU_3354	4	67106616	rs7654157	intergenic_variant	Dysphagia	.	5e-06	26116289	-0.123329	884845
ALU_umary_ALU_3360	4	67754010	rs1155865	intergenic	Cognitive test performance	RPS23P3,CENPC	2e-06	17903297	0.773712	20153
ALU_umary_ALU_3362	4	67963892	rs7690543	intergenic	Glucose homeostasis traits	RPS23P3,CENPC	2e-06	25524916	0.323812	-92721
ALU_umary_ALU_3368	4	68944779	rs7685921	intron	Fractional exhaled nitric oxide (childhood)	SLC4A4	9e-07	24315451	-0.131039	-3083766
ALU_umary_ALU_3378	4	70096959	rs4356975	intron	Obesity-related traits	UGT2B7	2e-07	23251661	0.435028	124496
ALU_umary_ALU_3379	4	70413673	rs4356975	intron	Obesity-related traits	UGT2B7	2e-07	23251661	-0.206318	441210
ALU_umary_ALU_3380	4	70477018	rs16848425	intergenic	Height	ADAMTS3,HNRNPA1P67	7e-12	25429064	0.185876	-3038807
L1_umary_LINE1_869	4	71093312	rs7654157	intergenic_variant	Dysphagia	.	5e-06	26116289	0.111876	4871541
ALU_umary_ALU_3389	4	72714702	rs1155563	intron	Vitamin D levels	GC	4e-09	25208829	0.358377	71214
ALU_umary_ALU_3390	4	72719816	rs1155563	intron	Vitamin D levels	GC	4e-09	25208829	0.364631	76328
ALU_umary_ALU_3393	4	72970727	rs7041	missense	Serum vitamin D-binding protein levels	GC	1e-246	24740207	-0.151965	352393
ALU_umary_ALU_3400	4	73889677	rs1894292	intron	Prostate cancer	AFM	5e-13	23535732	-0.394117	-459481
ALU_umary_ALU_3409	4	75736473	rs6854845	intergenic_variant	Survival in rectal cancer	.	6e-07	25866641	0.446267	915018
ALU_umary_ALU_3411	4	76782766	rs4333130	intron	Ankylosing spondylitis	ANTXR2	9e-08	20062062	0.116443	-4167063
ALU_umary_ALU_3412	4	76993824	rs17001654	intron_variant	Body mass index	.	8e-09	25673413	0.346184	785409
ALU_umary_ALU_3413	4	77023821	rs6812193	intron,intron	Parkinson's disease	FAM47E,FAM47E-STBD1	3e-11	25064009	-0.290999	-175165
ALU_umary_ALU_3428	4	79159515	rs1268789	intron	Hair morphology	FRAS1	7e-08	19896111	-0.239239	-121178
ALU_umary_ALU_3430	4	79289449	rs1268789	intron	Hair morphology	FRAS1	7e-08	19896111	0.342635	8756
ALU_umary_ALU_3431	4	79322982	rs1268789	intron	Hair morphology	FRAS1	7e-08	19896111	-0.375746	42289
ALU_umary_ALU_3432	4	79359180	rs7679218	intron	Amyotrophic lateral sclerosis (sporadic)	ANXA3	5e-06	24529757	-0.167847	-147684
L1_umary_LINE1_878	4	80768545	rs10518224	intergenic	Quantitative traits	OR7E94P,PCAT4	7e-06	19197348	0.35383	204037
ALU_umary_ALU_3445	4	81136692	rs1458038	intergenic	Blood pressure	PRDM8,FGF5	3e-14	21909110	-0.187493	-28031
ALU_umary_ALU_3449	4	82630148	rs1268789	intron	Hair morphology	FRAS1	7e-08	19896111	0.113074	3349455
ALU_umary_ALU_3455	4	83322573	rs17556750	intergenic	Height	PRKG2,RASGEF1B	8e-48	25282103	-0.133722	1167005
ALU_umary_ALU_3457	4	83340696	rs11732231	intron	PR interval	ARHGAP24	3e-09	23139255	0.113584	-3342864
ALU_umary_ALU_3472	4	86099317	rs7691216	intron	IgG glycosylation	ARHGAP24	7e-06	23382691	0.30301	-30299
ALU_umary_ALU_3474	4	86470382	rs3113494	nearGene-5	Amyotrophic lateral sclerosis	C4orf36	9e-07	22470424	0.164221	-1362219
ALU_umary_ALU_3475	4	86584502	rs10516809	cds-synon	Pulmonary function decline	HERC5	9e-06	22424883	-0.126778	-2836584
L1_umary_LINE1_885	4	86607956	rs7660702	intron	Electrocardiographic traits	ARHGAP24	3e-17	20062063	0.371073	-43508
ALU_umary_ALU_3481	4	88634296	rs11733008	intergenic	Non-small cell lung cancer (survival)	DMP1,CHCHD2P7	3e-06	25145502	0.381887	-37642
ALU_umary_ALU_3486	4	89963261	rs4416442	intron	Chronic obstructive pulmonary disease (moderate to severe)	FAM13A	1e-14	24621683	0.400876	96548
ALU_umary_ALU_3493	4	91294093	rs2736990	intron	Parkinson's disease	SNCA	2e-16	19915575	0.120666	615552
ALU_umary_ALU_3544	4	100376807	rs13126513	intron	Metabolite levels (MHPG)	C4orf17	8e-06	23319000	-0.184561	-67877
ALU_umary_ALU_3545	4	100740869	rs1789924	nearGene-5	Upper aerodigestive tract cancers	ADH1C	3e-07	21437268	0.180756	466583
ALU_umary_ALU_3554	4	102041749	rs17030795	intron	Anorexia nervosa	PPP3CA	6e-06	24514567	0.804748	-6327
ALU_umary_ALU_3562	4	103133356	rs233817	intron_variant	Sitting height ratio	.	4e-06	25865494	-0.312046	849668
L1_umary_LINE1_913	4	103343756	rs6533014	intergenic	Homeostasis model assessment of beta-cell function (interaction)	SLC39A8,NFKB1	7e-06	24204828	0.543157	-5984
SVA_umary_SVA_221	4	103830589	rs10010325	intron	Height	TET2	4e-11	20881960	-0.127108	-2275764
L1_umary_LINE1_915	4	104214686	rs4699052	intergenic	Testicular germ cell tumor	CENPE,DDX3P3,DDX3YP3	2e-07	19483681	0.454683	76896
ALU_umary_ALU_3567	4	104744617	rs3733631	nearGene-5	Menarche (age at onset)	TACR3	5e-13	25231870	-0.178383	103514
ALU_umary_ALU_3568	4	105466574	rs2454206	missense	Height	TET2	6e-09	25429064	0.134418	-730377
ALU_umary_ALU_3570	4	105597134	rs4698934	intron	Melanoma	TET2	8e-07	24980573	-0.156221	-542253
ALU_umary_ALU_3574	4	106507402	rs9790517	intron	Breast cancer	TET2	4e-08	23535729	0.201729	422624
ALU_umary_ALU_3576	4	106636862	rs10010325	intron	Height	TET2	4e-11	20881960	0.157946	530509
ALU_umary_ALU_3589	4	110000964	rs10012953	intergenic	Obesity-related traits	RNU6-35P,ELOVL6	3e-06	23251661	-0.135322	-963398
L1_umary_LINE1_922	4	110248315	rs1982346	intron	Lung function (forced expiratory volume in 1 second)	ARHGEF38	1e-07	24023788	0.151924	3669561
ALU_umary_ALU_3595	4	110934970	rs10011926	intron	Attention deficit hyperactivity disorder	ELOVL6	8e-06	20732626	0.137574	-91957
L1_umary_LINE1_928	4	112628973	rs10034228	intergenic	Myopia (pathological)	RPL36AP23,CCDC34P1	8e-13	21505071	0.932767	17223
ALU_umary_ALU_3601	4	112698437	rs10034228	intergenic	Myopia (pathological)	RPL36AP23,CCDC34P1	8e-13	21505071	0.82144	86687
ALU_umary_ALU_3607	4	114018264	rs7694725	intron	Prostate cancer (gene x gene interaction)	ANK2	2e-06	22219177	0.353937	17308
ALU_umary_ALU_3611	4	115012964	rs1440306	intergenic	Bronchopulmonary dysplasia	HAVCR1P2,TRAM1L1	1e-06	23897914	0.125541	-2862297
L1_umary_LINE1_934	4	115132707	rs7694725	intron	Prostate cancer (gene x gene interaction)	ANK2	2e-06	22219177	0.145842	1131751
ALU_umary_ALU_3612	4	115382209	rs4834703	intron_variant	Perioperative myocardial infarction in coronary artery bypass surgery	.	7e-06	25948407	0.164211	-3388260
ALU_umary_ALU_3613	4	115549930	rs4460079	intron	Blood pressure measurement (high sodium and potassium intervention)	ARSJ	3e-06	24165912	0.131616	688630
ALU_umary_ALU_3626	4	117350583	rs2389339	intergenic	IgG glycosylation	HAVCR1P2,TRAM1L1	3e-06	23382691	0.162523	-498866
L1_umary_LINE1_942	4	118765265	rs6838310	intergenic	Cognitive function	NT5C3AP1,NDST3	9e-07	25644384	0.447004	-112868
ALU_umary_ALU_3640	4	119774736	rs28580297	splice_acceptor_variant	Body mass index	.	9e-06	25760438	0.358839	1267934
ALU_umary_ALU_3641	4	120071667	rs10028773	N/A	Educational attainment	KLHL2P1	7e-06	25201988	-0.286092	-193592
ALU_umary_ALU_3643	4	120639904	rs10028773	N/A	Educational attainment	KLHL2P1	7e-06	25201988	-0.402034	374645
L1_umary_LINE1_946	4	120717544	rs2389202	intergenic	Sudden cardiac arrest	MIR1973,TRMT112P1	4e-07	21658281	0.139168	3463255
ALU_umary_ALU_3646	4	121582257	rs180730	intron	Fasting plasma glucose	PRDM5	5e-06	17903298	0.22697	-219533
ALU_umary_ALU_3648	4	122413817	rs7679475	intergenic_variant	Type 1 diabetes and autoimmune thyroid diseases	.	4e-10	25936594	0.137642	1020932
ALU_umary_ALU_3659	4	123796599	rs303084	intron_variant	Waist-to-hip ratio adjusted for body mass index	.	3e-07	25673412	-0.21578	650806
ALU_umary_ALU_3662	4	124947232	rs6534441	intergenic	Major depressive disorder	TECRP2,ANKRD50	7e-06	23377640	-0.134673	-468302
ALU_umary_ALU_3666	4	125551845	rs1320267	intergenic	Subclinical atherosclerosis traits (other)	TMEM248P1,RBM48P1	7e-06	17903303	-0.143828	-1381447
ALU_umary_ALU_3669	4	125659025	rs7682241	intergenic	Alopecia areata	IL2,IL21	4e-08	20596022	0.123097	2135150
ALU_umary_ALU_3683	4	127514866	rs2090104	intergenic	IgG glycosylation	RBM48P1,INTU	5e-06	23382691	0.201024	-951834
ALU_umary_ALU_3691	4	129207248	rs1602084	intron	Glucose homeostasis traits	MFSD8	5e-07	25524916	0.332664	363768
ALU_umary_ALU_3695	4	130066125	rs7655841	intron	Chronic obstructive pulmonary disease (moderate to severe)	SCLT1	7e-07	24621683	-0.24711	175335
ALU_umary_ALU_3696	4	130068441	rs7655841	intron	Chronic obstructive pulmonary disease (moderate to severe)	SCLT1	7e-07	24621683	-0.251693	177651
L1_umary_LINE1_965	4	132181662	rs1024020	intergenic	RR interval (heart rate)	CYCSP14,PGBD4P4	4e-07	20031603	0.142733	1043901
ALU_umary_ALU_3712	4	133117842	rs1908038	intergenic	Intelligence	CYCSP14,PGBD4P4	9e-08	22449649	0.125941	1984351
ALU_umary_ALU_3722	4	134488146	rs7690467	intergenic	Eating disorders	ELL2P2,R3HDM2P1	7e-06	22911880	-0.105912	1161751
ALU_umary_ALU_3723	4	134530768	rs10029269	intergenic	Non-small cell lung cancer	PES1P1,RPS2P27	4e-06	23144319	0.262898	-1249604
L1_umary_LINE1_967	4	134596423	rs13116011	intergenic_variant	Urate levels (BMI interaction)	.	9e-07	25811787	0.152749	-1827971
ALU_umary_ALU_3724	4	134922359	rs1494978	intergenic	Lung function (forced expiratory volume in 1 second)	PCDH10,PABPC4L	6e-06	24023788	-0.321097	-25442
ALU_umary_ALU_3726	4	135130281	rs1494978	intergenic	Lung function (forced expiratory volume in 1 second)	PCDH10,PABPC4L	6e-06	24023788	-0.296207	182480
ALU_umary_ALU_3734	4	136727588	rs75900745	intergenic	PR interval in Tripanosoma cruzi seropositivity	TERF1P3,SERF1AP1	2e-06	24324551	0.146785	-1363424
L1_umary_LINE1_971	4	138177334	rs75900745	intergenic	PR interval in Tripanosoma cruzi seropositivity	TERF1P3,SERF1AP1	2e-06	24324551	-0.269346	86322
ALU_umary_ALU_3748	4	138299005	rs75900745	intergenic	PR interval in Tripanosoma cruzi seropositivity	TERF1P3,SERF1AP1	2e-06	24324551	-0.123705	207993
ALU_umary_ALU_3753	4	139225217	rs10009124	intron_variant	Number of children	.	8e-08	25742292	0.130058	3051623
ALU_umary_ALU_3758	4	140938935	rs1531070	intron	Congenital heart malformation	MAML3	5e-12	23708190	0.204601	143608
ALU_umary_ALU_3782	4	145395308	rs1512281	downstream_gene_variant	Percentage gas trapping	.	2e-07	26030696	0.711511	881559
L1_umary_LINE1_985	4	147225296	rs10213084	intergenic	Heart rate	MIR7849,POU4F2	4e-06	23583979	-0.184838	-274042
ALU_umary_ALU_3796	4	148053950	rs1395821	intergenic	Coronary heart disease	TTC29,MIR548G	7e-07	21378988	0.537281	6400
ALU_umary_ALU_3811	4	150245271	rs6813195	intergenic	Type 2 diabetes	RPS3AP18,RPS14P6	4e-14	24509480	-0.110443	-3275204
ALU_umary_ALU_3812	4	150739953	rs11930273	intergenic	Visceral adipose tissue adjusted for BMI	ATP5LP4,DCLK2	1e-06	22589738	0.154715	-161804
ALU_umary_ALU_3816	4	151293914	rs981844	intron	Response to statins (LDL cholesterol change)	RNF175	1e-06	25350695	-0.135601	-3358114
L1_umary_LINE1_998	4	152732823	rs1395821	intergenic	Coronary heart disease	TTC29,MIR548G	7e-07	21378988	0.145802	4685273
ALU_umary_ALU_3831	4	154901061	rs17030434	intron	Electrocardiographic conduction measures	SFRP2	5e-06	19389651	0.184817	197465
L1_umary_LINE1_1008	4	158907289	rs17261688	intergenic	DNA methylation (variation)	MIR3688-2,RPS14P7,MIR3688-1	3e-06	23725790	0.120806	-2121528
ALU_umary_ALU_3854	4	159550097	rs1842896	intergenic	Coronary heart disease	MTND1P22,GUCY1A3	1e-11	22751097	0.11311	3038638
ALU_umary_ALU_3859	4	160626048	rs6840361	intergenic	Hair morphology	TOMM22P4,NAF1	4e-06	19896111	0.157611	-3112073
ALU_umary_ALU_3866	4	161692525	rs17291045	intergenic	HIV-1 control	MIR3688-2,RPS14P7,MIR3688-1	5e-08	20041166	0.325977	185628
ALU_umary_ALU_3868	4	162052427	rs35509282	intergenic	Colorectal cancer	MTHFD2P4,TOMM22P4	8e-09	25023989	0.123248	-1280978
ALU_umary_ALU_3872	4	162356657	rs7676384	intergenic	Response to amphetamines	RPS14P7,FSTL5	8e-06	22952603	-0.11009	183177
ALU_umary_ALU_3887	4	164757761	rs17638464	intron	Height	FSTL5	2e-06	20966902	0.125255	2155552
ALU_umary_ALU_3888	4	164802844	rs4533720	intron	Urinary uromodulin levels	2017-03-01	4e-07	24578125	0.214608	-156960
ALU_umary_ALU_3891	4	165034148	rs4533720	intron	Urinary uromodulin levels	2017-03-01	4e-07	24578125	0.242388	74344
ALU_umary_ALU_3900	4	166190784	rs17046216	intron	Insulin-related traits	MSMO1	2e-08	22791750	0.37234	-64920
ALU_umary_ALU_3910	4	167338794	rs17046216	intron	Insulin-related traits	MSMO1	3e-08	22791750	-0.11486	1083090
ALU_umary_ALU_3925	4	169756814	rs4521323	intron	Multiple myeloma (IgH translocation)	LOC101928478	9e-06	23502783	-0.186749	-4899100
ALU_umary_ALU_3926	4	170588849	rs10520163	intron	Schizophrenia	CLCN3	1e-09	25056061	0.37672	-37703
ALU_umary_ALU_3928	4	170834597	rs4692589	intron	Anxiety disorder	MFAP3L	9e-07	25390645	-0.388756	-100648
ALU_umary_ALU_3931	4	171428792	rs967616	intergenic	Lupus nephritis in systemic lupus erythematosus	HSP90AA6P,MIR6082	2e-06	24925725	0.216192	-459430
ALU_umary_ALU_3936	4	172288854	rs12640626	intron	Educational attainment	GPM6A	7e-06	23722424	0.120342	-4337418
ALU_umary_ALU_3943	4	174044228	rs6835098	nearGene-5,nearGene-5	Dementia and core Alzheimer's disease neuropathologic changes	GALNT7,LOC101930370	5e-06	25188341	0.37486	-45010
ALU_umary_ALU_3944	4	174149455	rs6835098	nearGene-5,nearGene-5	Dementia and core Alzheimer's disease neuropathologic changes	GALNT7,LOC101930370	5e-06	25188341	-0.403275	60217
ALU_umary_ALU_3946	4	174786708	rs11727767	intergenic	Obesity-related traits	RANP6,FBXO8	7e-06	23251661	0.174961	184660
ALU_umary_ALU_3951	4	175194482	rs10520163	intron	Schizophrenia	CLCN3	1e-09	25056061	0.139515	4567930
ALU_umary_ALU_3952	4	175211588	rs6852435	intergenic	Response to acetaminophen (hepatotoxicity)	CEP44,MIR4276	6e-06	21177773	-0.192053	-89191
ALU_umary_ALU_3953	4	175534305	rs12646911	intron_variant	Obesity in adult survivors of childhood cancer exposed to cranial radiation	.	1e-06	25963547	0.222731	832866
ALU_umary_ALU_3956	4	176281836	rs1395479	intergenic	Heart rate variability traits	NEIL3,AGA	7e-06	17903306	0.135322	-2036355
ALU_umary_ALU_3962	4	177288450	rs17746001	intergenic	Bipolar disorder and schizophrenia	RNA5SP173,LINC00290	3e-07	22688191	0.114848	-3367175
ALU_umary_ALU_3969	4	179198329	rs2702449	intergenic	Response to mTOR inhibitor (everolimus)	RNA5SP173,LINC00290	7e-06	24009623	0.216379	-203104
ALU_umary_ALU_3974	4	179444738	rs2702449	intergenic	Response to mTOR inhibitor (everolimus)	RNA5SP173,LINC00290	7e-06	24009623	-0.193835	43305
ALU_umary_ALU_3976	4	180256972	rs2716816	intergenic	Breast size	RNA5SP173,LINC00290	7e-06	22747683	-0.174462	-126340
ALU_umary_ALU_3979	4	180698483	rs6844851	intergenic	Bipolar disorder	RNA5SP173,LINC00290	9e-07	21254220	-0.133433	10483
ALU_umary_ALU_3981	4	181503039	rs10013166	intron	Preschool internalizing problems	TENM3	2e-06	24839885	0.138281	-1974290
ALU_umary_ALU_3997	4	185651677	rs2130392	intron	Kawasaki disease	CENPU	3e-08	22446962	0.609539	12508
ALU_umary_ALU_3998	4	185875956	rs11935103	intron,intron	Response to citalopram treatment	F11-AS1,LOC102723888	2e-06	22760553	0.137723	-1462379
ALU_umary_ALU_3999	4	185977809	rs4253399	intron	Venous thromboembolism	F11	3e-14	23650146	0.174247	-1210285
ALU_umary_ALU_4000	4	186361924	rs10014313	intergenic	Trans fatty acid levels	MRPS36P2,ADAM20P3	3e-06	25646338	0.169228	-2262471
ALU_umary_ALU_4001	4	186382160	rs2130392	intron	Kawasaki disease	CENPU	3e-08	22446962	0.179541	742991
ALU_umary_ALU_4005	4	187093487	rs1028166	intergenic	Colorectal cancer (calcium intake interaction)	LINC00290,LOC90768,MGC45800	7e-07	25192705	-0.126784	4280189
ALU_umary_ALU_4006	4	187098231	rs11935103	intron,intron	Response to citalopram treatment	F11-AS1,LOC102723888	1e-06	22760553	-0.171411	-240104
ALU_umary_ALU_4010	4	188200037	rs1431005	intron	Response to statin therapy	LOC339975	2e-07	20339536	0.179789	-145331
ALU_umary_ALU_4012	4	188686146	rs6821057	intergenic	Trans fatty acid levels	MRPS36P2,ADAM20P3	3e-06	25646338	0.195861	61480
ALU_umary_ALU_4013	4	188734574	rs955748	intron	Height	WWC2	4e-08	20881960	0.109655	4518899
L1_umary_LINE1_1039	4	190659708	rs11132733	intergenic	Testosterone levels	LINC01262,FRG1	3e-06	22675492	-0.131571	18538
SVA_umary_SVA_231	4	190684483	rs11935103	intron,intron	Response to citalopram treatment	F11-AS1,LOC102723888	2e-06	22760553	-0.159805	3346148
ALU_umary_ALU_4026	5	167619	rs12188164	intron	Cystic fibrosis severity	AHRR	4e-06	21602797	0.183392	-260617
ALU_umary_ALU_4031	5	1585517	rs11739663	intergenic	Ulcerative colitis	MIR4456,CEP72	2e-08	23128233	0.11902	991434
ALU_umary_ALU_4032	5	1812652	rs16875288	intron	Functional impairment in major depressive disorder%2C bipolar disorder and schizophrenia	ADAMTS16	6e-08	24039173	-0.156727	-3484548
ALU_umary_ALU_4036	5	3141543	rs492478	intergenic	Cognitive performance	IRX1,LINC01020	4e-06	20125193	0.112384	-797933
ALU_umary_ALU_4040	5	3995199	rs492478	intergenic	Cognitive performance	IRX1,LINC01020	4e-06	20125193	-0.29127	55723
ALU_umary_ALU_4041	5	4075846	rs11748327	intergenic	Myocardial infarction	IRX1,LINC01020	5e-13	21107343	0.722664	46057
ALU_umary_ALU_4046	5	5279799	rs16875288	intron	Functional impairment in major depressive disorder%2C bipolar disorder and schizophrenia	ADAMTS16	6e-08	24039173	0.544858	-17401
ALU_umary_ALU_4048	5	5595248	rs2853677	intron	Lung adenocarcinoma	TERT	3e-40	22797724	0.131096	4308054
ALU_umary_ALU_4052	5	6218098	rs4702484	intron	Capecitabine sensitivity	ADCY2	6e-07	22864933	0.169923	-1431762
ALU_umary_ALU_4053	5	6284535	rs12518614	intron	End-stage coagulation	FLJ33360	2e-09	23381943	0.196514	-39758
ALU_umary_ALU_4054	5	7151639	rs4537030	intergenic	Mean arterial pressure (alcohol consumption interaction)	RNA5SP176,ADCY2	7e-07	24376456	0.226853	-92342
ALU_umary_ALU_4055	5	7188031	rs7729273	intergenic	Cognitive performance	RNA5SP176,ADCY2	1e-06	19734545	0.591586	-40016
ALU_umary_ALU_4059	5	7846053	rs61670327	intergenic	Epilepsy (remission after treatment)	C5orf38,LINC01019	7e-07	23962720	-0.136795	4569357
L1_umary_LINE1_1049	5	8749528	rs200113	intergenic	Uric acid levels	MIR4458,SEMA5A	7e-08	22229870	0.346007	96658
ALU_umary_ALU_4081	5	10634994	rs32566	intergenic	Morbidity-free survival	ICE1,HMGB3P3,KIAA0947	2e-09	17903295	0.153321	4842487
L1_umary_LINE1_1051	5	11391276	rs6887317	intron	Lewy body disease	CTNND2	9e-06	25188341	-0.387065	20229
ALU_umary_ALU_4095	5	13528376	rs2896103	intron	Subclinical atherosclerosis traits (other)	DNAH5	5e-06	17903303	0.110085	-236043
ALU_umary_ALU_4108	5	16391792	rs1039443	intergenic	IgG glycosylation	RNA5SP178,MARCH11	8e-06	23382691	0.177744	353690
ALU_umary_ALU_4110	5	16716627	rs7715811	intron	Subclinical atherosclerosis traits (other)	DNAH5	6e-06	17903303	-0.132977	2946653
ALU_umary_ALU_4115	5	17712622	rs1039443	intergenic	IgG glycosylation	RNA5SP178,MARCH11	8e-06	23382691	-0.132674	1674520
ALU_umary_ALU_4117	5	18257568	rs1039443	intergenic	IgG glycosylation	RNA5SP178,MARCH11	8e-06	23382691	0.164525	2219466
ALU_umary_ALU_4119	5	18570164	rs4866334	intergenic	IgG glycosylation	RPL36AP21,RPL32P14	4e-06	23382691	-0.131685	86513
ALU_umary_ALU_4123	5	19326416	rs1039443	intergenic	IgG glycosylation	RNA5SP178,MARCH11	8e-06	23382691	0.167108	3288314
L1_umary_LINE1_1066	5	20835067	rs6876547	intergenic	Obsessive-compulsive disorder	CDH10,MSNP1	2e-06	24821223	0.154409	-4737234
ALU_umary_ALU_4130	5	21515283	rs12514883	intron_variant	Response to Homoharringtonine (cytotoxicity)	.	7e-06	25628645	0.119688	3724301
ALU_umary_ALU_4154	5	25233926	rs1904173	intergenic	IgG glycosylation	CDH10,MSNP1	7e-06	23382691	-0.197667	-186163
ALU_umary_ALU_4194	5	32741173	rs3792752	intron	Height	NPR3	7e-10	20881960	0.389716	-27461
ALU_umary_ALU_4195	5	32762578	rs1173766	intergenic	Blood pressure	NPR3,RPS8P8	1e-07	21572416	-0.53689	-41950
ALU_umary_ALU_4196	5	32925657	rs10472828	intergenic	Height	NPR3,RPS8P8	3e-07	19343178	-0.205227	36839
L1_umary_LINE1_1089	5	33633348	rs6868223	intron	Mortality in heart failure	ADAMTS12	2e-06	20400778	0.31786	-3246
L1_umary_LINE1_1090	5	33797557	rs1364044	intron	Stroke (pediatric)	ADAMTS12	3e-06	22990015	0.270279	-82235
ALU_umary_ALU_4205	5	34113270	rs3792752	intron	Height	NPR3	7e-10	20881960	-0.145404	1344636
ALU_umary_ALU_4206	5	34459565	rs11959928	intron	Chronic kidney disease	DAB2	1e-07	20383146	0.171528	-4937567
ALU_umary_ALU_4208	5	34718044	rs7731703	intergenic	Height	SUB1,NPR3	4e-18	25282103	0.140244	2023102
ALU_umary_ALU_4209	5	34754660	rs10491431	intron	Blood metabolite levels	UGT3A1	2e-11	24816252	0.129066	-1213340
ALU_umary_ALU_4218	5	36792620	rs293748	intron	Obesity-related traits	NIPBL	7e-06	23251661	0.739147	-108223
ALU_umary_ALU_4221	5	37688811	rs301901	intron	Height	NIPBL	4e-16	25282103	-0.399821	642185
ALU_umary_ALU_4224	5	39292980	rs11959928	intron	Chronic kidney disease	DAB2	1e-07	20383146	-0.150588	-104152
L1_umary_LINE1_1096	5	39926121	rs11954519	intergenic	Urate levels	INTS6P1,LINC00603	4e-06	23263486	-0.16546	23756
ALU_umary_ALU_4230	5	40181658	rs2548145	intergenic	Alcoholism (alcohol use disorder factor score)	LINC00603,PTGER4	2e-06	21529783	0.396161	46881
ALU_umary_ALU_4240	5	42625864	rs13188386	intron	Iron status biomarkers	GHR	8e-06	19084217	0.354822	152309
ALU_umary_ALU_4241	5	42666296	rs6180	missense	Height	GHR	8e-06	25429064	-0.202316	-52943
ALU_umary_ALU_4248	5	43541805	rs11951515	intron	Metabolite levels (X-11787)	CCL28	4e-07	23934736	-0.3779	158947
ALU_umary_ALU_4250	5	43870854	rs11951515	intron	Metabolite levels (X-11787)	CCL28	4e-07	23934736	0.220552	487996
L1_umary_LINE1_1109	5	49437596	rs35951	intron	Alcohol dependence (age at onset)	ARL15	1e-08	24962325	-0.167072	-4154765
L1_umary_LINE1_1111	5	49547584	rs13180087	intron_variant	Survival in microsatellite instability low/stable colorectal cancer	.	9e-06	25866641	-0.169032	4281918
ALU_umary_ALU_4266	5	50695962	rs9291768	intergenic_variant	Classic bladder exstrophy	.	2e-12	25763902	0.430372	-725997
ALU_umary_ALU_4267	5	50785689	rs4865673	intergenic	Dental caries	HMGB1P47,KATNBL1P4	9e-06	23259602	0.638572	-143121
ALU_umary_ALU_4270	5	51432356	rs4348174	intergenic	Serum thyroid-stimulating hormone levels	KATNBL1P4,RPS17P11	4e-06	25436638	0.424488	-58708
ALU_umary_ALU_4283	5	54865800	rs7716219	intron	Height	SLC38A9	7e-22	25282103	0.602269	-89271
SVA_umary_SVA_243	5	55448010	rs7731626	intron	Rheumatoid arthritis	ANKRD55	8e-23	24390342	0.163856	3327
ALU_umary_ALU_4292	5	55689499	rs2964186	intergenic	Ejection fraction in Tripanosoma cruzi seropositivity	PGAM1P1,PLK2	8e-07	24324551	-0.130765	-1791194
ALU_umary_ALU_4293	5	55927980	rs17716202	intergenic	Psychosis in Alzheimer's disease	RPL26P19,MAP3K1	8e-06	22005930	0.230061	23082
ALU_umary_ALU_4294	5	56109723	rs16886364	intron	Breast cancer (early onset)	MAP3K1	5e-12	24493630	0.871096	-12621
L1_umary_LINE1_1123	5	57279614	rs6859725	intergenic	Age-related hearing impairment (interaction)	ACTBL2,PGAM1P1	6e-09	24939585	-0.147465	-75917
ALU_umary_ALU_4300	5	57392456	rs2964186	intergenic	Ejection fraction in Tripanosoma cruzi seropositivity	PGAM1P1,PLK2	8e-07	24324551	0.319381	-88237
ALU_umary_ALU_4301	5	57716225	rs6859725	intergenic	Age-related hearing impairment (interaction)	ACTBL2,PGAM1P1	6e-09	24939585	-0.204763	360694
ALU_umary_ALU_4304	5	58516643	rs1353747	intron	Breast cancer	PDE4D	3e-08	23535729	0.246013	179162
ALU_umary_ALU_4324	5	61857118	rs1494630	intergenic	Age-related hearing impairment	HTR1A,RNF180	1e-06	24939585	0.112811	-1537052
ALU_umary_ALU_4330	5	63430716	rs2307121	intron	Corneal structure	ADAMTS6	6e-11	23291589	0.143166	-1194796
ALU_umary_ALU_4343	5	65569641	rs10514995	intergenic	RR interval (heart rate)	SREK1,MAST4	1e-06	20031603	0.154713	-169798
ALU_umary_ALU_4348	5	66572488	rs6871803	intergenic	Uric acid levels	IPO11-LRRC70,ISCA1P1	8e-06	21294900	-0.131961	4560505
L1_umary_LINE1_1139	5	68263481	rs16871023	intron	D-dimer levels	ARHGEF28	1e-06	21502573	0.122987	-4951756
ALU_umary_ALU_4370	5	72333156	rs7702331	intergenic	Crohn's disease	TMEM174,FOXD1	6e-12	21102463	0.171808	-217978
ALU_umary_ALU_4372	5	73145926	rs6453417	intron	Attention deficit hyperactivity disorder	ARSB	5e-06	23728934	0.121381	-4964606
ALU_umary_ALU_4375	5	73719052	rs295688	intron_variant	Dysphagia	.	6e-06	26116289	0.4802	-701241
ALU_umary_ALU_4383	5	75275331	rs6453417	intron	Attention deficit hyperactivity disorder	ARSB	5e-06	23728934	0.134448	-2835201
ALU_umary_ALU_4388	5	76270288	rs7735699	intergenic	Bipolar disorder and schizophrenia	CMYA5,MTX3	6e-06	20889312	0.124213	-2829176
ALU_umary_ALU_4390	5	76716209	rs163030	intron	Caudate nucleus volume	WDR41	2e-07	21502949	-0.212321	-65262
ALU_umary_ALU_4393	5	76882856	rs163030	intron	Caudate nucleus volume	WDR41	2e-07	21502949	0.247051	101385
ALU_umary_ALU_4399	5	77654187	rs4518370	intergenic	Osteoarthritis biomarkers	MIR3977,ST13P12	1e-06	25057126	0.140343	-4526119
ALU_umary_ALU_4403	5	78253759	rs672413	intron	Blood and toenail selenium levels	ARSB	5e-14	25343990	0.521861	-24470
SVA_umary_SVA_248	5	78426567	rs506500	intron	Blood trace element (Se levels)	BHMT	8e-12	23720494	-0.49815	12230
ALU_umary_ALU_4406	5	78442884	rs567754	intron	Toenail selenium levels	BHMT	5e-06	25343990	0.401269	26468
SVA_umary_SVA_249	5	80099370	rs4703822	intron	Orofacial clefts	RASGRF2	4e-06	22419666	0.153504	-311851
ALU_umary_ALU_4427	5	83127432	rs4552569	intergenic	Ankylosing spondylitis	RPL13AP14,EDIL3	9e-10	22138694	0.283516	-46161
ALU_umary_ALU_4434	5	84384492	rs12153606	intergenic	Blood trace element (Cu levels)	RBBP4P6,RPL5P17	2e-06	23720494	0.178563	-199277
ALU_umary_ALU_4435	5	84516075	rs12153606	intergenic	Blood trace element (Cu levels)	RBBP4P6,RPL5P17	2e-06	23720494	-0.191794	-67694
ALU_umary_ALU_4436	5	84544402	rs4920799	intergenic	Echocardiographic traits	RBBP4P6,RPL5P17	7e-06	17903301	-0.285943	-62126
ALU_umary_ALU_4439	5	84929791	rs12153606	intergenic	Blood trace element (Cu levels)	RBBP4P6,RPL5P17	2e-06	23720494	-0.225853	346022
ALU_umary_ALU_4443	5	85764949	rs10514279	intergenic	Age-related hearing impairment (interaction)	NBPF22P,COX7C	2e-09	24939585	-0.213407	57480
ALU_umary_ALU_4445	5	86372695	rs1493354	intergenic	Adverse response to chemotherapy in breast cancer (alopecia) (anti-microtubule)	MIR3607,RPL10AP9	9e-06	24025145	0.316043	198548
ALU_umary_ALU_4449	5	87399827	rs6452790	intergenic	Cognitive function	RPS3AP22,LINC00461	1e-06	25644384	0.684639	-356881
L1_umary_LINE1_1163	5	89450781	rs6452790	intergenic	Cognitive function	RPS3AP22,LINC00461	1e-06	25644384	-0.119149	1694073
ALU_umary_ALU_4460	5	89997834	rs2562519	intron	Nevirapine-induced rash	POLR3G	5e-06	21810746	0.33017	216863
ALU_umary_ALU_4462	5	90819291	rs10474352	intergenic	Breast cancer	ARRDC3-AS1,RAB5CP2	2e-09	25038754	-0.272587	87066
ALU_umary_ALU_4482	5	94745176	rs10067427	intergenic	Non-alcoholic fatty liver disease histology (lobular)	EEF1A1P20,MTND5P10	5e-06	20708005	0.184883	-4596871
ALU_umary_ALU_4483	5	94994220	rs153916	intergenic	Pulmonary function	SPATA9,RHOBTB3	2e-08	21946350	-0.249591	-42480
ALU_umary_ALU_4487	5	95394266	rs6235	missense,intron	Proinsulin levels	CTD-2337A12.1,LOC101929710,PCSK1	1e-26	21873549	0.386022	-334632
L1_umary_LINE1_1173	5	96866423	rs6235	missense,intron	Glycemic traits (pregnancy)	CTD-2337A12.1,LOC101929710,PCSK1	5e-15	23903356	-0.127511	1137525
ALU_umary_ALU_4507	5	99093637	rs1829883	intergenic	Hemostatic factors and hematological phenotypes	RPS9P3,GUSBP8	6e-06	17903294	-0.368043	312534
ALU_umary_ALU_4509	5	99299923	rs10067427	intergenic	Non-alcoholic fatty liver disease histology (lobular)	EEF1A1P20,MTND5P10	5e-06	20708005	0.683731	-42124
ALU_umary_ALU_4510	5	99304383	rs10067427	intergenic	Non-alcoholic fatty liver disease histology (lobular)	EEF1A1P20,MTND5P10	5e-06	20708005	0.651295	-37664
ALU_umary_ALU_4514	5	100060182	rs4702982	intergenic	Panic disorder	FAM174A,ST8SIA4	6e-06	19165232	0.684	68534
ALU_umary_ALU_4517	5	100497396	rs575018	intergenic	Response to radiotherapy in cancer (late toxicity)	MIR548P,GTF3AP4	7e-07	24785509	0.37176	118003
ALU_umary_ALU_4538	5	103738436	rs161645	intergenic	Depression (quantitative trait)	NUDT12,RAB9BP1	8e-08	23290196	-0.203012	-331481
ALU_umary_ALU_4539	5	104650875	rs10073892	intron	Cognitive decline (age-related)	SLCO6A1	7e-07	24468470	-0.136388	2924105
L1_umary_LINE1_1189	5	105935373	rs11242496	intergenic	Age at smoking initiation in chronic obstructive pulmonary disease	NUDT12,RAB9BP1	2e-06	21685187	-0.147237	3009534
ALU_umary_ALU_4548	5	106138566	rs288232	intron_variant	Body mass index	.	4e-06	25673413	-0.125288	-1945281
ALU_umary_ALU_4549	5	106180908	rs72795980	intron	Bipolar disorder (body mass index interaction)	FBXL17	2e-06	24322204	-0.117561	-1101441
ALU_umary_ALU_4557	5	108026595	rs173896	intron	Bipolar disorder and schizophrenia	NREP	7e-06	20889312	0.117566	-3080520
ALU_umary_ALU_4562	5	109051004	rs4388249	intron	Schizophrenia	MAN2A1	3e-08	25056061	0.892338	14938
ALU_umary_ALU_4571	5	110085922	rs3853750	intergenic	Asthma and hay fever	SLC25A46,TSLP	2e-07	24388013	0.436573	-68387
ALU_umary_ALU_4581	5	111658690	rs1116547	intron	Cerebral amyloid angiopathy	MCC	7e-06	25188341	-0.144451	-1021647
ALU_umary_ALU_4589	5	114355263	rs55670112	intergenic	Epilepsy	KCNN2,TRIM36	6e-08	25087078	0.447449	86793
ALU_umary_ALU_4592	5	114739736	rs6594713	intron	Brain cytoarchitecture	MCC	2e-06	20308991	0.133486	2024362
ALU_umary_ALU_4607	5	116763098	rs13174348	intergenic	IgG glycosylation	TMED7,CDO1	3e-06	23382691	0.113776	1624350
ALU_umary_ALU_4620	5	118977635	rs1045241	3_prime_UTR_variant	Waist-to-hip ratio adjusted for body mass index	.	7e-12	25673412	0.385878	-415956
ALU_umary_ALU_4621	5	119030522	rs2376682	intergenic_variant	Diisocyanate-induced asthma	.	3e-06	25918132	-0.128319	356745
ALU_umary_ALU_4624	5	119465645	rs255788	intergenic	Response to platinum-based chemotherapy (carboplatin)	FAM170A,PRR16	2e-06	21844884	0.554172	48578
ALU_umary_ALU_4637	5	122582810	rs11241713	intergenic	Amyotrophic lateral sclerosis	KRT18P16,HMGB1P29	3e-06	19451621	-0.237377	-536755
ALU_umary_ALU_4639	5	122976151	rs1021769	intergenic	Cognitive decline (age-related)	KRT18P16,HMGB1P29	7e-06	24468470	0.310935	-216283
ALU_umary_ALU_4641	5	123194218	rs17501712	intergenic	Subcutaneous adipose tissue	HMGB1P29,ZNF608	7e-07	22589738	0.144507	-376942
ALU_umary_ALU_4646	5	124147824	rs6595551	intergenic	Type 2 diabetes (young onset) and obesity	ZNF608,RPL28P3	6e-06	24465431	0.588845	7929
SVA_umary_SVA_256	5	126065136	rs10089	ncRNA	Ileal carcinoids	SLC12A2	2e-06	21139019	0.206615	-1457407
ALU_umary_ALU_4668	5	128314869	rs17608902	intron	Migraine - clinic-based	FBN2	1e-07	23793025	0.226685	598302
ALU_umary_ALU_4675	5	129565309	rs264124	intergenic_variant	Paclitaxel-induced cytotoxicity	.	7e-07	26015512	0.334715	-747019
ALU_umary_ALU_4684	5	130853258	rs6890695	intron_variant	Alzheimer's disease in APOE e4- carriers	.	6e-07	25778476	0.681005	-699473
ALU_umary_ALU_4687	5	132170761	rs3091338	intergenic	Crohn's disease	IL3,CSF2	4e-08	22412388	0.206338	768023
ALU_umary_ALU_4690	5	132753969	rs634308	intron	Immune response to anthrax vaccine	C5orf66	4e-06	22658931	-0.120983	-1809188
L1_umary_LINE1_1212	5	132934098	rs1541364	intergenic	Bronchopulmonary dysplasia	SPOCK1,KLHL3	9e-06	23897914	0.154652	-3968598
SVA_umary_SVA_258	5	133955033	rs526896	intergenic	Height	CATSPER3,PITX1	2e-13	20881960	0.209452	-401672
ALU_umary_ALU_4701	5	136059727	rs2882667	intron	Age-related hearing impairment (interaction)	SIL1	8e-09	24939585	-0.139083	-2254379
ALU_umary_ALU_4702	5	136525711	rs4835796	ncRNA	Response to abacavir-containing treatment in HIV-1 infection (virologic failure)	REEP2	6e-07	25461247	-0.161158	-1256404
L1_umary_LINE1_1215	5	137130159	rs757647	intron	Menarche (age at onset)	KDM3B	5e-08	21102462	-0.171561	-577156
ALU_umary_ALU_4708	5	139595138	rs11168036	downstream_gene_variant	Alzheimer's disease in APOE e4- carriers	.	3e-07	25778476	0.361535	-732716
ALU_umary_ALU_4714	5	141758655	rs4624820	intergenic	Testicular germ cell tumor	NDFIP1,SPRY4	3e-13	19483681	-0.236522	76867
ALU_umary_ALU_4715	5	141917539	rs152439	intergenic	PR interval in Tripanosoma cruzi seropositivity	SPRY4,RPS12P10	4e-06	24324551	0.352068	-6856
ALU_umary_ALU_4717	5	142355011	rs3776331	intron	Uric acid levels	ARHGAP26	8e-06	18759275	0.436108	-86783
ALU_umary_ALU_4720	5	143010806	rs12153243	intron	Migraine	NR3C1	6e-06	23793025	-0.1487	111005
ALU_umary_ALU_4723	5	143300139	rs3776331	intron	Uric acid levels	ARHGAP26	8e-06	18759275	0.133506	858345
ALU_umary_ALU_4725	5	143407146	rs1981626	intergenic	Amyotrophic lateral sclerosis (sporadic)	CKS1BP5,ASS1P10	8e-06	24529757	0.178483	-1121309
L1_umary_LINE1_1220	5	144331013	rs1981626	intergenic	Amyotrophic lateral sclerosis (sporadic)	CKS1BP5,ASS1P10	8e-06	24529757	-0.115257	-197442
ALU_umary_ALU_4737	5	146369626	rs9325032	intron	Cognitive test performance	PPP2R2B	3e-06	17903297	-0.514336	-45590
ALU_umary_ALU_4739	5	146637736	rs17524553	missense_variant	Urate levels in lean individuals	.	4e-06	25811787	-0.186931	-443392
ALU_umary_ALU_4747	5	148096780	rs2304069	intron	HIV-1 control	HMGXB3	7e-06	20041166	-0.111131	-1309953
SVA_umary_SVA_265	5	150546150	rs999556	intergenic	Myopia (pathological)	TNIP1,ANXA6	1e-15	23049088	0.179695	72476
ALU_umary_ALU_4759	5	150986489	rs170020	intergenic	Interstitial lung disease	RNA5SP198,CTB-12O2.1	4e-06	21787189	-0.138362	-358069
ALU_umary_ALU_4772	5	152123564	rs111294930	intron	Schizophrenia	LINC01470,LOC101927134	1e-10	25056061	-0.328631	-53557
ALU_umary_ALU_4773	5	152529738	rs727809	intergenic	Age-related hearing impairment (interaction)	TRNAC32P,GRIA1	6e-09	24939585	0.771107	-80484
ALU_umary_ALU_4788	5	155290624	rs2642660	intron	Airway responsiveness in chronic obstructive pulmonary disease	SGCD	3e-06	25514360	0.165743	-862296
L1_umary_LINE1_1235	5	155333908	rs1432723	intergenic	Obesity-related traits	PPIGP1,SGCD	9e-06	23251661	0.314635	31326
L1_umary_LINE1_1237	5	155619886	rs77372450	intron	Bipolar disorder (body mass index interaction)	ADAM19	6e-06	24322204	0.126579	-1350258
ALU_umary_ALU_4796	5	156566740	rs411174	intron	Personality traits in bipolar disorder	ITK	1e-06	21368711	0.467183	-42260
ALU_umary_ALU_4801	5	157803072	rs9313772	intron	Blood pressure	LOC101927697	1e-11	21909110	-0.189465	-1385
ALU_umary_ALU_4807	5	158717172	rs2082412	intergenic	Psoriasis	UBLCP1,IL12B	2e-28	19169254	-0.480051	-617
ALU_umary_ALU_4809	5	159122155	rs10065906	intergenic	Major depressive disorder	RNU4ATAC2P,ADRA1B	5e-08	23377640	-0.262798	114377
L1_umary_LINE1_1242	5	160435680	rs17504106	intergenic_variant	Post-traumatic stress disorder	.	5e-06	26114229	0.810066	-606952
ALU_umary_ALU_4816	5	160531510	rs164368	intergenic_variant	Yu-Zhi constitution type in type 2 diabetes	.	6e-06	26169365	-0.160655	-665941
ALU_umary_ALU_4821	5	161634352	rs10515808	missense	Weight loss (gastric bypass surgery)	C5orf54,ZBED8	4e-07	23643386	-0.139021	1813421
ALU_umary_ALU_4826	5	162231951	rs958994	intergenic	Carotid atherosclerosis in HIV infection	RPS15P6,RPL21P59	8e-06	20009918	0.115489	-2831933
L1_umary_LINE1_1248	5	164495160	rs262741	intergenic	Lewy body disease	RPS15P6,RPL21P59	5e-06	25188341	0.153296	-637814
ALU_umary_ALU_4861	5	168911933	rs169082	intron	Protein quantitative trait loci	DOCK2	1e-06	18464913	0.388964	-162123
SVA_umary_SVA_268	5	169376692	rs6882776	nearGene-5	Heart rate	NKX2-5	2e-12	23583979	0.149266	-3287471
ALU_umary_ALU_4866	5	170201339	rs9647570	intron	Menarche (age at onset)	TENM2	1e-11	25231870	-0.14188	2831076
ALU_umary_ALU_4873	5	171893746	rs1347155	intergenic	Body mass index (change over time)	SH3PXD2B,NEURL1B	9e-08	25133637	0.105137	-75602
ALU_umary_ALU_4886	5	174760806	rs12652255	intergenic	Treatment response for severe sepsis	ARL2BPP6,DRD1	8e-06	22310353	-0.169694	-289
ALU_umary_ALU_4898	5	179369185	rs13161895	intron	LDL cholesterol	RNF130	4e-07	21347282	0.193385	-102016
ALU_umary_ALU_4907	5	180349604	rs10479469	intergenic	Fat distribution (HIV)	GFPT2,CNOT6	2e-06	21897333	-0.135388	536936
SVA_umary_SVA_270	5	180509755	rs1279750	intergenic	Platelet counts	TRL-AAG7-1,TRNAV3,TRL-AAG7-1,TRV-AAC1-3,TRNAL43P,TRNAV3,TRNAL43P,TRV-AAC1-3	2e-06	21507922	0.173243	-85383
ALU_umary_ALU_4911	5	180702830	rs4074995	intron	Calcium levels	RGS14	5e-06	24068962	0.133988	3905487
ALU_umary_ALU_4919	6	1674193	rs9391988	intron	Homeostasis model assessment of insulin resistance (interaction)	SLC22A23	2e-06	24204828	0.14199	-1633670
ALU_umary_ALU_4925	6	2774017	rs226444	intron	Trans fatty acid levels	GMDS	3e-06	25646338	-0.136561	988099
SVA_umary_SVA_271	6	2920171	rs675209	intergenic	Urate levels	BTF3P7,RREB1	1e-23	23263486	-0.116925	-4181913
ALU_umary_ALU_4926	6	2972609	rs9378357	intron	Obesity-related traits	SLC22A23	1e-06	23251661	0.161944	-322215
ALU_umary_ALU_4938	6	5525488	rs9328321	intron,intron	Obesity (early onset extreme)	FARS2,LOC102724161	5e-07	23563609	0.112861	-74950
ALU_umary_ALU_4941	6	6034776	rs11969985	intron	Glaucoma (primary open-angle)	GMDS	8e-10	25173105	-0.153073	4111869
ALU_umary_ALU_4946	6	8110943	rs10484246	intergenic	Morbidity-free survival	HULC,OFCC1	8e-08	17903295	0.166596	-1340254
ALU_umary_ALU_4950	6	9702250	rs12213875	intergenic	Ovarian reserve	LINC01108,RPL6P17	3e-07	22116950	-0.205558	-4884753
ALU_umary_ALU_4959	6	11051769	rs2236212	intron	Phospholipid levels (plasma)	ELOVL2	1e-15	21829377	0.467082	56754
ALU_umary_ALU_4967	6	12102183	rs2228213	missense_variant	Body mass index	.	4e-06	25673413	-0.180096	-22439
L1_umary_LINE1_1261	6	13191033	rs12199222	intron	Height	NUP153	7e-07	18391951	-0.172557	-4508289
ALU_umary_ALU_4974	6	13459596	rs499818	intergenic	Major CVD	TBC1D7,GFOD1	7e-06	17903304	0.170105	127129
L1_umary_LINE1_1263	6	13503049	rs9366664	intron	Age-related hearing impairment (interaction)	SYCP2L	1e-09	24939585	0.136692	2610550
ALU_umary_ALU_4976	6	13718481	rs204247	intergenic	Breast cancer	RANBP9,MCUR1	8e-09	23535729	-0.749043	-4042
ALU_umary_ALU_4982	6	15688954	rs6941421	intergenic	Multiple sclerosis (severity)	LINC01108,RPL6P17	6e-06	19010793	0.125056	599803
L1_umary_LINE1_1264	6	16950956	rs1322846	intergenic	Immune response to smallpox vaccine (IL-6)	STMND1,RBM24	6e-07	22542470	0.14426	-290198
ALU_umary_ALU_4990	6	17416398	rs10485376	intron	Mitochondrial DNA levels	CAP2	2e-06	25240745	-0.223747	-6138
ALU_umary_ALU_4993	6	17650896	rs2274136	missense	Obesity-related traits	NUP153	5e-06	23251661	0.561916	17835
ALU_umary_ALU_4994	6	17875188	rs10456809	intron	Prostate cancer (gene x gene interaction)	KIF13A	5e-06	22219177	0.326124	61363
ALU_umary_ALU_4996	6	18346399	rs12199222	intron	Height	NUP153	7e-07	18391951	0.130156	647077
ALU_umary_ALU_4997	6	18470163	rs4712709	intergenic	Metabolite levels (Pyroglutamine)	HDGFL1,RPL6P18	6e-06	23934736	0.118286	-4239576
ALU_umary_ALU_4999	6	18626780	rs555017	intron	Anger	MBOAT1	4e-06	24489884	-0.104625	-1558271
ALU_umary_ALU_5002	6	19137113	rs664154	regulatory_region_variant	Information processing speed	.	5e-07	25869804	-0.415459	145785
ALU_umary_ALU_5004	6	19346454	rs16882214	intergenic	Breast cancer	RNA5SP205,KRT18P38	2e-06	23354978	0.227495	-97481
ALU_umary_ALU_5006	6	20169134	rs2142672	intergenic	LDL cholesterol	MRPL42P2,GMPR	2e-08	20864672	0.126746	3971940
ALU_umary_ALU_5011	6	20887919	rs9358372	intron	Inflammatory bowel disease	CDKAL1	9e-14	23128233	-0.379425	75331
ALU_umary_ALU_5026	6	23978361	rs17622252	intergenic_variant	Bipolar disorder	.	4e-06	25827505	0.17395	2646685
ALU_umary_ALU_5039	6	26962174	rs1056667	UTR-3	Educational attainment	BTN1A1	2e-08	23722424	-0.358746	451610
ALU_umary_ALU_5053	6	29818872	rs2523822	N/A	Drug-induced liver injury (amoxicillin-clavulanate)	TRNAI25	2e-10	21570397	0.877508	-9788
ALU_umary_ALU_5055	6	29998496	rs259919	intron	HIV-1 control	ZNRD1-AS1	3e-07	20041166	0.559883	-27007
ALU_umary_ALU_5058	6	30754714	rs12526186	N/A	Response to antipsychotic treatment	HCG20,TRNAI25	3e-06	19721433	0.578621	18563
ALU_umary_ALU_5060	6	31250241	rs9263739	intron	Ulcerative colitis	CCHCR1	4e-67	19915573	0.578279	138885
SVA_umary_SVA_278	6	31279417	rs9368677	N/A	Atopic dermatitis	TRNAI25	1e-17	23042114	0.75282	7096
SVA_umary_SVA_279	6	31297398	rs2853953	downstream_gene_variant	Chronic hepatitis B infection	.	5e-20	25802187	0.317668	29670
ALU_umary_ALU_5064	6	31439016	rs1055569	intron_variant	Psychotic symptoms and prion disease	.	3e-06	25897833	0.694293	-33289
ALU_umary_ALU_5065	6	32449301	rs2157337	N/A	Rheumatoid arthritis	TRNAI25	9e-52	21156761	0.52424	-51843
SVA_umary_SVA_280	6	32514622	rs10484561	N/A	Follicular lymphoma	TRNAI25	1e-29	20639881	0.783237	-150798
ALU_umary_ALU_5072	6	32589834	rs4530903	N/A	Lymphoma	TRNAI25	2e-08	23349640	0.881348	7945
ALU_umary_ALU_5075	6	32657952	rs2858870	N/A	Nodular sclerosis Hodgkin lymphoma	TRNAI25	8e-18	22086417	0.690635	85701
ALU_umary_ALU_5076	6	32687172	rs7756516	UTR-3	Chronic hepatitis B infection	HLA-DQB2	1e-12	24940741	-0.71388	-36745
ALU_umary_ALU_5077	6	32688595	rs7756516	UTR-3	Chronic hepatitis B infection	HLA-DQB2	1e-12	24940741	-0.664486	-35322
ALU_umary_ALU_5079	6	32773435	rs2621416	N/A	Lymphoma	TRNAI25	2e-09	23349640	0.617114	31567
SVA_umary_SVA_282	6	33030313	rs3077	UTR-3	Chronic hepatitis B infection	HLA-DPA1	5e-39	23760081	0.899179	-2709
ALU_umary_ALU_5093	6	36554513	rs10484761	N/A	Esophageal cancer	TRNAI25	7e-12	21642993	-0.152482	-4247748
SVA_umary_SVA_286	6	36913755	rs1405069	missense	Chemerin levels	PI16	6e-06	20237162	-0.161434	-8929
ALU_umary_ALU_5095	6	36968553	rs9380516	N/A	Hepatitis C induced liver fibrosis	TRNAI25	5e-07	22841784	0.159652	1466351
ALU_umary_ALU_5106	6	39350747	rs9296295	intron	Obesity-related traits	KIF6	6e-06	23251661	0.483994	-11107
ALU_umary_ALU_5107	6	40046909	rs1757171	intron	Cognitive performance	FLJ45825,LOC100505530	7e-06	19734545	0.165362	2559865
ALU_umary_ALU_5108	6	40170295	rs1983891	intron	Prostate cancer	FOXP4	8e-08	20676098	0.106592	-1366132
ALU_umary_ALU_5110	6	40731429	rs4149178	intron	Urate levels	SLC22A7	1e-06	23263486	0.129174	-2540759
ALU_umary_ALU_5111	6	40926829	rs2294693	intron_variant	Non-cardia gastric cancer	.	3e-08	26129866	0.333163	-110934
ALU_umary_ALU_5116	6	42670306	rs16895812	N/A	Obesity-related traits	TRNAI25	3e-06	23251661	0.131135	175028
ALU_umary_ALU_5119	6	43280911	rs4149178	intron	Urate levels	SLC22A7	1e-06	23263486	0.350403	8723
ALU_umary_ALU_5120	6	43895487	rs9472155	intron	Vascular endothelial growth factor levels	LINC01512,LOC100132354	2e-26	21757650	0.583759	-2240
SVA_umary_SVA_289	6	44114176	rs7742824	N/A	Major depressive disorder	TRNAI25	9e-06	23377640	-0.149103	48865
SVA_umary_SVA_290	6	44455151	rs35131064	N/A	Chagas cardiomyopathy in Tripanosoma cruzi seropositivity	TRNAI25	6e-06	24324551	-0.107945	283088
ALU_umary_ALU_5132	6	45260479	rs10948222	intron	Height	SUPT3H	5e-11	23563607	0.868867	16064
L1_umary_LINE1_1293	6	46310306	rs9357506	intron_variant	Body mass index	.	7e-06	25673413	-0.870186	-57126
ALU_umary_ALU_5141	6	47312788	rs9349407	intron	Alzheimer's disease (late onset)	CD2AP	9e-09	21460841	0.361519	-140590
ALU_umary_ALU_5145	6	47708271	rs12209128	intron	Plasma omega-6 polyunsaturated fatty acid levels (arachidonic acid)	PTCHD4	3e-06	24823311	-0.224672	-174277
ALU_umary_ALU_5160	6	49561929	rs9369898	N/A	Homocysteine levels	TRNAI25	2e-10	23824729	0.28514	179736
ALU_umary_ALU_5165	6	50756933	rs1161397	N/A	Overweight status	TRNAI25	9e-07	25133637	0.592748	160480
ALU_umary_ALU_5167	6	51300093	rs1555967	N/A	Waist circumference	TRNAI25	3e-06	19557197	-0.194248	140098
ALU_umary_ALU_5170	6	51739581	rs9296661	intron	Weight loss (gastric bypass surgery)	PKHD1	5e-08	23633212	-0.198416	66142
ALU_umary_ALU_5171	6	51929672	rs10498792	intron	Prostate cancer	PKHD1	3e-06	17903305	-0.194387	263041
ALU_umary_ALU_5178	6	52691458	rs1555967	N/A	Waist circumference	TRNAI25	3e-06	19557197	-0.18849	1531463
ALU_umary_ALU_5181	6	53167475	rs735860	N/A	Glaucoma	TRNAI25	4e-06	20363506	-0.224478	44357
ALU_umary_ALU_5183	6	53609695	rs16887812	N/A	Allergic sensitization	COL21A1,TRNAI25	7e-06	23817571	-0.105235	-2601069
ALU_umary_ALU_5191	6	54714551	rs988913	intron	Menarche (age at onset)	FAM83B	1e-12	25231870	-0.176842	-41757
ALU_umary_ALU_5195	6	55007928	rs988913	intron	Menarche (age at onset)	FAM83B	1e-12	25231870	-0.20395	251620
ALU_umary_ALU_5200	6	55894504	rs12196860	intron	Psychosis (atypical)	COL21A1	2e-07	24132900	0.399333	-55870
ALU_umary_ALU_5209	6	56702722	rs9475752	intron	Menarche (age at onset)	DST	8e-12	25231870	0.578464	-78019
ALU_umary_ALU_5211	6	57403546	rs9474614	UTR-3	Obesity-related traits	KLHL31	6e-06	23251661	-0.127302	3888600
ALU_umary_ALU_5213	6	57465236	rs9500256	intergenic	Eosinophilic esophagitis (pediatric)	GAPDHP15,RBBP4P4	5e-06	20208534	0.479708	-843719
L1_umary_LINE1_1306	6	58481778	rs9500256	intergenic	Eosinophilic esophagitis (pediatric)	GAPDHP15,RBBP4P4	5e-06	20208534	0.359083	172823
L1_umary_LINE1_1311	6	63368207	rs6455128	intron	Protein quantitative trait loci	KHDRBS2	3e-07	18464913	-0.195315	670461
ALU_umary_ALU_5222	6	64836242	rs28631020	intergenic	Bulimia nervosa	NUFIP1P,RNA5SP208	3e-06	23568457	0.120429	-2817037
ALU_umary_ALU_5226	6	65986601	rs10455590	intergenic	HIV-1 viral setpoint	ADH5P4,NUFIP1P	2e-06	22174851	0.196984	-611593
ALU_umary_ALU_5227	6	66163982	rs9354308	intergenic	Metabolite levels	ADH5P4,NUFIP1P	3e-07	19043545	0.321457	-401371
ALU_umary_ALU_5230	6	66816130	rs9354308	intergenic	Metabolite levels	ADH5P4,NUFIP1P	3e-07	19043545	-0.271127	250777
ALU_umary_ALU_5236	6	68050643	rs682238	intergenic	Calcium levels	KHDRBS2,FKBP1C	3e-06	20705733	0.166965	4890496
ALU_umary_ALU_5237	6	68311311	rs4710654	intergenic	Response to amphetamines	RNA5SP208,ADGRB3,BAI3	8e-07	22952603	0.716146	129614
ALU_umary_ALU_5238	6	68314068	rs875033	intergenic	Response to amphetamines	RNA5SP208,ADGRB3,BAI3	8e-06	22952603	0.335297	-12962
ALU_umary_ALU_5239	6	68502446	rs875033	intergenic	Response to amphetamines	RNA5SP208,ADGRB3,BAI3	8e-06	22952603	0.547406	175416
L1_umary_LINE1_1318	6	69198745	rs2585617	intergenic	Phospholipid levels (plasma)	RNA5SP208,ADGRB3,BAI3	6e-07	21829377	0.319929	-139042
ALU_umary_ALU_5243	6	69543462	rs9363918	intergenic	Pancreatic cancer	RNA5SP208,ADGRB3,BAI3	1e-06	22158540	0.166373	401454
ALU_umary_ALU_5245	6	69642782	rs2585617	intergenic	Phospholipid levels (plasma)	RNA5SP208,ADGRB3,BAI3	6e-07	21829377	0.163748	304995
ALU_umary_ALU_5250	6	70327733	rs875033	intergenic	Response to amphetamines	RNA5SP208,ADGRB3,BAI3	8e-06	22952603	-0.121301	2000703
ALU_umary_ALU_5256	6	70958890	rs72960926	intron	Metabolite levels (MHPG)	LOC101928516	2e-06	23319000	-0.13273	-4199376
ALU_umary_ALU_5259	6	71248624	rs1048886	missense	Type 2 diabetes	C6orf57,SDHAF4	3e-08	21490949	0.758882	-40565
ALU_umary_ALU_5262	6	71729316	rs6922893	intron	Obesity-related traits	B3GAT2	7e-06	23251661	0.788648	69205
ALU_umary_ALU_5264	6	72254382	rs9351814	intergenic	Coronary artery disease or ischemic stroke	LINC00472,KRT19P1	5e-08	24262325	0.416224	60675
ALU_umary_ALU_5269	6	72580496	rs10455248	intergenic	Cognitive performance	KRT19P1,RIMS1	4e-06	20125193	-0.228369	98038
ALU_umary_ALU_5270	6	72753379	rs1727638	intron	Cerebrospinal AB1-42 levels	LOC102724000	1e-06	20932310	0.146307	613807
SVA_umary_SVA_295	6	74042982	rs4707930	intergenic	Response to anti-TNF alpha therapy in inflammatory bowel disease	KRT19P1,RIMS1	6e-06	20014019	-0.12896	1636663
ALU_umary_ALU_5278	6	74295015	rs1048886	missense	Type 2 diabetes	C6orf57,SDHAF4	3e-08	21490949	-0.120801	3005826
ALU_umary_ALU_5279	6	74341749	rs1339227	intergenic	Schizophrenia	RIMS1,KCNQ5	3e-08	25056061	-0.121393	1186048
ALU_umary_ALU_5280	6	74504855	rs9447004	intron	Calcium levels	CD109	3e-06	24068962	0.781218	46118
ALU_umary_ALU_5281	6	74668019	rs6912405	intron	Obesity-related traits	LOC101928516	9e-06	23251661	0.171946	-203212
ALU_umary_ALU_5284	6	75162152	rs9447004	intron	Calcium levels	CD109	3e-06	24068962	0.192851	703415
ALU_umary_ALU_5285	6	75338236	rs72960926	intron	Metabolite levels (MHPG)	LOC101928516	2e-06	23319000	-0.133448	179970
ALU_umary_ALU_5296	6	77357789	rs12198063	intergenic	Capecitabine sensitivity	IMPG1,HTR1B	8e-06	22864933	0.418523	66990
ALU_umary_ALU_5298	6	77548621	rs12198063	intergenic	Capecitabine sensitivity	IMPG1,HTR1B	8e-06	22864933	0.165872	257822
L1_umary_LINE1_1336	6	77980649	rs7738636	intergenic	Acute lymphoblastic leukemia (childhood)	IMPG1,HTR1B	6e-06	22076464	0.185036	190841
ALU_umary_ALU_5301	6	78364271	rs12198063	intergenic	Capecitabine sensitivity	IMPG1,HTR1B	8e-06	22864933	0.129436	1073472
ALU_umary_ALU_5302	6	78416769	rs12198063	intergenic	Capecitabine sensitivity	IMPG1,HTR1B	8e-06	22864933	0.115802	1125970
L1_umary_LINE1_1340	6	78749407	rs9447700	intergenic	Menarche (age at onset)	IMPG1,HTR1B	6e-09	25231870	0.115311	1581321
ALU_umary_ALU_5305	6	78775223	rs12198063	intergenic	Capecitabine sensitivity	IMPG1,HTR1B	8e-06	22864933	0.123315	1484424
ALU_umary_ALU_5306	6	78843184	rs10943724	intergenic	Thiazide-induced adverse metabolic effects in hypertensive patients	RPL17P25,FAM46A	7e-06	23400010	0.104327	-2459621
ALU_umary_ALU_5318	6	80086769	rs12204683	intron	Presence of antiphospholipid antibodies	LOC102724109	7e-06	23509613	0.210507	-69490
ALU_umary_ALU_5324	6	81267025	rs10943724	intergenic	Thiazide-induced adverse metabolic effects in hypertensive patients	RPL17P25,FAM46A	7e-06	23400010	0.543767	-35780
ALU_umary_ALU_5325	6	81381061	rs10943724	intergenic	Thiazide-induced adverse metabolic effects in hypertensive patients	RPL17P25,FAM46A	7e-06	23400010	-0.221482	78256
ALU_umary_ALU_5332	6	82297438	rs17530068	intergenic	Breast cancer	RPL17P25,FAM46A	3e-07	22976474	-0.134808	104329
ALU_umary_ALU_5348	6	87678642	rs13202860	intergenic	Sexual dysfunction (female)	NDUFA5P9,HTR1E	1e-07	22509378	0.373352	523388
ALU_umary_ALU_5356	6	88698077	rs366676	intergenic	Echocardiographic traits	AKIRIN2,SPACA1	2e-06	17903301	-0.31106	-19689
ALU_umary_ALU_5363	6	90730315	rs12204127	intron	Visceral adipose tissue/subcutaneous adipose tissue ratio	BACH2	6e-07	22589738	0.260407	32041
ALU_umary_ALU_5366	6	91125879	rs16880441	intergenic	Conduct disorder (interaction)	RPS14P9,ACTBP8	9e-06	18846501	-0.108935	2149902
ALU_umary_ALU_5380	6	93576148	rs9445023	intergenic	Laryngeal squamous cell carcinoma	RPL5P19,ATF1P1	7e-07	25194280	-0.236201	54014
ALU_umary_ALU_5381	6	93853195	rs1408282	intergenic	C-reactive protein	COPS5P1,EPHA7	1e-06	21647738	-0.137153	943
ALU_umary_ALU_5384	6	94930783	rs11757063	intergenic	Migraine	FUT9,UFL1	6e-08	22683712	-0.170945	-1954103
ALU_umary_ALU_5385	6	95166995	rs10485022	intergenic	Brain connectivity	TSG1,CYCSP17	5e-09	23471985	-0.186755	10541
ALU_umary_ALU_5387	6	95368373	rs6918777	intergenic	Amyotrophic lateral sclerosis	RPL5P19,ATF1P1	7e-06	22959728	0.140452	1998718
ALU_umary_ALU_5391	6	96509180	rs11757063	intergenic	Migraine	FUT9,UFL1	6e-08	22683712	-0.164916	-375706
ALU_umary_ALU_5395	6	97017683	rs11757063	intergenic	Migraine	FUT9,UFL1	6e-08	22683712	0.849185	132797
ALU_umary_ALU_5402	6	98251340	rs6924808	intron_variant	Response to inhaled glucocorticoid treatment in asthma (percentage change of FEV1)	.	7e-16	25601762	0.49323	340641
ALU_umary_ALU_5406	6	99471374	rs17059400	intron	Illicit drug use	FAXC	2e-06	23942779	0.138479	-311505
ALU_umary_ALU_5411	6	100268636	rs528808	intergenic	Age-related hearing impairment	PRDM13,MCHR2	6e-06	24939585	-0.174916	164347
ALU_umary_ALU_5415	6	100407499	rs4840086	intergenic	Menarche (age at onset)	PRDM13,MCHR2	2e-08	21102462	0.117334	199061
SVA_umary_SVA_298	6	101194045	rs239198	intron	Menarche (age at onset)	ASCC3	3e-08	25231870	0.438818	59968
ALU_umary_ALU_5427	6	102172012	rs4840086	intergenic	Menarche (age at onset)	PRDM13,MCHR2	9e-14	25231870	-0.151868	1963574
L1_umary_LINE1_1370	6	102846094	rs1416280	intergenic	Longevity (90 years and older)	GRIK2,R3HDM2P2	5e-08	25199915	0.429098	-40549
ALU_umary_ALU_5435	6	102958482	rs1416280	intergenic	Longevity (90 years and older)	GRIK2,R3HDM2P2	5e-08	25199915	-0.304393	71839
ALU_umary_ALU_5443	6	104350579	rs994988	intergenic	Palmitic acid (16:0) plasma levels	GRIK2,R3HDM2P2	2e-07	23362303	0.203481	551533
ALU_umary_ALU_5445	6	104490683	rs859980	intergenic	Tourette's syndrome or obsessive-compulsive disorder	NPM1P10,HACE1	7e-06	25158072	-0.393991	-10515
ALU_umary_ALU_5447	6	104772669	rs9377619	intergenic	Bipolar disorder and schizophrenia	NPM1P10,HACE1	2e-06	20889312	0.209443	178802
ALU_umary_ALU_5454	6	106813564	rs3827644	intron	Systemic lupus erythematosus and Systemic sclerosis	ATG5	5e-07	23740937	-0.187028	128369
ALU_umary_ALU_5467	6	110102982	rs9400317	intron	Response to hepatitis C treatment	AK9	7e-06	19684573	-0.28891	95335
ALU_umary_ALU_5473	6	110626754	rs7760535	intron	Metabolic traits	REV3L	1e-12	21886157	0.126811	-1120329
L1_umary_LINE1_1379	6	114091219	rs12210538	missense_variant	Acylcarnitine levels	.	5e-21	26068415	0.122575	3652414
ALU_umary_ALU_5490	6	114548411	rs9488343	intron	Gray matter volume (schizophrenia interaction)	HS3ST5	7e-07	24086445	0.550363	430
ALU_umary_ALU_5500	6	116307096	rs3812111	intron,intron	Age-related macular degeneration	COL10A1,NT5DC1	2e-08	23455636	-0.342589	-136639
ALU_umary_ALU_5502	6	116844156	rs9387478	intergenic	Lung cancer	RAP1BP3,DCBLD1	4e-10	23143601	-0.196464	-942024
ALU_umary_ALU_5504	6	116898686	rs6901250	cds-synon	C-reactive protein levels	GPRC6A	5e-08	21300955	-0.213111	-215339
ALU_umary_ALU_5507	6	117755899	rs9387478	intergenic	Lung cancer	RAP1BP3,DCBLD1	4e-10	23143601	-0.230372	-30281
ALU_umary_ALU_5509	6	118626162	rs11153730	intergenic	Heart rate	RPL29P4,CEP85L	8e-21	23583979	-0.578767	-41360
ALU_umary_ALU_5522	6	120380266	rs1392089	N/A	Immune reponse to smallpox (secreted IL-2)	LOC101927959	4e-07	22610502	0.262999	514125
ALU_umary_ALU_5525	6	120568262	rs1999930	intron	Age-related macular degeneration	FRK	1e-08	21665990	0.124823	4181128
ALU_umary_ALU_5526	6	120728697	rs13201929	intergenic	Myopia (pathological)	VGLL2,ROS1	3e-06	23049088	0.173803	3122706
ALU_umary_ALU_5529	6	121077652	rs2817937	intergenic	Primary tooth development (number of teeth)	RNA5SP215,COX6A1P3	3e-06	20195514	0.220811	-20805
ALU_umary_ALU_5541	6	122980012	rs3902035	intron	QT interval	CEP85L	8e-16	24952745	0.1564	3979780
ALU_umary_ALU_5544	6	123647643	rs13204742	intergenic	Crohn's disease	MRPS17P5,PTPRK	8e-15	23128233	0.129156	-4598122
L1_umary_LINE1_1395	6	123853946	rs1936800	intergenic	HDL cholesterol	RPS4XP9,RSPO3	3e-10	24097068	0.162312	-3582118
ALU_umary_ALU_5553	6	124865521	rs504008	intron	QRS duration	NKAIN2	3e-06	23534349	0.235691	-85542
ALU_umary_ALU_5557	6	125421421	rs6569474	intron	Metabolite levels	RSPO3	1e-08	21909109	0.145109	-2072190
ALU_umary_ALU_5575	6	129045852	rs589756	intron	Obesity-related traits	MOXD1	5e-06	23251661	-0.159153	-3597265
ALU_umary_ALU_5581	6	129828236	rs7755729	intron	Amyotrophic lateral sclerosis (sporadic)	LAMA2	3e-06	24529757	-0.256975	44594
ALU_umary_ALU_5582	6	129895109	rs7749983	intron	Periodontal disease-related phenotypes	LOC102723409	2e-06	24347629	0.527472	20754
ALU_umary_ALU_5583	6	130614798	rs10447419	intron	PR interval	SAMD3	2e-06	23534349	0.681521	64735
ALU_umary_ALU_5587	6	131028588	rs6941712	intron	Lentiform nucleus volume	EPB41L2	5e-06	22903471	0.375298	-253622
ALU_umary_ALU_5588	6	131057586	rs1933755	intergenic	Colorectal cancer (calcium intake interaction)	TMEM200A,SMLR1	2e-06	25192705	-0.157826	131819
ALU_umary_ALU_5589	6	131113279	rs602848	intron	Migraine with aura	LOC102723445	5e-06	23793025	-0.202425	-333512
ALU_umary_ALU_5590	6	131175476	rs6908917	intron	IgG glycosylation	EPB41L2	2e-06	23382691	-0.217766	-180388
ALU_umary_ALU_5591	6	131273499	rs6908917	intron	IgG glycosylation	EPB41L2	2e-06	23382691	-0.242181	-82365
ALU_umary_ALU_5598	6	132526134	rs6907728	intergenic	Obesity-related traits	ENPP1,CTGF	3e-06	23251661	0.176257	297365
ALU_umary_ALU_5602	6	133160120	rs7769051	intergenic	Type 2 diabetes nephropathy	SNORA33,HMGB1P13	2e-06	21150874	0.381171	13324
ALU_umary_ALU_5604	6	133731771	rs9375969	intron	Visceral fat	LOC100507308,TARID	9e-06	22589738	-0.196265	-136031
ALU_umary_ALU_5613	6	136367046	rs9375969	intron	Visceral fat	LOC100507308,TARID	9e-06	22589738	0.132591	2499244
ALU_umary_ALU_5620	6	137254207	rs6937795	intergenic	Type 2 diabetes	SLC35D3,RPL35AP3	7e-06	24509480	0.221251	-37074
ALU_umary_ALU_5628	6	139294734	rs7763064	intergenic	Height	ADGRG6,HIVEP2,GPR126	1e-33	20881960	-0.107209	-3502555
ALU_umary_ALU_5636	6	140269431	rs12664111	intron	IgG glycosylation	LOC100132735	6e-06	23382691	0.363533	129616
ALU_umary_ALU_5637	6	140417842	rs642858	intergenic	Type 2 diabetes	ATP5F1P6,RNA5SP220	2e-06	21490949	-0.266168	144195
ALU_umary_ALU_5642	6	141134051	rs1556640	intron	Bulimia nervosa	PERP	2e-06	23568457	-0.112402	2708019
ALU_umary_ALU_5648	6	141770869	rs473892	intergenic_variant	Forced expiratory volume in 1 second (environmental interaction)	.	4e-07	25979521	0.205054	4140959
L1_umary_LINE1_1418	6	142450110	rs225675	intron	Thiazide-induced adverse metabolic effects in hypertensive patients	VTA1	1e-07	23400010	0.792174	-62026
ALU_umary_ALU_5657	6	143951375	rs10979	ncRNA	Hypospadias	LOC285740	1e-06	25108383	-0.450035	61336
ALU_umary_ALU_5671	6	146501334	rs2496589	intergenic	Response to chemotherapy in breast cancer hypertensive cases (cumulative dose) (bevacizumab)	RPL31P27,ADAT2	5e-06	25117820	-0.113652	2767758
L1_umary_LINE1_1424	6	148163587	rs3734729	UTR-3	Pulmonary function (interaction)	PPP1R14C	4e-07	23284291	0.132727	-2407280
L1_umary_LINE1_1425	6	148195808	rs1853665	intergenic	Radiation response	ULBP1,BTF3P10	7e-06	20923822	0.104338	-2103034
ALU_umary_ALU_5681	6	148534738	rs9497965	intergenic	Thyroid hormone levels	SAMD5,SASH1	2e-08	23408906	-0.180705	13446
ALU_umary_ALU_5682	6	148802170	rs1147857	intron	Smoking quantity	SASH1	2e-06	24665060	-0.221521	-39582
ALU_umary_ALU_5685	6	148974345	rs13219957	intron	Job-related exhaustion	UST	7e-07	23620144	0.18685	-296484
SVA_umary_SVA_315	6	153429856	rs1933488	intron	Prostate cancer	RGS17	4e-18	23535732	0.734441	-11223
ALU_umary_ALU_5701	6	153633385	rs2982552	intron	Bone properties (heel)	ESR1	2e-10	24430505	-0.119751	1573822
ALU_umary_ALU_5702	6	153859178	rs12665607	intergenic	Mammographic density (dense area)	CCDC170,ESR1	2e-08	25342443	0.203134	1912549
ALU_umary_ALU_5706	6	154840654	rs2186141	intergenic	Migraine - clinic-based	MTND4P13,HMGB3P19	4e-06	23793025	0.174154	835683
ALU_umary_ALU_5708	6	155051658	rs17427389	UTR-3	Alcohol and nictotine co-dependence	PLEKHG1	1e-06	22488850	-0.116508	3888543
ALU_umary_ALU_5713	6	156318117	rs1449672	intron	Trans fatty acid levels	LOC101928923	5e-06	25646338	0.405198	-27029
ALU_umary_ALU_5716	6	157397700	rs2063714	intron_variant	Sitting height ratio	.	1e-07	25865494	-0.280462	522854
L1_umary_LINE1_1437	6	157968753	rs9356009	intron	Lipoprotein (a) - cholesterol levels	SNX9	4e-19	25575512	0.169935	-250260
SVA_umary_SVA_318	6	158638855	rs926849	intron	Disc degeneration (lumbar)	PARK2	3e-08	22993228	0.208925	-3522764
ALU_umary_ALU_5728	6	159166302	rs1832871	intron	Height	TULP4	2e-15	25282103	-0.147403	444268
ALU_umary_ALU_5729	6	159204431	rs9457516	intergenic	Lipoprotein (a) - cholesterol levels	C6orf99,RSPH3	6e-09	25575512	0.260414	-130820
SVA_umary_SVA_320	6	161270904	rs1620921	intergenic	Lipoprotein (a) - cholesterol levels	PLG,MAP3K4	5e-08	25575512	-0.60453	73817
ALU_umary_ALU_5732	6	161336447	rs1247318	intergenic	Aging	PLG,MAP3K4	3e-06	22773346	-0.236066	2510
L1_umary_LINE1_1438	6	162181268	rs3016539	intron	Pancreatic cancer	PARK2	7e-06	20686608	-0.207412	-54807
SVA_umary_SVA_322	6	162372023	rs9457516	intergenic	Lipoprotein (a) - cholesterol levels	C6orf99,RSPH3	6e-09	25575512	0.147344	3036772
ALU_umary_ALU_5742	6	163013855	rs13191362	intron_variant	Body mass index	.	1e-09	25673413	0.690891	401537
ALU_umary_ALU_5743	6	163190379	rs1832871	intron	Height	TULP4	2e-15	25282103	0.172028	4468345
ALU_umary_ALU_5744	6	163467402	rs4710191	nearGene-5	Response to simvastatin treatment (PCSK9 protein level change)	GPR31	4e-06	25089948	-0.157814	-4105140
ALU_umary_ALU_5746	6	163814230	rs9364687	regulatory_region_variant	Body mass index	.	9e-07	25673413	0.553599	417351
ALU_umary_ALU_5750	6	165186931	rs227458	intergenic	Visceral adipose tissue adjusted for BMI	QKI,C6orf118	3e-06	22589738	0.208377	-279420
ALU_umary_ALU_5752	6	165439471	rs926849	intron	Disc degeneration (lumbar)	PARK2	3e-08	22993228	0.123691	3277852
ALU_umary_ALU_5756	6	166279910	rs9364813	intergenic	Economic and political preferences (immigration/crime)	PDE10A,LINC00473	8e-06	22566634	0.186022	151272
ALU_umary_ALU_5771	6	170500768	rs10946292	intergenic	Obesity-related traits	LINC00574,RPL12P23	3e-06	23251661	0.128975	75247
ALU_umary_ALU_5778	7	3090718	rs4722404	intergenic	Atopic dermatitis	CARD11,SDK1	8e-09	23042114	-0.220723	-38071
L1_umary_LINE1_1448	7	8019027	rs59072263	intergenic	Intraocular pressure	GLCCI1,ICA1	1e-08	23836780	0.506563	-133040
ALU_umary_ALU_5798	7	8534966	rs9791644	intron	Lung function (forced vital capacity)	FOXK1	3e-06	24023788	-0.112143	3811432
ALU_umary_ALU_5809	7	9611283	rs9918508	intergenic	Hippocampal atrophy	RPL9P19,GAPDHP68	8e-06	19668339	0.592667	72004
ALU_umary_ALU_5815	7	10215359	rs17168486	intron	Type 2 diabetes	DGKB	3e-07	24509480	0.147655	-4682923
ALU_umary_ALU_5834	7	13649223	rs1357978	intergenic	Word reading	RBMX2P4,RPL26P21	6e-06	23738518	-0.196394	89002
L1_umary_LINE1_1460	7	17094714	rs6961860	intergenic	Adverse response to chemotherapy (neutropenia/leucopenia) (all antimicrotubule drugs)	RAD17P1,AHR	5e-06	23648065	0.750444	9393
ALU_umary_ALU_5868	7	18273084	rs12666612	intron	Obesity-related traits	HDAC9	8e-06	23251661	0.889464	-102161
ALU_umary_ALU_5869	7	18322603	rs12666612	intron	Obesity-related traits	HDAC9	8e-06	23251661	-0.108645	-52642
ALU_umary_ALU_5886	7	22853492	rs2286503	intron	Fibrinogen	TOMM7	7e-09	23969696	0.687862	-3114
ALU_umary_ALU_5888	7	23665685	rs11763760	intron	IgG glycosylation	IGF2BP3	2e-06	23382691	0.280282	185218
ALU_umary_ALU_5904	7	25059646	rs2108258	intron	Dental caries	ABCB5	2e-06	23259602	-0.141074	4267648
ALU_umary_ALU_5931	7	29185169	rs849141	intron	Height	JAZF1	3e-11	19343178	0.230812	1000078
SVA_umary_SVA_333	7	29831209	rs4722551	intergenic	Cholesterol%2C total	MIR148A,NFE2L3	7e-09	24097068	-0.124124	3839383
ALU_umary_ALU_5939	7	32831241	rs17158483	UTR-3	Obesity-related traits	SCRN1	9e-06	23251661	0.152102	2868717
ALU_umary_ALU_5941	7	33183494	rs10262453	intron	Sagittal craniosynostosis	BBS9	6e-20	23160099	-0.177722	-72545
ALU_umary_ALU_5942	7	33195329	rs10262453	intron	Sagittal craniosynostosis	BBS9	6e-20	23160099	-0.348845	-60710
ALU_umary_ALU_5957	7	36164937	rs11771526	upstream_gene_variant	Body mass index	.	8e-06	25673413	0.165061	3861931
ALU_umary_ALU_5958	7	36252166	rs7789197	intergenic	Prostate cancer (gene x gene interaction)	SUGCT,INHBA	3e-06	22219177	-0.141373	-4712961
ALU_umary_ALU_5967	7	37836651	rs2392510	intron	Periodontitis	GPR141	4e-06	25672891	-0.402434	90082
ALU_umary_ALU_5969	7	38116201	rs16879765	intron	Dupuytren's disease	EPDR1	6e-39	21732829	0.624582	127106
ALU_umary_ALU_5970	7	38209213	rs4723738	intron	Treatment response for severe sepsis	STARD3NL	6e-06	22310353	0.468591	-31695
ALU_umary_ALU_5975	7	38759715	rs1425132	intergenic	Adverse response to chemotherapy (neutropenia/leucopenia) (paclitaxel + carboplatin)	RPS10P14,GPR141	5e-06	23648065	0.123344	1197347
ALU_umary_ALU_5983	7	39749709	rs60464047	intron	Motion sickness	POU6F2	7e-09	25628336	0.117315	331171
L1_umary_LINE1_1494	7	41310800	rs2049622	intron	Age-related macular degeneration	GLI3	9e-06	23326517	0.120068	-865482
L1_umary_LINE1_1496	7	42529878	rs60464047	intron	Motion sickness	POU6F2	7e-09	25628336	-0.146635	3111340
ALU_umary_ALU_5991	7	42580004	rs10464366	intron	IgG glycosylation	POU6F2	3e-06	23382691	0.136697	3458504
ALU_umary_ALU_5992	7	42603743	rs1294908	intergenic	Hepatic lipid content in extreme obesity	RAMP3,ELK1P1	7e-07	25246029	-0.106135	-2631377
ALU_umary_ALU_5994	7	42647660	rs3757840	intergenic	Metabolic syndrome	GCK,YKT6	4e-13	22399527	-0.154189	-1583556
ALU_umary_ALU_6002	7	45329414	rs1852612	intergenic	QRS duration in Tripanosoma cruzi seropositivity	RAMP3,ELK1P1	8e-06	24324551	-0.158039	-71481
ALU_umary_ALU_6006	7	45789213	rs2949837	intergenic_variant	Sitting height ratio	.	3e-07	25865494	0.281488	-165566
ALU_umary_ALU_6007	7	46102177	rs1722133	intergenic_variant	Sitting height ratio	.	4e-07	25865494	0.471411	13666
ALU_umary_ALU_6008	7	46504534	rs1486139	intergenic	Select biomarker traits	TTC4P1,HMGN1P19	2e-06	17903293	0.219809	228806
ALU_umary_ALU_6012	7	47551089	rs7800244	intergenic	Hepatitis C induced liver fibrosis	C7orf65,LINC00525	3e-06	22841784	0.149406	-228880
ALU_umary_ALU_6014	7	47670422	rs1012036	intergenic	Emphysema-related traits	CICP17,POM121L12	5e-06	20709820	-0.156371	-4802028
ALU_umary_ALU_6015	7	47832659	rs1551277	intron	Anxiety disorder	PKD1L1	7e-06	25390645	0.408633	3342
ALU_umary_ALU_6021	7	49057624	rs2462686	intergenic	Major depressive disorder	IGFBP3,FTLP15	9e-06	23377640	0.1484	3075164
L1_umary_LINE1_1503	7	49725896	rs4492324	intergenic	Obesity-related traits	CDC14C,VWC2	8e-06	23251661	-0.277603	92094
ALU_umary_ALU_6027	7	50473286	rs4132601	UTR-3	Acute lymphoblastic leukemia (childhood)	IKZF1	8e-13	22076464	0.415139	2682
ALU_umary_ALU_6035	7	52403923	rs1012036	intergenic	Emphysema-related traits	CICP17,POM121L12	5e-06	20709820	-0.247643	-68527
L1_umary_LINE1_1509	7	52789472	rs4947642	intergenic	Blood pressure (smoking interaction)	CICP17,POM121L12	1e-06	25189868	-0.209843	923864
ALU_umary_ALU_6038	7	52808316	rs1012036	intergenic	Emphysema-related traits	CICP17,POM121L12	5e-06	20709820	0.113246	335866
ALU_umary_ALU_6043	7	53358295	rs2282930	intron	Bone mineral density	GRB10	3e-06	22504420	-0.174893	2603616
ALU_umary_ALU_6044	7	53381714	rs1174864	intergenic	IgG glycosylation	POM121L12,HAUS6P1	5e-06	23382691	-0.12514	254155
L1_umary_LINE1_1510	7	53652516	rs17736906	intergenic	Pit-and-Fissure caries	FLJ45974,HPVC1,LINC01446	2e-06	24556642	-0.152293	-330110
ALU_umary_ALU_6054	7	55369232	rs9656709	intergenic	Behavioural disinhibition (generation interaction)	TUBBP6,FKBP9P1	5e-06	23942779	-0.196581	-355213
ALU_umary_ALU_6061	7	56244918	rs7806994	intron	PR interval in Tripanosoma cruzi seropositivity	SUMF2	6e-06	24324551	0.229692	105413
ALU_umary_ALU_6062	7	56278912	rs7806994	intron	PR interval in Tripanosoma cruzi seropositivity	SUMF2	6e-06	24324551	-0.192804	139407
ALU_umary_ALU_6064	7	57346970	rs2252586	intergenic	Glioma	SEC61G,EGFR	8e-08	21531791	-0.120882	2368046
ALU_umary_ALU_6067	7	61528713	rs6956675	intergenic	Obesity-related traits	ZNF90P3,PHKG1P1	6e-06	23251661	-0.142829	-1049057
ALU_umary_ALU_6069	7	61789149	rs6956675	intergenic	Obesity-related traits	ZNF90P3,PHKG1P1	6e-06	23251661	0.333377	-788621
ALU_umary_ALU_6074	7	63880180	rs10266483	intergenic	Response to statin therapy	ZNF679,VN1R39P	8e-06	20339536	0.687397	146849
SVA_umary_SVA_343	7	65045619	rs11763147	intergenic	Corneal structure	DKFZP434F142,VKORC1L1,LOC84214	4e-09	23291589	0.357285	-281202
ALU_umary_ALU_6092	7	68758441	rs6943555	intron	Alcohol consumption	AUTS2	4e-08	21471458	-0.149179	-1047582
ALU_umary_ALU_6094	7	69969066	rs10237317	intron	Bipolar disorder	AUTS2	5e-06	22925353	-0.279278	-76875
ALU_umary_ALU_6112	7	76456330	rs12540771	N/A	Response to amphetamines	CCDC146	5e-06	22952603	0.260686	-306621
ALU_umary_ALU_6113	7	76463717	rs2245368	non_coding_transcript_exon_variant	Body mass index	.	3e-08	25673413	0.382117	-515109
ALU_umary_ALU_6114	7	76567224	rs2245368	non_coding_transcript_exon_variant	Body mass index	.	1e-06	25673413	0.67196	-411602
ALU_umary_ALU_6118	7	76870796	rs7779014	intron	Multiple sclerosis	YWHAG	8e-06	21654844	-0.129278	895210
ALU_umary_ALU_6124	7	77737206	rs10251504	intron	Airway wall thickness	MAGI2	6e-07	25517131	0.290275	47318
ALU_umary_ALU_6127	7	78146522	rs62468577	intron	Bronchopulmonary dysplasia	MAGI2	6e-06	23897914	0.719545	-6150
ALU_umary_ALU_6139	7	80423176	rs10499859	intron	Left ventricular mass	CD36	3e-06	19454037	-0.22183	164366
ALU_umary_ALU_6145	7	82001899	rs10954668	intron	Non-alcoholic fatty liver disease histology (lobular)	CACNA2D1	7e-06	20708005	0.278644	154248
ALU_umary_ALU_6146	7	82178803	rs17807185	intergenic	Height	PTPN12,APTR	4e-13	25282103	0.14585	4870508
ALU_umary_ALU_6148	7	82430525	rs2715148	intron	Major depressive disorder	PCLO	1e-06	21621269	0.545881	-19510
ALU_umary_ALU_6151	7	82851756	rs1859596	intergenic	Reading or mathematical ability	MAGI2-AS3,RNA5SP234	4e-06	25003214	0.140209	3742114
ALU_umary_ALU_6152	7	82947153	rs11773103	intron	Bipolar disorder and major depressive disorder (combined)	DMTF1	1e-06	20351715	0.154869	-3874827
L1_umary_LINE1_1534	7	84901725	rs10236237	intron	IgG glycosylation	ZNF804B	7e-06	23382691	0.113597	-3793345
ALU_umary_ALU_6166	7	85013802	rs42648	intron	Homocysteine levels	GTPBP10	2e-08	23824729	-0.120506	-4963958
L1_umary_LINE1_1535	7	85044751	rs10235789	intron	Iris characteristics	SEMA3A	7e-11	21835309	-0.119354	1387951
ALU_umary_ALU_6171	7	85860678	rs10235789	intron	Iris characteristics	SEMA3A	3e-06	21835309	0.136667	2203878
ALU_umary_ALU_6185	7	88380351	rs17301259	intron	Heschl's gyrus morphology	ZNF804B	4e-06	25130324	0.712152	-171776
ALU_umary_ALU_6193	7	89946829	rs42648	intron	Homocysteine levels	GTPBP10	2e-08	23824729	0.180487	-30931
ALU_umary_ALU_6200	7	91751552	rs42041	intron	Rheumatoid arthritis	CDK6	4e-06	18794853	0.239191	-495192
ALU_umary_ALU_6207	7	93332296	rs10255878	intergenic	Adverse response to radiation therapy	RPL7AP40,TAC1	4e-06	23719583	0.140606	-3685499
ALU_umary_ALU_6208	7	93357393	rs7493	missense_variant	Yu-Zhi constitution type in type 2 diabetes	.	5e-06	26169365	0.152353	-2048070
ALU_umary_ALU_6215	7	94779065	rs854572	nearGene-5	Paraoxonase activity	PON1	5e-116	22982463	-0.319241	-175631
ALU_umary_ALU_6216	7	94877512	rs854572	nearGene-5	Paraoxonase activity	PON1	5e-116	22982463	0.230496	-77184
ALU_umary_ALU_6218	7	95101192	rs6465468	3_prime_UTR_variant	Body mass index	.	5e-08	25673413	-0.233035	-439010
ALU_umary_ALU_6234	7	98197786	rs441051	intron	Mean forced vital capacity from 2 exams	COL1A2	2e-06	17903307	0.115793	4143786
ALU_umary_ALU_6237	7	99146666	rs17598306	intergenic	Radiation response	MARK2P10,DLX6-AS1	9e-06	20923822	0.161496	2564855
ALU_umary_ALU_6243	7	102895758	rs17135875	intron_variant	Blood pressure measurement (cold pressor test)	.	4e-09	24165912	0.228869	17174
ALU_umary_ALU_6253	7	104895589	rs6466055	intron	Schizophrenia	SRPK2	1e-09	25056061	-0.364453	-33475
ALU_umary_ALU_6256	7	105466071	rs13438712	intron	Obesity-related traits	CDHR3	2e-06	23251661	0.279763	-76509
ALU_umary_ALU_6257	7	105564472	rs13438712	intron	Obesity-related traits	CDHR3	8e-06	23251661	0.115878	21892
L1_umary_LINE1_1566	7	107829263	rs382140	intergenic	Coffee consumption	LAMB4,NRCAM	4e-09	21876539	0.218808	47063
L1_umary_LINE1_1567	7	108325678	rs4380874	intergenic	Ulcerative colitis	PIGCP2,DLD	2e-26	23128233	0.148596	845363
ALU_umary_ALU_6272	7	108551224	rs1404697	intergenic	Smoking behavior	C7orf66,EIF3IP1	8e-06	22006218	0.904991	6763
ALU_umary_ALU_6283	7	109283352	rs17153527	intergenic	Menopause (age at onset)	RNA5SP236,PIK3CG	4e-07	19448619	-0.128821	2787543
L1_umary_LINE1_1572	7	110484750	rs13240464	intron	Schizophrenia	IMMP2L	3e-13	25056061	0.351402	-414165
ALU_umary_ALU_6295	7	111878836	rs13240464	intron	Schizophrenia	IMMP2L	3e-13	25056061	-0.119349	979921
ALU_umary_ALU_6296	7	112373044	rs5009270	intergenic	Osteoarthritis (hip)	LSMEM1,NPM1P14	3e-06	23989986	0.369838	213866
L1_umary_LINE1_1577	7	112789623	rs6969802	intergenic	IgG glycosylation	C7orf60,GPR85	5e-06	23382691	0.24092	140209
ALU_umary_ALU_6307	7	114956601	rs7784447	intron	Obesity	MDFIC	4e-06	23818313	-0.14775	327316
ALU_umary_ALU_6311	7	115865235	rs11773845	intron	PR interval	CAV1	4e-12	23139255	-0.180608	-326066
ALU_umary_ALU_6313	7	116761950	rs728115	intron	Alcohol and nictotine co-dependence	KCND2	4e-06	22488850	-0.125971	-3543199
ALU_umary_ALU_6316	7	117356251	rs757278	intron	Response to methotrexate in juvenile idiopathic arthritis	CTTNBP2	5e-07	24709693	0.672671	-21394
ALU_umary_ALU_6320	7	118083314	rs41997	intergenic	Response to platinum-based chemotherapy in non-small-cell lung cancer	ANKRD7,GTF3AP6	4e-07	22872573	-0.624482	91419
ALU_umary_ALU_6325	7	119259819	rs11767400	intron	Menarche (age at onset)	CADPS2	4e-11	25231870	-0.129805	-2900923
ALU_umary_ALU_6326	7	119558047	rs11767400	intron	Menarche (age at onset)	CADPS2	4e-11	25231870	-0.145177	-2602695
ALU_umary_ALU_6348	7	122373559	rs4727963	intron	Adverse response to chemotherapy (neutropenia/leucopenia) (docetaxel)	SLC13A1	1e-06	23648065	0.169525	-386421
ALU_umary_ALU_6352	7	123194557	rs9649465	intron	Migraine	WASL	1e-06	23793025	-0.161603	-182003
L1_umary_LINE1_1590	7	124451334	rs4731207	intron_variant	Cutaneous malignant melanoma	.	5e-07	26237428	0.281698	-305257
ALU_umary_ALU_6359	7	124593024	rs4731207	intron_variant	Cutaneous malignant melanoma	.	5e-07	26237428	-0.654005	-163567
ALU_umary_ALU_6364	7	124879111	rs727505	nearGene-3	Lewy body disease	POT1	5e-06	25188341	0.257841	417030
ALU_umary_ALU_6372	7	125861744	rs2687481	intergenic	Hearing function	RPL31P39,GRM8	1e-07	25060954	0.460303	-7378
ALU_umary_ALU_6373	7	125873881	rs2687481	intergenic	Hearing function	RPL31P39,GRM8	1e-07	25060954	0.736999	4759
ALU_umary_ALU_6374	7	125922888	rs2687481	intergenic	Hearing function	RPL31P39,GRM8	1e-07	25060954	0.451966	53766
ALU_umary_ALU_6383	7	127929333	rs9641855	intron	Obesity-related traits	NRF1	2e-06	23251661	-0.118409	-1426873
ALU_umary_ALU_6386	7	128209166	rs1799922	cds-synon	Primary tooth development (time to first tooth eruption)	OPN1SW	9e-07	23704328	0.134511	-206029
SVA_umary_SVA_355	7	128215395	rs4731742	intron_variant	Cutaneous malignant melanoma	.	4e-07	26237428	-0.136651	-2854658
ALU_umary_ALU_6391	7	129066575	rs11979476	intron	Inflammatory biomarkers	AHCYL2	2e-06	22228203	-0.295952	72819
ALU_umary_ALU_6392	7	129157179	rs10954361	intron_variant	Cognitive function	.	7e-06	24684796	0.163329	-2973405
ALU_umary_ALU_6400	7	131524330	rs7801375	intergenic_variant	Schizophrenia	.	4e-08	25056061	0.211637	-358174
ALU_umary_ALU_6401	7	131851126	rs12386622	intron_variant	Homeostasis model assessment of beta-cell function (interaction)	.	3e-06	24204828	-0.251759	-317716
ALU_umary_ALU_6411	7	134424656	rs4294134	intron	Paget's disease	NUP205	8e-10	21623375	0.140544	-868472
ALU_umary_ALU_6418	7	135225125	rs12530845	intron	Red blood cell traits	NUP205	3e-08	23222517	-0.222012	-104853
ALU_umary_ALU_6425	7	136067483	rs12707249	intergenic	Obesity-related traits	FAM180A,LUZP6	3e-06	23251661	0.124771	587910
ALU_umary_ALU_6427	7	136178809	rs10250997	intergenic	Autism spectrum disorder%2C attention deficit-hyperactivity disorder%2C bipolar disorder%2C major depressive disorder%2C and schizophrenia (combined)	MTPN,PSMC1P3	8e-06	23453885	0.515593	32273
ALU_umary_ALU_6430	7	136369722	rs10808265	intron_variant	Pulmonary function decline	.	2e-06	22424883	0.156427	3864792
SVA_umary_SVA_360	7	138296456	rs6980334	intron	Blood metabolite ratios	AKR1D1	4e-20	24816252	0.142717	507964
ALU_umary_ALU_6442	7	138791612	rs6946494	intergenic	Visceral adipose tissue adjusted for BMI	FAM180A,LUZP6	8e-06	22589738	-0.112658	3302991
ALU_umary_ALU_6444	7	139933413	rs834811	intron_variant	Post-traumatic stress disorder	.	7e-06	26114229	-0.133422	3733590
ALU_umary_ALU_6446	7	141013590	rs10227393	intergenic	Coffee consumption	RPL7P59,CNTNAP2	9e-06	25288136	-0.123066	-4049150
ALU_umary_ALU_6455	7	142273449	rs361433	intron_variant	Capecitabine sensitivity	.	9e-07	22864933	0.232706	142273449
ALU_umary_ALU_6458	7	142673652	rs10273639	nearGene-5	Pancreatitis	PRSS1	2e-14	23143602	0.175511	216724
L1_umary_LINE1_1606	7	142818667	rs720475	intron	Breast cancer	ARHGEF5	7e-11	23535729	0.134757	-1256262
ALU_umary_ALU_6482	7	147585790	rs2708240	intron	QT interval (interaction)	CNTNAP2	4e-06	23459443	-0.461471	8253
ALU_umary_ALU_6493	7	150582275	rs17173637	intron	HDL cholesterol	AOC1	2e-08	24097068	0.647102	52826
ALU_umary_ALU_6501	7	153966050	rs10949808	intergenic	Bipolar disorder and schizophrenia	SHH,LINC01006	1e-07	20889312	0.117082	-2082599
ALU_umary_ALU_6505	7	154858220	rs12534701	intron	Colorectal cancer (diet interaction)	DPP6	2e-06	24743840	0.174682	177310
ALU_umary_ALU_6508	7	155110582	rs10263087	intergenic	Formal thought disorder in schizophrenia	HTR5A,INSIG1	7e-06	22648509	-0.142986	140113
ALU_umary_ALU_6521	7	157350794	rs10274279	intron	Myopia (pathological)	PTPRN2	4e-11	23049088	0.320933	-36647
ALU_umary_ALU_6522	7	157448787	rs12534701	intron	Colorectal cancer (diet interaction)	DPP6	2e-06	24743840	0.174392	2767877
ALU_umary_ALU_6535	8	2275573	rs4876199	intergenic	Heschl's gyrus morphology	MIR7160,CSMD1	4e-06	25130324	0.222378	98663
ALU_umary_ALU_6536	8	3047250	rs12716641	upstream_gene_variant	IgA nephropathy	.	1e-18	26028593	0.142449	-3994226
ALU_umary_ALU_6539	8	3626974	rs2623702	intron	Pulmonary function decline	CSMD1	9e-06	22424883	-0.122995	32068
ALU_umary_ALU_6548	8	5506286	rs859812	intergenic	Neuritic plaque	RPL23AP54,MCPH1	2e-06	25188341	-0.1626	-87524
L1_umary_LINE1_1626	8	5829282	rs2840445	intergenic	Dietary macronutrient intake	RPL23AP54,MCPH1	5e-06	23636237	0.180027	64340
ALU_umary_ALU_6553	8	6044977	rs2407308	intron	Age-related hearing impairment (interaction)	CSMD1	1e-08	24939585	-0.111737	2022166
ALU_umary_ALU_6554	8	6046211	rs2449202	intron	Airway responsiveness in chronic obstructive pulmonary disease	CSMD1	8e-06	25514360	-0.122451	2539082
ALU_umary_ALU_6560	8	8920127	rs1045529	UTR-3	Myopia (pathological)	ERI1	3e-06	23049088	0.763918	30029
ALU_umary_ALU_6561	8	9012966	rs1045529	UTR-3	Myopia (pathological)	ERI1	3e-06	23049088	-0.285973	122868
ALU_umary_ALU_6563	8	9463649	rs12545912	intron	Multiple myeloma (hyperdiploidy)	TNKS	7e-06	23502783	0.824302	-138050
ALU_umary_ALU_6564	8	9665673	rs6601327	intergenic	Multiple myeloma (hyperdiploidy)	PPP1R3B,TNKS	8e-06	23502783	-0.526739	270141
ALU_umary_ALU_6565	8	9807901	rs17150703	intergenic	Obesity (early onset extreme)	MIR597,LINC00599	2e-08	20421936	0.348332	62103
ALU_umary_ALU_6570	8	10326283	rs4281086	N/A	Obesity-related traits	PRSS52P	4e-06	23251661	0.321228	-26025
ALU_umary_ALU_6578	8	12956577	rs2946505	intron	Migraine	KIAA1456	9e-06	23793025	-0.202192	145425
[truncated: 1,206 more rows]
