# Supplementary material for: Human Retrotransposon Insertion Polymorphisms Are Associated with Health and Disease via Gene Regulatory Phenotypes
Source: Front Microbiol. 2017 Aug 2;8:1418. doi: 10.3389/fmicb.2017.01418 (PMC5539088; doi:10.3389/fmicb.2017.01418)
Supplement: TABLE S2 — Genomic co-localization of polyTEs with tissue-specific enhancers. [file Table_2.XLSX]

## Sheet: AFR-All
TE	Chr	Pos	Enhancer start	Enhancer end	EID
ALU_umary_ALU_19	1	8446635	8434001	8448200	E037
ALU_umary_ALU_19	1	8446635	8443401	8448000	E039
ALU_umary_ALU_19	1	8446635	8443601	8448000	E048
ALU_umary_ALU_19	1	8446635	8443801	8448200	E030
ALU_umary_ALU_19	1	8446635	8445001	8448400	E041
ALU_umary_ALU_19	1	8446635	8445201	8447000	E043
ALU_umary_ALU_19	1	8446635	8445601	8447600	E063
ALU_umary_ALU_19	1	8446635	8446201	8446800	E078
ALU_umary_ALU_19	1	8446635	8446201	8447600	E076
ALU_umary_ALU_19	1	8446635	8446401	8447200	E038
ALU_umary_ALU_19	1	8446635	8446401	8447400	E088
ALU_umary_ALU_19	1	8446635	8446401	8447400	E103
ALU_umary_ALU_19	1	8446635	8446401	8449000	E029
ALU_umary_ALU_19	1	8446635	8446601	8447400	E042
ALU_umary_ALU_60	1	20944751	20944401	20945400	E099
ALU_umary_ALU_64	1	21492591	21491401	21492600	E123
ALU_umary_ALU_64	1	21492591	21491801	21492800	E032
ALU_umary_ALU_64	1	21492591	21491801	21493000	E116
ALU_umary_ALU_64	1	21492591	21492001	21492600	E124
ALU_umary_ALU_64	1	21492591	21492001	21493000	E036
ALU_umary_ALU_71	1	24857611	24856401	24857800	E037
ALU_umary_ALU_71	1	24857611	24856401	24858200	E038
ALU_umary_ALU_102	1	36474694	36473801	36474800	E099
SVA_umary_SVA_19	1	39295609	39295001	39295800	E111
ALU_umary_ALU_110	1	39677675	39676801	39680400	E050
ALU_umary_ALU_110	1	39677675	39677001	39677800	E035
ALU_umary_ALU_110	1	39677675	39677001	39680400	E036
ALU_umary_ALU_110	1	39677675	39677201	39679800	E051
ALU_umary_ALU_110	1	39677675	39677401	39679000	E123
ALU_umary_ALU_110	1	39677675	39677601	39678000	E076
ALU_umary_ALU_189	1	59205317	59204001	59205600	E036
ALU_umary_ALU_189	1	59205317	59204201	59205600	E051
ALU_umary_ALU_189	1	59205317	59204201	59205800	E029
ALU_umary_ALU_189	1	59205317	59204201	59205800	E030
ALU_umary_ALU_189	1	59205317	59204401	59205800	E050
ALU_umary_ALU_189	1	59205317	59204601	59205400	E035
ALU_umary_ALU_189	1	59205317	59205001	59205400	E078
ALU_umary_ALU_192	1	59591483	59590601	59591600	E038
ALU_umary_ALU_192	1	59591483	59590601	59592000	E048
ALU_umary_ALU_192	1	59591483	59590801	59591800	E034
ALU_umary_ALU_192	1	59591483	59590801	59591800	E047
ALU_umary_ALU_192	1	59591483	59591001	59591600	E037
ALU_umary_ALU_201	1	61144594	61144001	61144600	E086
ALU_umary_ALU_242	1	72514121	72513801	72514400	E076
L1_umary_LINE1_61	1	75192907	75192201	75193000	E066
ALU_umary_ALU_273	1	77634327	77634001	77634400	E039
ALU_umary_ALU_273	1	77634327	77634201	77634400	E047
ALU_umary_ALU_276	1	78607067	78605601	78607400	E066
ALU_umary_ALU_302	1	82312054	82311801	82312400	E086
ALU_umary_ALU_357	1	93498232	93488001	93504200	E093
ALU_umary_ALU_357	1	93498232	93494801	93498800	E115
ALU_umary_ALU_368	1	95552051	95552001	95552400	E123
ALU_umary_ALU_368	1	95552051	95552001	95553600	E080
ALU_umary_ALU_432	1	108142479	108142001	108143600	E093
L1_umary_LINE1_109	1	112007837	112007401	112008000	E033
ALU_umary_ALU_442	1	112032284	112029401	112034800	E029
ALU_umary_ALU_442	1	112032284	112031001	112034200	E036
ALU_umary_ALU_442	1	112032284	112031601	112033400	E035
ALU_umary_ALU_442	1	112032284	112031801	112034000	E051
ALU_umary_ALU_442	1	112032284	112032001	112032800	E123
ALU_umary_ALU_442	1	112032284	112032001	112033400	E050
ALU_umary_ALU_442	1	112032284	112032201	112033600	E080
ALU_umary_ALU_444	1	112103110	112102001	112105400	E066
L1_umary_LINE1_118	1	116548031	116548001	116548600	E048
L1_umary_LINE1_118	1	116548031	116548001	116549200	E040
ALU_umary_ALU_469	1	116983571	116982401	116984200	E123
ALU_umary_ALU_484	1	120586149	120585801	120586800	E037
ALU_umary_ALU_484	1	120586149	120585801	120586800	E038
ALU_umary_ALU_484	1	120586149	120585801	120587000	E041
ALU_umary_ALU_494	1	145098257	145097201	145099000	E062
ALU_umary_ALU_494	1	145098257	145097401	145098800	E029
ALU_umary_ALU_494	1	145098257	145097401	145099800	E043
ALU_umary_ALU_494	1	145098257	145097401	145100000	E047
ALU_umary_ALU_494	1	145098257	145097601	145099000	E030
ALU_umary_ALU_494	1	145098257	145097601	145099600	E038
ALU_umary_ALU_494	1	145098257	145097801	145098400	E112
ALU_umary_ALU_494	1	145098257	145097801	145099000	E035
ALU_umary_ALU_494	1	145098257	145097801	145099600	E048
ALU_umary_ALU_494	1	145098257	145097801	145099800	E040
ALU_umary_ALU_494	1	145098257	145097801	145099800	E042
ALU_umary_ALU_494	1	145098257	145097801	145100000	E037
ALU_umary_ALU_494	1	145098257	145098001	145099000	E045
ALU_umary_ALU_494	1	145098257	145098001	145099000	E076
ALU_umary_ALU_494	1	145098257	145098001	145099800	E039
ALU_umary_ALU_494	1	145098257	145098201	145098400	E036
ALU_umary_ALU_494	1	145098257	145098201	145098400	E051
ALU_umary_ALU_494	1	145098257	145098201	145098400	E103
ALU_umary_ALU_494	1	145098257	145098201	145098800	E050
ALU_umary_ALU_494	1	145098257	145098201	145098800	E115
ALU_umary_ALU_494	1	145098257	145098201	145098800	E124
ALU_umary_ALU_494	1	145098257	145098201	145099800	E033
ALU_umary_ALU_494	1	145098257	145098201	145099800	E078
ALU_umary_ALU_494	1	145098257	145098201	145100000	E041
ALU_umary_ALU_494	1	145098257	145098201	145100000	E063
ALU_umary_ALU_498	1	145235320	145235001	145235600	E097
ALU_umary_ALU_498	1	145235320	145235001	145235600	E116
ALU_umary_ALU_498	1	145235320	145235001	145235800	E086
L1_umary_LINE1_132	1	149308436	149308201	149308600	E115
ALU_umary_ALU_508	1	149340036	149339401	149341600	E124
ALU_umary_ALU_509	1	149725225	149724601	149725600	E124
ALU_umary_ALU_509	1	149725225	149724601	149725800	E115
ALU_umary_ALU_509	1	149725225	149725001	149726200	E030
ALU_umary_ALU_509	1	149725225	149725201	149725400	E096
ALU_umary_ALU_509	1	149725225	149725201	149725600	E029
ALU_umary_ALU_522	1	154123770	154123601	154123800	E063
ALU_umary_ALU_540	1	160047685	160044201	160048800	E029
ALU_umary_ALU_540	1	160047685	160046201	160048600	E124
ALU_umary_ALU_549	1	162761322	162761201	162761400	E044
ALU_umary_ALU_549	1	162761322	162761201	162761400	E050
ALU_umary_ALU_549	1	162761322	162761201	162762000	E038
ALU_umary_ALU_549	1	162761322	162761201	162762200	E043
SVA_umary_SVA_57	1	165861400	165859801	165861800	E099
SVA_umary_SVA_57	1	165861400	165859801	165865200	E091
ALU_umary_ALU_580	1	169339008	169338201	169339400	E042
ALU_umary_ALU_580	1	169339008	169338201	169339400	E047
ALU_umary_ALU_580	1	169339008	169338201	169341200	E037
ALU_umary_ALU_580	1	169339008	169338201	169341600	E040
ALU_umary_ALU_580	1	169339008	169338401	169339200	E039
ALU_umary_ALU_580	1	169339008	169338401	169339200	E043
ALU_umary_ALU_580	1	169339008	169338601	169339200	E044
ALU_umary_ALU_580	1	169339008	169338601	169339200	E115
ALU_umary_ALU_580	1	169339008	169338801	169339200	E116
ALU_umary_ALU_585	1	170603451	170602001	170603600	E115
ALU_umary_ALU_621	1	178692798	178692601	178693600	E088
ALU_umary_ALU_629	1	180857564	180856601	180858000	E036
ALU_umary_ALU_630	1	181047425	181046001	181048200	E116
ALU_umary_ALU_630	1	181047425	181046601	181047800	E091
ALU_umary_ALU_630	1	181047425	181046601	181047800	E115
ALU_umary_ALU_630	1	181047425	181046801	181047600	E036
ALU_umary_ALU_717	1	196779203	196778401	196779600	E036
ALU_umary_ALU_780	1	214911013	214910601	214911200	E080
ALU_umary_ALU_821	1	221969171	221964601	221969200	E032
ALU_umary_ALU_828	1	223911574	223908401	223913600	E040
ALU_umary_ALU_828	1	223911574	223910401	223912200	E047
ALU_umary_ALU_828	1	223911574	223911201	223912000	E091
ALU_umary_ALU_841	1	227502452	227501801	227503200	E050
ALU_umary_ALU_854	1	231085161	231083001	231085200	E032
ALU_umary_ALU_865	1	232587774	232587601	232588600	E115
ALU_umary_ALU_897	1	239426267	239425801	239427200	E051
ALU_umary_ALU_897	1	239426267	239425801	239428600	E050
ALU_umary_ALU_897	1	239426267	239425801	239428800	E036
ALU_umary_ALU_899	1	239780157	239779601	239781800	E050
ALU_umary_ALU_899	1	239780157	239779801	239781800	E051
ALU_umary_ALU_940	1	246592342	246591001	246593000	E115
ALU_umary_ALU_940	1	246592342	246592001	246592400	E034
ALU_umary_ALU_940	1	246592342	246592001	246592400	E042
ALU_umary_ALU_949	1	247865134	247864601	247865800	E050
ALU_umary_ALU_949	1	247865134	247865001	247865800	E051
ALU_umary_ALU_997	2	9888818	9888601	9893000	E116
ALU_umary_ALU_1011	2	13620731	13620201	13620800	E116
ALU_umary_ALU_1042	2	20085249	20085201	20085600	E032
ALU_umary_ALU_1074	2	26623683	26622401	26623800	E030
ALU_umary_ALU_1074	2	26623683	26622601	26625000	E036
ALU_umary_ALU_1074	2	26623683	26622801	26624400	E093
ALU_umary_ALU_1078	2	28054085	28048401	28054400	E029
ALU_umary_ALU_1078	2	28054085	28052801	28054200	E030
ALU_umary_ALU_1078	2	28054085	28053401	28055600	E051
ALU_umary_ALU_1109	2	33684695	33682401	33685200	E066
ALU_umary_ALU_1117	2	34255392	34255201	34256400	E103
ALU_umary_ALU_1136	2	39315339	39310201	39316000	E037
ALU_umary_ALU_1143	2	40613688	40613001	40616000	E124
ALU_umary_ALU_1149	2	43024076	43023001	43024800	E097
ALU_umary_ALU_1149	2	43024076	43023601	43024800	E086
ALU_umary_ALU_1163	2	44825850	44825801	44826400	E087
ALU_umary_ALU_1167	2	46196199	46195001	46196800	E097
ALU_umary_ALU_1167	2	46196199	46195801	46196600	E088
ALU_umary_ALU_1167	2	46196199	46195801	46196800	E063
ALU_umary_ALU_1167	2	46196199	46195801	46197400	E066
ALU_umary_ALU_1167	2	46196199	46196001	46196400	E111
ALU_umary_ALU_1167	2	46196199	46196001	46196600	E076
ALU_umary_ALU_1167	2	46196199	46196001	46196600	E096
ALU_umary_ALU_1171	2	46928953	46927601	46929000	E041
ALU_umary_ALU_1171	2	46928953	46927801	46929000	E115
ALU_umary_ALU_1171	2	46928953	46927801	46930600	E088
ALU_umary_ALU_1171	2	46928953	46928001	46929400	E063
ALU_umary_ALU_1171	2	46928953	46928001	46929400	E066
ALU_umary_ALU_1171	2	46928953	46928201	46930000	E040
ALU_umary_ALU_1171	2	46928953	46928401	46929000	E076
ALU_umary_ALU_1171	2	46928953	46928401	46929400	E037
ALU_umary_ALU_1171	2	46928953	46928601	46929400	E123
ALU_umary_ALU_1171	2	46928953	46928801	46929400	E103
ALU_umary_ALU_1207	2	54673597	54673201	54673600	E051
ALU_umary_ALU_1207	2	54673597	54673401	54673600	E096
ALU_umary_ALU_1207	2	54673597	54673401	54674000	E093
ALU_umary_ALU_1216	2	56373531	56372601	56375600	E123
ALU_umary_ALU_1249	2	63965527	63961201	63966200	E066
ALU_umary_ALU_1255	2	64771800	64764001	64772200	E066
ALU_umary_ALU_1255	2	64771800	64771401	64771800	E076
ALU_umary_ALU_1255	2	64771800	64771401	64771800	E088
ALU_umary_ALU_1255	2	64771800	64771401	64772000	E087
ALU_umary_ALU_1255	2	64771800	64771601	64771800	E063
ALU_umary_ALU_1255	2	64771800	64771801	64772000	E097
ALU_umary_ALU_1256	2	65163783	65160401	65165000	E032
ALU_umary_ALU_1256	2	65163783	65163201	65164800	E031
ALU_umary_ALU_1261	2	66658991	66657801	66659000	E080
ALU_umary_ALU_1277	2	68648222	68639401	68648800	E032
ALU_umary_ALU_1277	2	68648222	68644601	68648800	E029
ALU_umary_ALU_1277	2	68648222	68644801	68648400	E115
ALU_umary_ALU_1277	2	68648222	68646001	68649000	E123
ALU_umary_ALU_1277	2	68648222	68647401	68648400	E124
ALU_umary_ALU_1278	2	68733422	68732401	68735400	E050
ALU_umary_ALU_1278	2	68733422	68732601	68734200	E041
ALU_umary_ALU_1278	2	68733422	68732601	68734200	E043
ALU_umary_ALU_1278	2	68733422	68732601	68734600	E033
ALU_umary_ALU_1278	2	68733422	68732601	68734600	E045
ALU_umary_ALU_1278	2	68733422	68732601	68735000	E035
ALU_umary_ALU_1278	2	68733422	68732801	68733600	E046
ALU_umary_ALU_1278	2	68733422	68732801	68733600	E123
ALU_umary_ALU_1278	2	68733422	68732801	68733800	E034
ALU_umary_ALU_1278	2	68733422	68732801	68734200	E036
ALU_umary_ALU_1278	2	68733422	68732801	68734200	E039
ALU_umary_ALU_1278	2	68733422	68732801	68734600	E047
ALU_umary_ALU_1278	2	68733422	68733001	68734000	E048
ALU_umary_ALU_1278	2	68733422	68733201	68733600	E062
ALU_umary_ALU_1302	2	74125493	74123201	74125600	E036
L1_umary_LINE1_366	2	102912450	102908601	102913000	E030
L1_umary_LINE1_366	2	102912450	102911001	102913200	E050
L1_umary_LINE1_366	2	102912450	102911201	102912600	E035
L1_umary_LINE1_366	2	102912450	102911201	102913200	E036
L1_umary_LINE1_366	2	102912450	102912201	102913200	E051
L1_umary_LINE1_370	2	106216682	106213001	106218400	E088
ALU_umary_ALU_1406	2	106452585	106449401	106453000	E037
ALU_umary_ALU_1406	2	106452585	106449601	106452800	E048
ALU_umary_ALU_1406	2	106452585	106449801	106452800	E038
ALU_umary_ALU_1433	2	112447436	112445601	112450400	E088
ALU_umary_ALU_1435	2	112716558	112714201	112717200	E080
ALU_umary_ALU_1441	2	114106446	114106001	114107200	E033
L1_umary_LINE1_410	2	144010793	144008601	144013000	E033
L1_umary_LINE1_410	2	144010793	144009001	144012600	E051
L1_umary_LINE1_410	2	144010793	144009001	144013200	E050
L1_umary_LINE1_410	2	144010793	144009401	144013200	E039
L1_umary_LINE1_410	2	144010793	144010401	144013400	E048
L1_umary_LINE1_410	2	144010793	144010601	144012800	E043
ALU_umary_ALU_1668	2	157661259	157661001	157661800	E087
ALU_umary_ALU_1683	2	160010212	160001801	160015400	E093
ALU_umary_ALU_1683	2	160010212	160004401	160014800	E050
ALU_umary_ALU_1683	2	160010212	160006001	160013600	E051
ALU_umary_ALU_1683	2	160010212	160007201	160012800	E111
ALU_umary_ALU_1683	2	160010212	160008801	160011200	E035
ALU_umary_ALU_1683	2	160010212	160008801	160013800	E078
ALU_umary_ALU_1683	2	160010212	160009001	160011200	E046
ALU_umary_ALU_1683	2	160010212	160009201	160011200	E063
ALU_umary_ALU_1683	2	160010212	160009401	160011400	E033
ALU_umary_ALU_1683	2	160010212	160009601	160010400	E030
ALU_umary_ALU_1683	2	160010212	160009801	160010600	E047
ALU_umary_ALU_1683	2	160010212	160009801	160010600	E098
ALU_umary_ALU_1683	2	160010212	160009801	160010800	E099
ALU_umary_ALU_1683	2	160010212	160009801	160011000	E034
ALU_umary_ALU_1683	2	160010212	160009801	160011000	E039
ALU_umary_ALU_1683	2	160010212	160009801	160011000	E041
ALU_umary_ALU_1683	2	160010212	160009801	160011200	E112
ALU_umary_ALU_1683	2	160010212	160009801	160013200	E115
ALU_umary_ALU_1683	2	160010212	160010001	160010800	E038
ALU_umary_ALU_1683	2	160010212	160010001	160010800	E043
ALU_umary_ALU_1683	2	160010212	160010001	160011200	E091
ALU_umary_ALU_1683	2	160010212	160010201	160014800	E036
ALU_umary_ALU_1685	2	160376322	160376201	160376800	E030
ALU_umary_ALU_1693	2	161430249	161429601	161432800	E029
ALU_umary_ALU_1693	2	161430249	161430201	161432800	E124
ALU_umary_ALU_1695	2	161952337	161950801	161953000	E116
ALU_umary_ALU_1695	2	161952337	161951001	161952400	E115
ALU_umary_ALU_1709	2	163678631	163677601	163680200	E099
ALU_umary_ALU_1754	2	173316737	173310401	173318000	E043
ALU_umary_ALU_1754	2	173316737	173311401	173318000	E039
ALU_umary_ALU_1754	2	173316737	173315001	173317800	E048
ALU_umary_ALU_1754	2	173316737	173315201	173318200	E034
ALU_umary_ALU_1754	2	173316737	173316001	173317400	E091
ALU_umary_ALU_1754	2	173316737	173316001	173320400	E041
ALU_umary_ALU_1754	2	173316737	173316001	173320800	E038
ALU_umary_ALU_1754	2	173316737	173316201	173321800	E047
ALU_umary_ALU_1754	2	173316737	173316401	173317400	E099
ALU_umary_ALU_1754	2	173316737	173316401	173318600	E063
ALU_umary_ALU_1754	2	173316737	173316401	173319600	E113
ALU_umary_ALU_1786	2	178543831	178540001	178547400	E086
ALU_umary_ALU_1789	2	178648956	178647201	178650000	E037
ALU_umary_ALU_1789	2	178648956	178647601	178649000	E048
ALU_umary_ALU_1789	2	178648956	178647601	178649800	E041
ALU_umary_ALU_1789	2	178648956	178647801	178649800	E039
ALU_umary_ALU_1789	2	178648956	178648001	178649000	E040
ALU_umary_ALU_1789	2	178648956	178648001	178650200	E047
ALU_umary_ALU_1789	2	178648956	178648201	178649000	E044
ALU_umary_ALU_1789	2	178648956	178648201	178650000	E043
ALU_umary_ALU_1789	2	178648956	178648401	178649000	E050
ALU_umary_ALU_1789	2	178648956	178648401	178649800	E033
ALU_umary_ALU_1789	2	178648956	178648401	178650000	E036
ALU_umary_ALU_1789	2	178648956	178648401	178650000	E045
ALU_umary_ALU_1789	2	178648956	178648601	178649000	E046
ALU_umary_ALU_1789	2	178648956	178648601	178649200	E076
ALU_umary_ALU_1789	2	178648956	178648601	178649400	E029
ALU_umary_ALU_1789	2	178648956	178648601	178649400	E030
ALU_umary_ALU_1789	2	178648956	178648601	178649400	E093
ALU_umary_ALU_1789	2	178648956	178648601	178649600	E062
ALU_umary_ALU_1789	2	178648956	178648601	178649800	E035
ALU_umary_ALU_1789	2	178648956	178648601	178649800	E112
ALU_umary_ALU_1789	2	178648956	178648601	178650000	E034
ALU_umary_ALU_1789	2	178648956	178648601	178650000	E103
ALU_umary_ALU_1789	2	178648956	178648801	178649000	E066
ALU_umary_ALU_1789	2	178648956	178648801	178649000	E116
ALU_umary_ALU_1789	2	178648956	178648801	178649000	E124
ALU_umary_ALU_1789	2	178648956	178648801	178650000	E123
L1_umary_LINE1_455	2	178676260	178675401	178676400	E036
ALU_umary_ALU_1808	2	182285198	182283001	182286800	E032
ALU_umary_ALU_1808	2	182285198	182283001	182287200	E093
ALU_umary_ALU_1808	2	182285198	182283201	182286800	E031
ALU_umary_ALU_1808	2	182285198	182283801	182286000	E029
ALU_umary_ALU_1808	2	182285198	182283801	182286200	E036
ALU_umary_ALU_1808	2	182285198	182283801	182286800	E050
ALU_umary_ALU_1808	2	182285198	182283801	182286800	E051
ALU_umary_ALU_1808	2	182285198	182284401	182286200	E124
ALU_umary_ALU_1808	2	182285198	182284601	182285400	E116
ALU_umary_ALU_1808	2	182285198	182284601	182287200	E115
ALU_umary_ALU_1847	2	189959434	189956201	189959800	E063
ALU_umary_ALU_1847	2	189959434	189957001	189959800	E103
ALU_umary_ALU_1847	2	189959434	189957401	189960800	E088
ALU_umary_ALU_1913	2	202642000	202636201	202642800	E050
ALU_umary_ALU_1913	2	202642000	202639401	202643600	E087
ALU_umary_ALU_1913	2	202642000	202639801	202644200	E066
ALU_umary_ALU_1913	2	202642000	202641601	202643600	E035
ALU_umary_ALU_1932	2	207976902	207973001	207977400	E030
ALU_umary_ALU_1932	2	207976902	207976001	207978200	E033
ALU_umary_ALU_1932	2	207976902	207976201	207977800	E039
ALU_umary_ALU_1932	2	207976902	207976401	207977400	E038
ALU_umary_ALU_1932	2	207976902	207976401	207977800	E047
ALU_umary_ALU_1932	2	207976902	207976601	207977200	E046
ALU_umary_ALU_1965	2	213977082	213977001	213983400	E033
ALU_umary_ALU_1978	2	216548435	216545001	216549800	E029
ALU_umary_ALU_1978	2	216548435	216547401	216549800	E124
ALU_umary_ALU_1985	2	218180772	218180401	218183400	E115
ALU_umary_ALU_1987	2	218265091	218262801	218265200	E030
ALU_umary_ALU_1987	2	218265091	218264001	218265400	E033
ALU_umary_ALU_1987	2	218265091	218265001	218265200	E097
ALU_umary_ALU_1992	2	219576609	219576401	219576800	E030
ALU_umary_ALU_1992	2	219576609	219576401	219576800	E040
ALU_umary_ALU_1992	2	219576609	219576401	219576800	E044
ALU_umary_ALU_1992	2	219576609	219576401	219576800	E099
ALU_umary_ALU_1992	2	219576609	219576401	219577000	E038
ALU_umary_ALU_1992	2	219576609	219576401	219577000	E043
ALU_umary_ALU_1992	2	219576609	219576601	219576800	E032
ALU_umary_ALU_1992	2	219576609	219576601	219576800	E033
ALU_umary_ALU_1992	2	219576609	219576601	219576800	E037
ALU_umary_ALU_1992	2	219576609	219576601	219576800	E045
ALU_umary_ALU_1992	2	219576609	219576601	219576800	E047
ALU_umary_ALU_1992	2	219576609	219576601	219576800	E050
ALU_umary_ALU_1992	2	219576609	219576601	219576800	E066
ALU_umary_ALU_1992	2	219576609	219576601	219576800	E091
ALU_umary_ALU_1992	2	219576609	219576601	219577000	E034
ALU_umary_ALU_1992	2	219576609	219576601	219577000	E042
ALU_umary_ALU_1992	2	219576609	219576601	219577000	E063
ALU_umary_ALU_1992	2	219576609	219576601	219577000	E112
ALU_umary_ALU_1992	2	219576609	219576601	219577200	E039
ALU_umary_ALU_2038	2	230254069	230253001	230257600	E088
ALU_umary_ALU_2045	2	231982853	231982001	231983600	E116
ALU_umary_ALU_2045	2	231982853	231982401	231983600	E076
ALU_umary_ALU_2045	2	231982853	231982601	231983000	E087
ALU_umary_ALU_2045	2	231982853	231982801	231983200	E088
ALU_umary_ALU_2046	2	232279814	232279601	232280000	E098
ALU_umary_ALU_2046	2	232279814	232279801	232280000	E051
ALU_umary_ALU_2046	2	232279814	232279801	232280000	E123
L1_umary_LINE1_527	2	232482740	232480401	232482800	E050
L1_umary_LINE1_527	2	232482740	232480401	232483400	E036
L1_umary_LINE1_527	2	232482740	232480601	232483200	E051
L1_umary_LINE1_527	2	232482740	232480601	232483200	E115
L1_umary_LINE1_527	2	232482740	232480601	232483600	E093
L1_umary_LINE1_527	2	232482740	232481401	232482800	E080
L1_umary_LINE1_527	2	232482740	232481401	232483000	E112
L1_umary_LINE1_527	2	232482740	232482601	232483000	E076
L1_umary_LINE1_527	2	232482740	232482601	232483200	E103
ALU_umary_ALU_2050	2	233622061	233621401	233623400	E040
ALU_umary_ALU_2050	2	233622061	233621801	233623400	E037
ALU_umary_ALU_2051	2	233845893	233844601	233849000	E099
ALU_umary_ALU_2051	2	233845893	233845601	233846800	E091
ALU_umary_ALU_2114	3	4946558	4944601	4948400	E123
ALU_umary_ALU_2114	3	4946558	4945201	4948600	E115
ALU_umary_ALU_2114	3	4946558	4945601	4948600	E051
ALU_umary_ALU_2114	3	4946558	4945601	4951400	E033
ALU_umary_ALU_2114	3	4946558	4945801	4947800	E050
ALU_umary_ALU_2114	3	4946558	4945801	4950800	E040
ALU_umary_ALU_2114	3	4946558	4945801	4951200	E038
ALU_umary_ALU_2114	3	4946558	4945801	4951400	E037
ALU_umary_ALU_2114	3	4946558	4945801	4951400	E041
ALU_umary_ALU_2114	3	4946558	4945801	4951400	E043
ALU_umary_ALU_2114	3	4946558	4946001	4947200	E035
ALU_umary_ALU_2114	3	4946558	4946001	4948000	E048
ALU_umary_ALU_2114	3	4946558	4946201	4946800	E030
ALU_umary_ALU_2114	3	4946558	4946201	4947000	E124
ALU_umary_ALU_2114	3	4946558	4946201	4947400	E036
ALU_umary_ALU_2114	3	4946558	4946201	4951200	E039
ALU_umary_ALU_2114	3	4946558	4946401	4947600	E042
ALU_umary_ALU_2114	3	4946558	4946401	4948800	E078
L1_umary_LINE1_546	3	6752743	6752601	6754000	E093
ALU_umary_ALU_2149	3	9895306	9895201	9896400	E091
ALU_umary_ALU_2153	3	11204180	11203601	11207000	E097
ALU_umary_ALU_2155	3	11700123	11696601	11703800	E098
ALU_umary_ALU_2155	3	11700123	11700001	11700800	E097
ALU_umary_ALU_2155	3	11700123	11700001	11703200	E066
SVA_umary_SVA_157	3	12696232	12694801	12696400	E066
SVA_umary_SVA_157	3	12696232	12696201	12702400	E030
ALU_umary_ALU_2220	3	24348776	24346601	24349200	E050
ALU_umary_ALU_2220	3	24348776	24346801	24349600	E076
ALU_umary_ALU_2262	3	31400671	31398601	31401000	E037
ALU_umary_ALU_2262	3	31400671	31398801	31401000	E045
ALU_umary_ALU_2262	3	31400671	31400001	31401200	E123
ALU_umary_ALU_2262	3	31400671	31400201	31401000	E033
SVA_umary_SVA_161	3	33922459	33922201	33923800	E093
ALU_umary_ALU_2322	3	43592214	43587401	43592600	E030
ALU_umary_ALU_2330	3	46661859	46661401	46662000	E063
ALU_umary_ALU_2330	3	46661859	46661401	46662400	E051
ALU_umary_ALU_2333	3	47782873	47782601	47783400	E116
ALU_umary_ALU_2340	3	48746088	48743401	48746400	E037
ALU_umary_ALU_2340	3	48746088	48745001	48746800	E097
ALU_umary_ALU_2340	3	48746088	48745801	48747000	E040
ALU_umary_ALU_2340	3	48746088	48745801	48753400	E047
ALU_umary_ALU_2345	3	49783822	49783201	49784400	E087
ALU_umary_ALU_2345	3	49783822	49783601	49784400	E076
ALU_umary_ALU_2347	3	50879175	50878601	50879200	E087
ALU_umary_ALU_2371	3	57984332	57983801	57988400	E091
ALU_umary_ALU_2371	3	57984332	57984001	57984400	E080
ALU_umary_ALU_2371	3	57984332	57984001	57984400	E112
ALU_umary_ALU_2371	3	57984332	57984001	57984800	E042
ALU_umary_ALU_2371	3	57984332	57984001	57986600	E124
ALU_umary_ALU_2371	3	57984332	57984201	57984400	E031
ALU_umary_ALU_2371	3	57984332	57984201	57984400	E032
ALU_umary_ALU_2371	3	57984332	57984201	57984400	E039
ALU_umary_ALU_2371	3	57984332	57984201	57984400	E041
ALU_umary_ALU_2371	3	57984332	57984201	57984400	E043
ALU_umary_ALU_2371	3	57984332	57984201	57984400	E044
ALU_umary_ALU_2371	3	57984332	57984201	57984400	E050
ALU_umary_ALU_2371	3	57984332	57984201	57984400	E093
ALU_umary_ALU_2371	3	57984332	57984201	57985000	E066
ALU_umary_ALU_2371	3	57984332	57984201	57985200	E037
ALU_umary_ALU_2371	3	57984332	57984201	57987400	E029
L1_umary_LINE1_595	3	58783877	58783601	58786000	E030
L1_umary_LINE1_597	3	59852903	59852201	59855200	E039
L1_umary_LINE1_597	3	59852903	59852601	59855200	E033
L1_umary_LINE1_597	3	59852903	59852801	59855000	E048
L1_umary_LINE1_597	3	59852903	59852801	59859800	E041
ALU_umary_ALU_2405	3	64399231	64398801	64399600	E096
ALU_umary_ALU_2416	3	67689923	67687401	67692000	E066
ALU_umary_ALU_2416	3	67689923	67687601	67692200	E048
ALU_umary_ALU_2416	3	67689923	67687801	67693200	E039
ALU_umary_ALU_2416	3	67689923	67688201	67693200	E043
ALU_umary_ALU_2416	3	67689923	67688601	67690200	E038
ALU_umary_ALU_2416	3	67689923	67688601	67694600	E047
ALU_umary_ALU_2416	3	67689923	67689601	67692000	E041
ALU_umary_ALU_2429	3	72016139	72013201	72022400	E093
ALU_umary_ALU_2429	3	72016139	72015001	72016200	E115
ALU_umary_ALU_2429	3	72016139	72015001	72017600	E112
ALU_umary_ALU_2429	3	72016139	72015401	72017000	E116
ALU_umary_ALU_2429	3	72016139	72015401	72017200	E030
ALU_umary_ALU_2429	3	72016139	72015601	72016200	E050
ALU_umary_ALU_2429	3	72016139	72015801	72016200	E035
ALU_umary_ALU_2432	3	72454983	72452201	72459000	E087
ALU_umary_ALU_2432	3	72454983	72452601	72462800	E050
ALU_umary_ALU_2432	3	72454983	72453001	72463000	E043
ALU_umary_ALU_2432	3	72454983	72453201	72462800	E036
ALU_umary_ALU_2432	3	72454983	72454201	72455000	E048
ALU_umary_ALU_2432	3	72454983	72454201	72462000	E039
ALU_umary_ALU_2432	3	72454983	72454201	72463800	E037
ALU_umary_ALU_2432	3	72454983	72454201	72464800	E041
ALU_umary_ALU_2432	3	72454983	72454401	72456200	E097
ALU_umary_ALU_2432	3	72454983	72454401	72456600	E040
ALU_umary_ALU_2432	3	72454983	72454401	72457200	E088
ALU_umary_ALU_2432	3	72454983	72454401	72458400	E076
ALU_umary_ALU_2432	3	72454983	72454401	72461600	E047
ALU_umary_ALU_2432	3	72454983	72454401	72461600	E123
ALU_umary_ALU_2432	3	72454983	72454601	72455200	E080
ALU_umary_ALU_2432	3	72454983	72454601	72457400	E066
ALU_umary_ALU_2432	3	72454983	72454601	72461400	E038
ALU_umary_ALU_2432	3	72454983	72454601	72462200	E035
ALU_umary_ALU_2432	3	72454983	72454801	72455000	E099
ALU_umary_ALU_2432	3	72454983	72454801	72456200	E078
ALU_umary_ALU_2432	3	72454983	72454801	72458200	E032
L1_umary_LINE1_617	3	79216313	79216001	79218000	E088
ALU_umary_ALU_2573	3	101597726	101590201	101600800	E029
ALU_umary_ALU_2573	3	101597726	101597001	101598200	E066
ALU_umary_ALU_2573	3	101597726	101597401	101598200	E098
ALU_umary_ALU_2612	3	110819600	110819001	110819800	E115
ALU_umary_ALU_2617	3	111271467	111265001	111271600	E032
ALU_umary_ALU_2617	3	111271467	111268001	111275000	E040
ALU_umary_ALU_2617	3	111271467	111268401	111272600	E048
ALU_umary_ALU_2617	3	111271467	111268801	111275000	E039
ALU_umary_ALU_2617	3	111271467	111269001	111272600	E047
ALU_umary_ALU_2617	3	111271467	111269401	111273600	E038
ALU_umary_ALU_2617	3	111271467	111269801	111273600	E037
ALU_umary_ALU_2617	3	111271467	111270401	111271600	E045
ALU_umary_ALU_2617	3	111271467	111271001	111271600	E044
ALU_umary_ALU_2623	3	112453505	112452601	112453800	E099
ALU_umary_ALU_2623	3	112453505	112453201	112454200	E091
ALU_umary_ALU_2623	3	112453505	112453401	112458400	E033
ALU_umary_ALU_2623	3	112453505	112453401	112461400	E037
ALU_umary_ALU_2656	3	117351873	117350801	117352000	E087
ALU_umary_ALU_2676	3	123126629	123123201	123127200	E103
ALU_umary_ALU_2676	3	123126629	123123201	123131200	E076
ALU_umary_ALU_2690	3	125904422	125900801	125905400	E066
ALU_umary_ALU_2690	3	125904422	125903001	125905400	E097
ALU_umary_ALU_2690	3	125904422	125903001	125905600	E098
ALU_umary_ALU_2697	3	128395222	128393601	128396400	E036
SVA_umary_SVA_183	3	129075860	129075401	129077400	E113
SVA_umary_SVA_183	3	129075860	129075401	129077800	E080
ALU_umary_ALU_2698	3	129136669	129135601	129136800	E086
ALU_umary_ALU_2698	3	129136669	129135601	129137200	E097
ALU_umary_ALU_2698	3	129136669	129136201	129137000	E080
ALU_umary_ALU_2698	3	129136669	129136401	129137200	E088
ALU_umary_ALU_2698	3	129136669	129136401	129137800	E063
ALU_umary_ALU_2698	3	129136669	129136601	129137600	E096
L1_umary_LINE1_687	3	131069779	131068201	131070200	E099
SVA_umary_SVA_187	3	137845386	137842601	137845800	E029
L1_umary_LINE1_718	3	153091097	153089801	153092200	E124
L1_umary_LINE1_718	3	153091097	153089801	153092400	E029
L1_umary_LINE1_718	3	153091097	153090401	153092800	E036
L1_umary_LINE1_718	3	153091097	153091001	153091800	E032
L1_umary_LINE1_718	3	153091097	153091001	153092000	E050
ALU_umary_ALU_2881	3	165180231	165179401	165181400	E076
ALU_umary_ALU_2881	3	165180231	165179601	165181400	E103
ALU_umary_ALU_2881	3	165180231	165179801	165180800	E088
ALU_umary_ALU_2929	3	172322950	172322801	172323200	E046
ALU_umary_ALU_2931	3	172409227	172408801	172409600	E098
ALU_umary_ALU_2931	3	172409227	172408801	172410000	E111
ALU_umary_ALU_2931	3	172409227	172408801	172410400	E091
ALU_umary_ALU_2931	3	172409227	172409001	172409400	E066
ALU_umary_ALU_2931	3	172409227	172409001	172411000	E116
ALU_umary_ALU_2931	3	172409227	172409201	172409400	E124
ALU_umary_ALU_2931	3	172409227	172409201	172410800	E076
ALU_umary_ALU_2945	3	174250911	174248801	174251200	E066
ALU_umary_ALU_2966	3	178111045	178110201	178111400	E050
ALU_umary_ALU_2966	3	178111045	178110201	178111400	E103
ALU_umary_ALU_2966	3	178111045	178110201	178111800	E063
ALU_umary_ALU_2966	3	178111045	178110401	178112200	E076
ALU_umary_ALU_2966	3	178111045	178110601	178111200	E087
ALU_umary_ALU_2966	3	178111045	178110601	178111400	E099
L1_umary_LINE1_761	3	186372141	186369401	186372200	E032
L1_umary_LINE1_761	3	186372141	186372001	186372200	E113
ALU_umary_ALU_2999	3	187558301	187558201	187560400	E091
L1_umary_LINE1_763	3	188234432	188234401	188235000	E066
ALU_umary_ALU_3010	3	188883226	188882201	188884600	E099
ALU_umary_ALU_3010	3	188883226	188882201	188888600	E091
ALU_umary_ALU_3052	3	196601099	196600801	196602400	E047
ALU_umary_ALU_3065	4	2571817	2569401	2574600	E043
ALU_umary_ALU_3065	4	2571817	2570801	2572200	E034
ALU_umary_ALU_3065	4	2571817	2570801	2572200	E039
ALU_umary_ALU_3065	4	2571817	2570801	2572600	E042
ALU_umary_ALU_3065	4	2571817	2571401	2572000	E051
ALU_umary_ALU_3065	4	2571817	2571401	2574600	E041
ALU_umary_ALU_3065	4	2571817	2571601	2572200	E047
ALU_umary_ALU_3065	4	2571817	2571601	2572400	E036
ALU_umary_ALU_3065	4	2571817	2571601	2573200	E048
ALU_umary_ALU_3065	4	2571817	2571601	2574400	E035
ALU_umary_ALU_3065	4	2571817	2571601	2575000	E037
ALU_umary_ALU_3065	4	2571817	2571801	2572200	E044
ALU_umary_ALU_3065	4	2571817	2571801	2572200	E045
ALU_umary_ALU_3065	4	2571817	2571801	2573000	E040
ALU_umary_ALU_3065	4	2571817	2571801	2573200	E032
ALU_umary_ALU_3065	4	2571817	2571801	2573200	E033
ALU_umary_ALU_3065	4	2571817	2571801	2573200	E062
ALU_umary_ALU_3065	4	2571817	2571801	2573200	E078
ALU_umary_ALU_3079	4	7792399	7790601	7793400	E076
ALU_umary_ALU_3079	4	7792399	7792001	7793400	E103
SVA_umary_SVA_205	4	9603244	9602001	9605400	E093
SVA_umary_SVA_205	4	9603244	9602201	9604600	E046
SVA_umary_SVA_205	4	9603244	9602601	9605400	E051
SVA_umary_SVA_205	4	9603244	9602801	9604400	E036
SVA_umary_SVA_205	4	9603244	9603001	9604400	E035
SVA_umary_SVA_205	4	9603244	9603201	9604000	E041
SVA_umary_SVA_205	4	9603244	9603201	9604400	E039
SVA_umary_SVA_205	4	9603244	9603201	9604400	E050
SVA_umary_SVA_206	4	9704849	9701401	9706400	E093
SVA_umary_SVA_206	4	9704849	9703001	9706400	E115
SVA_umary_SVA_206	4	9704849	9704401	9705800	E112
SVA_umary_SVA_206	4	9704849	9704601	9705600	E032
SVA_umary_SVA_206	4	9704849	9704801	9705000	E038
SVA_umary_SVA_206	4	9704849	9704801	9705200	E051
SVA_umary_SVA_206	4	9704849	9704801	9705400	E041
SVA_umary_SVA_206	4	9704849	9704801	9705600	E034
ALU_umary_ALU_3092	4	12648679	12648201	12648800	E097
ALU_umary_ALU_3145	4	22515878	22515201	22516000	E088
ALU_umary_ALU_3145	4	22515878	22515601	22516200	E033
ALU_umary_ALU_3145	4	22515878	22515601	22516200	E041
ALU_umary_ALU_3145	4	22515878	22515601	22516200	E080
ALU_umary_ALU_3145	4	22515878	22515801	22516000	E050
ALU_umary_ALU_3145	4	22515878	22515801	22516000	E063
ALU_umary_ALU_3145	4	22515878	22515801	22516200	E039
ALU_umary_ALU_3145	4	22515878	22515801	22516400	E099
ALU_umary_ALU_3145	4	22515878	22515801	22516600	E043
ALU_umary_ALU_3145	4	22515878	22515801	22516600	E048
ALU_umary_ALU_3231	4	38103889	38101201	38104200	E099
ALU_umary_ALU_3235	4	39073820	39073001	39074600	E063
ALU_umary_ALU_3235	4	39073820	39073801	39074600	E076
ALU_umary_ALU_3238	4	40187919	40185001	40188200	E036
ALU_umary_ALU_3238	4	40187919	40185201	40188400	E037
ALU_umary_ALU_3238	4	40187919	40185201	40190600	E043
ALU_umary_ALU_3238	4	40187919	40185401	40188200	E040
ALU_umary_ALU_3238	4	40187919	40185401	40189000	E115
ALU_umary_ALU_3238	4	40187919	40186001	40188800	E039
ALU_umary_ALU_3238	4	40187919	40186001	40191600	E041
ALU_umary_ALU_3238	4	40187919	40186801	40188600	E044
ALU_umary_ALU_3238	4	40187919	40187601	40188000	E086
ALU_umary_ALU_3238	4	40187919	40187801	40188000	E032
ALU_umary_ALU_3239	4	40235018	40233401	40239800	E037
ALU_umary_ALU_3239	4	40235018	40233601	40235600	E043
ALU_umary_ALU_3239	4	40235018	40233601	40236000	E040
ALU_umary_ALU_3239	4	40235018	40233801	40237200	E045
ALU_umary_ALU_3239	4	40235018	40233801	40239200	E048
ALU_umary_ALU_3239	4	40235018	40235001	40235200	E080
ALU_umary_ALU_3241	4	40700755	40699601	40701000	E091
ALU_umary_ALU_3244	4	41011263	41011001	41011800	E116
ALU_umary_ALU_3244	4	41011263	41011201	41011800	E086
ALU_umary_ALU_3274	4	47496529	47494801	47496600	E031
L1_umary_LINE1_843	4	57497067	57497001	57497600	E076
L1_umary_LINE1_843	4	57497067	57497001	57497600	E103
L1_umary_LINE1_843	4	57497067	57497001	57498400	E051
L1_umary_LINE1_843	4	57497067	57497001	57499600	E099
ALU_umary_ALU_3322	4	62789111	62788401	62789200	E088
ALU_umary_ALU_3322	4	62789111	62788401	62789600	E086
SVA_umary_SVA_219	4	88305920	88305001	88308000	E066
ALU_umary_ALU_3482	4	88728554	88726801	88729200	E029
ALU_umary_ALU_3482	4	88728554	88727001	88728600	E124
ALU_umary_ALU_3482	4	88728554	88727401	88729200	E063
ALU_umary_ALU_3482	4	88728554	88728401	88729000	E030
ALU_umary_ALU_3574	4	106507402	106506601	106509600	E066
ALU_umary_ALU_3576	4	106636862	106635201	106637200	E030
ALU_umary_ALU_3576	4	106636862	106636001	106637000	E036
ALU_umary_ALU_3576	4	106636862	106636001	106637200	E031
ALU_umary_ALU_3576	4	106636862	106636401	106637000	E051
L1_umary_LINE1_916	4	107095019	107094401	107095400	E088
L1_umary_LINE1_928	4	112628973	112628801	112629000	E103
ALU_umary_ALU_3664	4	125350246	125348201	125351000	E066
ALU_umary_ALU_3664	4	125350246	125350201	125351400	E088
ALU_umary_ALU_3691	4	129207248	129205401	129207400	E047
ALU_umary_ALU_3691	4	129207248	129205601	129207400	E039
ALU_umary_ALU_3691	4	129207248	129205601	129207400	E044
ALU_umary_ALU_3691	4	129207248	129205601	129207600	E037
ALU_umary_ALU_3691	4	129207248	129205601	129207600	E040
ALU_umary_ALU_3691	4	129207248	129205801	129207400	E111
ALU_umary_ALU_3691	4	129207248	129206201	129207400	E031
ALU_umary_ALU_3691	4	129207248	129206201	129207400	E043
ALU_umary_ALU_3691	4	129207248	129206201	129207400	E045
ALU_umary_ALU_3691	4	129207248	129206201	129207800	E034
ALU_umary_ALU_3691	4	129207248	129206401	129207400	E038
ALU_umary_ALU_3691	4	129207248	129206401	129207400	E076
ALU_umary_ALU_3691	4	129207248	129206401	129207400	E124
ALU_umary_ALU_3691	4	129207248	129206601	129207600	E032
ALU_umary_ALU_3691	4	129207248	129206601	129207600	E062
ALU_umary_ALU_3691	4	129207248	129206801	129207800	E029
ALU_umary_ALU_3691	4	129207248	129207001	129207400	E048
ALU_umary_ALU_3691	4	129207248	129207201	129207400	E093
ALU_umary_ALU_3691	4	129207248	129207201	129207600	E046
ALU_umary_ALU_3691	4	129207248	129207201	129207800	E030
ALU_umary_ALU_3882	4	164084792	164084201	164086000	E033
ALU_umary_ALU_3882	4	164084792	164084201	164086200	E048
ALU_umary_ALU_3882	4	164084792	164084601	164085200	E039
ALU_umary_ALU_3882	4	164084792	164084601	164085200	E047
ALU_umary_ALU_3944	4	174149455	174148401	174154000	E050
ALU_umary_ALU_3944	4	174149455	174148601	174153600	E029
ALU_umary_ALU_3944	4	174149455	174149201	174151000	E051
ALU_umary_ALU_3953	4	175534305	175534001	175539000	E030
ALU_umary_ALU_3964	4	177804492	177804201	177805000	E088
ALU_umary_ALU_3967	4	178405846	178404001	178406800	E030
ALU_umary_ALU_4040	5	3995199	3993601	3995800	E112
ALU_umary_ALU_4040	5	3995199	3993601	4000600	E093
ALU_umary_ALU_4040	5	3995199	3993801	3995200	E096
ALU_umary_ALU_4040	5	3995199	3993801	3996600	E050
ALU_umary_ALU_4040	5	3995199	3994001	3995200	E035
ALU_umary_ALU_4040	5	3995199	3994201	3995200	E030
ALU_umary_ALU_4040	5	3995199	3994201	4002200	E115
ALU_umary_ALU_4040	5	3995199	3995001	3995200	E124
ALU_umary_ALU_4040	5	3995199	3995001	3995600	E113
ALU_umary_ALU_4040	5	3995199	3995001	3996600	E051
L1_umary_LINE1_1049	5	8749528	8748601	8751000	E115
ALU_umary_ALU_4079	5	10422845	10421201	10423000	E039
ALU_umary_ALU_4079	5	10422845	10422201	10423000	E038
ALU_umary_ALU_4079	5	10422845	10422401	10423800	E050
ALU_umary_ALU_4079	5	10422845	10422601	10423200	E031
ALU_umary_ALU_4079	5	10422845	10422601	10423200	E033
ALU_umary_ALU_4079	5	10422845	10422601	10424000	E029
ALU_umary_ALU_4079	5	10422845	10422801	10423000	E062
ALU_umary_ALU_4079	5	10422845	10422801	10424000	E030
ALU_umary_ALU_4079	5	10422845	10422801	10424400	E035
ALU_umary_ALU_4080	5	10537250	10536601	10537800	E044
ALU_umary_ALU_4080	5	10537250	10536601	10538000	E037
ALU_umary_ALU_4080	5	10537250	10536601	10538000	E062
ALU_umary_ALU_4080	5	10537250	10536601	10538400	E046
ALU_umary_ALU_4080	5	10537250	10536601	10538800	E093
ALU_umary_ALU_4080	5	10537250	10536601	10538800	E098
ALU_umary_ALU_4080	5	10537250	10536601	10540000	E113
ALU_umary_ALU_4080	5	10537250	10536801	10538000	E040
ALU_umary_ALU_4080	5	10537250	10536801	10538200	E039
ALU_umary_ALU_4080	5	10537250	10536801	10540000	E096
ALU_umary_ALU_4080	5	10537250	10537001	10538200	E047
ALU_umary_ALU_4080	5	10537250	10537201	10537400	E066
ALU_umary_ALU_4080	5	10537250	10537201	10538200	E045
ALU_umary_ALU_4081	5	10634994	10630401	10637000	E031
ALU_umary_ALU_4081	5	10634994	10630601	10636400	E035
ALU_umary_ALU_4081	5	10634994	10630801	10636800	E093
ALU_umary_ALU_4081	5	10634994	10631201	10636200	E051
ALU_umary_ALU_4081	5	10634994	10631201	10636400	E050
ALU_umary_ALU_4081	5	10634994	10631801	10636200	E037
ALU_umary_ALU_4081	5	10634994	10632601	10636200	E043
ALU_umary_ALU_4081	5	10634994	10632601	10636600	E034
ALU_umary_ALU_4081	5	10634994	10632801	10635200	E044
ALU_umary_ALU_4081	5	10634994	10632801	10635600	E040
ALU_umary_ALU_4081	5	10634994	10632801	10636400	E046
ALU_umary_ALU_4081	5	10634994	10632801	10636600	E029
ALU_umary_ALU_4081	5	10634994	10632801	10637400	E032
ALU_umary_ALU_4081	5	10634994	10633401	10635600	E047
ALU_umary_ALU_4081	5	10634994	10633401	10636000	E045
ALU_umary_ALU_4081	5	10634994	10633401	10636000	E048
ALU_umary_ALU_4081	5	10634994	10633401	10637000	E113
ALU_umary_ALU_4081	5	10634994	10633601	10635800	E038
ALU_umary_ALU_4081	5	10634994	10634001	10636800	E042
ALU_umary_ALU_4081	5	10634994	10634201	10635000	E124
ALU_umary_ALU_4081	5	10634994	10634201	10636400	E041
ALU_umary_ALU_4081	5	10634994	10634201	10637000	E036
ALU_umary_ALU_4081	5	10634994	10634401	10635000	E030
ALU_umary_ALU_4208	5	34718044	34716801	34718400	E076
ALU_umary_ALU_4208	5	34718044	34717201	34718400	E088
ALU_umary_ALU_4208	5	34718044	34717401	34718200	E111
ALU_umary_ALU_4208	5	34718044	34717401	34718400	E099
ALU_umary_ALU_4208	5	34718044	34717401	34718400	E103
ALU_umary_ALU_4208	5	34718044	34717601	34718600	E098
ALU_umary_ALU_4208	5	34718044	34717601	34719400	E096
ALU_umary_ALU_4208	5	34718044	34718001	34718200	E063
ALU_umary_ALU_4226	5	39505871	39502201	39507400	E076
ALU_umary_ALU_4281	5	54302471	54297401	54303000	E037
ALU_umary_ALU_4281	5	54302471	54302401	54302800	E034
ALU_umary_ALU_4283	5	54865800	54864201	54867000	E080
ALU_umary_ALU_4283	5	54865800	54865201	54866800	E063
ALU_umary_ALU_4283	5	54865800	54865601	54866600	E088
ALU_umary_ALU_4288	5	55287431	55285001	55287600	E063
ALU_umary_ALU_4288	5	55287431	55285801	55287600	E076
ALU_umary_ALU_4288	5	55287431	55286201	55287800	E040
ALU_umary_ALU_4288	5	55287431	55286401	55287600	E047
ALU_umary_ALU_4288	5	55287431	55286401	55287800	E037
ALU_umary_ALU_4288	5	55287431	55287001	55287800	E042
ALU_umary_ALU_4288	5	55287431	55287201	55287800	E051
ALU_umary_ALU_4288	5	55287431	55287201	55288600	E050
ALU_umary_ALU_4288	5	55287431	55287201	55288600	E123
ALU_umary_ALU_4288	5	55287431	55287201	55288800	E029
ALU_umary_ALU_4288	5	55287431	55287401	55287600	E062
ALU_umary_ALU_4288	5	55287431	55287401	55287600	E088
ALU_umary_ALU_4288	5	55287431	55287401	55288800	E099
ALU_umary_ALU_4289	5	55312275	55312001	55312600	E039
ALU_umary_ALU_4289	5	55312275	55312201	55312600	E033
SVA_umary_SVA_243	5	55448010	55436601	55448400	E034
SVA_umary_SVA_243	5	55448010	55437601	55452200	E043
SVA_umary_SVA_243	5	55448010	55439001	55448200	E039
SVA_umary_SVA_243	5	55448010	55440001	55448600	E093
SVA_umary_SVA_243	5	55448010	55443001	55448400	E040
SVA_umary_SVA_243	5	55448010	55444601	55454200	E037
SVA_umary_SVA_243	5	55448010	55446801	55448200	E033
SVA_umary_SVA_243	5	55448010	55447201	55448200	E044
SVA_umary_SVA_243	5	55448010	55447201	55453400	E048
SVA_umary_SVA_243	5	55448010	55447801	55448200	E116
SVA_umary_SVA_243	5	55448010	55447801	55448200	E124
SVA_umary_SVA_243	5	55448010	55447801	55448600	E035
SVA_umary_SVA_243	5	55448010	55447801	55448600	E042
SVA_umary_SVA_243	5	55448010	55447801	55448600	E062
SVA_umary_SVA_243	5	55448010	55447801	55448600	E080
SVA_umary_SVA_243	5	55448010	55447801	55449400	E036
SVA_umary_SVA_243	5	55448010	55447801	55453600	E047
SVA_umary_SVA_243	5	55448010	55447801	55463800	E029
SVA_umary_SVA_243	5	55448010	55448001	55448600	E050
SVA_umary_SVA_243	5	55448010	55448001	55448600	E086
SVA_umary_SVA_243	5	55448010	55448001	55448600	E088
SVA_umary_SVA_243	5	55448010	55448001	55448600	E115
SVA_umary_SVA_243	5	55448010	55448001	55453600	E038
ALU_umary_ALU_4311	5	59619679	59619201	59620000	E087
ALU_umary_ALU_4333	5	63857692	63856801	63861000	E097
ALU_umary_ALU_4345	5	66017377	66016601	66018000	E080
ALU_umary_ALU_4345	5	66017377	66016601	66020600	E030
ALU_umary_ALU_4345	5	66017377	66016801	66017400	E097
ALU_umary_ALU_4358	5	68191057	68189801	68191600	E033
ALU_umary_ALU_4358	5	68191057	68189801	68191600	E047
ALU_umary_ALU_4358	5	68191057	68190001	68191400	E039
ALU_umary_ALU_4358	5	68191057	68190001	68191600	E041
ALU_umary_ALU_4358	5	68191057	68190401	68191600	E034
ALU_umary_ALU_4363	5	71421724	71420201	71423200	E088
ALU_umary_ALU_4363	5	71421724	71421001	71422200	E111
ALU_umary_ALU_4363	5	71421724	71421201	71421800	E078
ALU_umary_ALU_4363	5	71421724	71421601	71422600	E099
ALU_umary_ALU_4367	5	71635548	71635401	71635800	E066
ALU_umary_ALU_4379	5	74323809	74323401	74325000	E038
ALU_umary_ALU_4379	5	74323809	74323401	74325400	E043
ALU_umary_ALU_4379	5	74323809	74323401	74325400	E048
ALU_umary_ALU_4379	5	74323809	74323601	74324000	E033
ALU_umary_ALU_4379	5	74323809	74323601	74325600	E047
ALU_umary_ALU_4379	5	74323809	74323601	74325800	E039
ALU_umary_ALU_4379	5	74323809	74323601	74325800	E041
ALU_umary_ALU_4379	5	74323809	74323801	74325400	E037
ALU_umary_ALU_4388	5	76270288	76270201	76271000	E035
ALU_umary_ALU_4388	5	76270288	76270201	76271200	E050
ALU_umary_ALU_4399	5	77654187	77652201	77655200	E041
ALU_umary_ALU_4399	5	77654187	77653801	77654600	E037
ALU_umary_ALU_4399	5	77654187	77653801	77655400	E048
ALU_umary_ALU_4399	5	77654187	77654001	77655000	E043
ALU_umary_ALU_4399	5	77654187	77654001	77655000	E047
ALU_umary_ALU_4445	5	86372695	86372601	86373000	E091
ALU_umary_ALU_4453	5	88292322	88292001	88292400	E123
ALU_umary_ALU_4592	5	114739736	114739601	114739800	E097
L1_umary_LINE1_1205	5	124155349	124154401	124156400	E080
L1_umary_LINE1_1205	5	124155349	124154601	124155600	E099
ALU_umary_ALU_4684	5	130853258	130851201	130853600	E048
ALU_umary_ALU_4684	5	130853258	130851601	130853400	E051
ALU_umary_ALU_4708	5	139595138	139593201	139599000	E087
ALU_umary_ALU_4708	5	139595138	139594001	139595400	E036
ALU_umary_ALU_4708	5	139595138	139594201	139595200	E050
ALU_umary_ALU_4708	5	139595138	139594201	139595200	E051
ALU_umary_ALU_4708	5	139595138	139594201	139596000	E029
ALU_umary_ALU_4708	5	139595138	139594801	139595800	E123
ALU_umary_ALU_4708	5	139595138	139594801	139603800	E030
ALU_umary_ALU_4708	5	139595138	139595001	139595200	E048
ALU_umary_ALU_4708	5	139595138	139595001	139595800	E124
ALU_umary_ALU_4714	5	141758655	141757601	141760200	E116
ALU_umary_ALU_4714	5	141758655	141758001	141758800	E123
ALU_umary_ALU_4717	5	142355011	142348801	142360600	E046
ALU_umary_ALU_4717	5	142355011	142349201	142355200	E034
ALU_umary_ALU_4717	5	142355011	142349401	142363000	E047
ALU_umary_ALU_4717	5	142355011	142352801	142357000	E038
ALU_umary_ALU_4717	5	142355011	142353801	142362800	E048
L1_umary_LINE1_1218	5	143413889	143411601	143414200	E076
ALU_umary_ALU_4726	5	143473710	143472801	143473800	E051
ALU_umary_ALU_4726	5	143473710	143473001	143473800	E035
ALU_umary_ALU_4726	5	143473710	143473401	143473800	E042
ALU_umary_ALU_4726	5	143473710	143473401	143474000	E041
ALU_umary_ALU_4754	5	148917332	148904801	148917400	E040
ALU_umary_ALU_4754	5	148917332	148914201	148917400	E037
ALU_umary_ALU_4754	5	148917332	148914401	148917800	E039
ALU_umary_ALU_4754	5	148917332	148914601	148917800	E038
ALU_umary_ALU_4754	5	148917332	148916601	148917800	E041
ALU_umary_ALU_4754	5	148917332	148917201	148917400	E047
ALU_umary_ALU_4800	5	157800051	157799601	157805000	E030
ALU_umary_ALU_4800	5	157800051	157800001	157800600	E124
ALU_umary_ALU_4837	5	163311132	163310601	163311200	E124
ALU_umary_ALU_4837	5	163311132	163310801	163311200	E029
ALU_umary_ALU_4853	5	167770184	167769801	167770600	E096
ALU_umary_ALU_4866	5	170201339	170199401	170201400	E098
ALU_umary_ALU_4872	5	171774625	171774001	171775000	E093
ALU_umary_ALU_4872	5	171774625	171774601	171775200	E112
ALU_umary_ALU_4890	5	176323956	176323001	176324600	E033
ALU_umary_ALU_4890	5	176323956	176323401	176324000	E113
ALU_umary_ALU_4917	6	1133041	1132001	1133400	E066
ALU_umary_ALU_4919	6	1674193	1672601	1674600	E030
SVA_umary_SVA_271	6	2920171	2914401	2920200	E046
SVA_umary_SVA_271	6	2920171	2917401	2921400	E113
SVA_umary_SVA_271	6	2920171	2918001	2922200	E091
SVA_umary_SVA_271	6	2920171	2918601	2920200	E036
SVA_umary_SVA_271	6	2920171	2919001	2920400	E029
SVA_umary_SVA_271	6	2920171	2919201	2920600	E123
SVA_umary_SVA_271	6	2920171	2919801	2920200	E051
SVA_umary_SVA_271	6	2920171	2919801	2920200	E124
ALU_umary_ALU_4930	6	4296988	4295801	4298200	E091
ALU_umary_ALU_4930	6	4296988	4296601	4297200	E099
ALU_umary_ALU_4938	6	5525488	5516201	5525800	E042
ALU_umary_ALU_4938	6	5525488	5524601	5525800	E029
ALU_umary_ALU_4938	6	5525488	5524801	5526200	E124
ALU_umary_ALU_4938	6	5525488	5525201	5525600	E063
ALU_umary_ALU_4945	6	8028943	8028001	8030400	E063
ALU_umary_ALU_4945	6	8028943	8028601	8030200	E088
ALU_umary_ALU_4945	6	8028943	8028601	8030400	E123
ALU_umary_ALU_4945	6	8028943	8028801	8029200	E051
ALU_umary_ALU_4966	6	11922598	11921201	11923400	E088
ALU_umary_ALU_4966	6	11922598	11922201	11924000	E123
ALU_umary_ALU_4967	6	12102183	12100401	12103000	E041
ALU_umary_ALU_4967	6	12102183	12100401	12103000	E043
ALU_umary_ALU_4967	6	12102183	12101001	12103200	E033
ALU_umary_ALU_4967	6	12102183	12101401	12103000	E040
ALU_umary_ALU_4967	6	12102183	12102001	12102800	E038
ALU_umary_ALU_4967	6	12102183	12102001	12103000	E037
ALU_umary_ALU_4967	6	12102183	12102001	12103000	E039
ALU_umary_ALU_4967	6	12102183	12102001	12103800	E123
ALU_umary_ALU_4976	6	13718481	13717201	13719400	E046
ALU_umary_ALU_4976	6	13718481	13718001	13719000	E115
ALU_umary_ALU_4976	6	13718481	13718401	13718600	E034
ALU_umary_ALU_4981	6	14657398	14654401	14661800	E032
ALU_umary_ALU_4981	6	14657398	14655001	14659800	E046
ALU_umary_ALU_4981	6	14657398	14655001	14662200	E036
ALU_umary_ALU_4981	6	14657398	14655201	14661600	E042
ALU_umary_ALU_4981	6	14657398	14655201	14662200	E050
ALU_umary_ALU_4981	6	14657398	14655201	14662400	E035
ALU_umary_ALU_4981	6	14657398	14655201	14666800	E093
ALU_umary_ALU_4981	6	14657398	14655401	14657600	E037
ALU_umary_ALU_4981	6	14657398	14655401	14657600	E040
ALU_umary_ALU_4981	6	14657398	14655401	14657600	E078
ALU_umary_ALU_4981	6	14657398	14655401	14660200	E112
ALU_umary_ALU_4981	6	14657398	14655401	14662200	E051
ALU_umary_ALU_4981	6	14657398	14655401	14664600	E033
ALU_umary_ALU_4981	6	14657398	14655601	14658600	E048
ALU_umary_ALU_4981	6	14657398	14655601	14660200	E029
ALU_umary_ALU_4981	6	14657398	14655601	14661600	E041
ALU_umary_ALU_4981	6	14657398	14655601	14665600	E043
ALU_umary_ALU_4981	6	14657398	14655801	14659400	E124
ALU_umary_ALU_4981	6	14657398	14656801	14657400	E116
ALU_umary_ALU_4981	6	14657398	14657001	14657800	E034
ALU_umary_ALU_4981	6	14657398	14657001	14661000	E031
ALU_umary_ALU_5006	6	20169134	20166601	20169600	E029
ALU_umary_ALU_5006	6	20169134	20168001	20169600	E063
ALU_umary_ALU_5006	6	20169134	20168801	20171400	E050
ALU_umary_ALU_5006	6	20169134	20169001	20169200	E033
ALU_umary_ALU_5031	6	25124819	25123801	25125400	E029
ALU_umary_ALU_5031	6	25124819	25124001	25125400	E124
ALU_umary_ALU_5031	6	25124819	25124201	25125200	E030
ALU_umary_ALU_5054	6	29892872	29892001	29893600	E043
ALU_umary_ALU_5054	6	29892872	29892201	29893200	E124
ALU_umary_ALU_5054	6	29892872	29892201	29893600	E042
ALU_umary_ALU_5054	6	29892872	29892601	29893600	E039
ALU_umary_ALU_5054	6	29892872	29892601	29893600	E050
ALU_umary_ALU_5054	6	29892872	29892601	29893800	E029
ALU_umary_ALU_5054	6	29892872	29892801	29893200	E066
ALU_umary_ALU_5054	6	29892872	29892801	29893800	E047
ALU_umary_ALU_5064	6	31439016	31433601	31441200	E040
ALU_umary_ALU_5064	6	31439016	31434401	31443400	E043
ALU_umary_ALU_5064	6	31439016	31434601	31439400	E033
ALU_umary_ALU_5064	6	31439016	31434801	31440400	E042
ALU_umary_ALU_5064	6	31439016	31434801	31441600	E038
ALU_umary_ALU_5064	6	31439016	31434801	31441800	E047
ALU_umary_ALU_5064	6	31439016	31435201	31442200	E039
ALU_umary_ALU_5064	6	31439016	31435201	31443000	E037
ALU_umary_ALU_5064	6	31439016	31436601	31440800	E048
ALU_umary_ALU_5064	6	31439016	31437801	31439200	E044
ALU_umary_ALU_5064	6	31439016	31438001	31439800	E063
ALU_umary_ALU_5064	6	31439016	31438401	31442800	E041
ALU_umary_ALU_5064	6	31439016	31439001	31439600	E096
ALU_umary_ALU_5075	6	32657952	32656601	32658000	E046
ALU_umary_ALU_5075	6	32657952	32656801	32658000	E037
ALU_umary_ALU_5075	6	32657952	32656801	32658200	E040
ALU_umary_ALU_5075	6	32657952	32656801	32659600	E031
ALU_umary_ALU_5075	6	32657952	32656801	32660000	E116
ALU_umary_ALU_5075	6	32657952	32657201	32658000	E041
ALU_umary_ALU_5075	6	32657952	32657201	32658200	E048
ALU_umary_ALU_5075	6	32657952	32657401	32658000	E038
ALU_umary_ALU_5075	6	32657952	32657401	32658200	E124
ALU_umary_ALU_5075	6	32657952	32657401	32658400	E029
ALU_umary_ALU_5075	6	32657952	32657401	32658600	E051
ALU_umary_ALU_5075	6	32657952	32657601	32658600	E050
SVA_umary_SVA_282	6	33030313	33029401	33030400	E031
SVA_umary_SVA_282	6	33030313	33029601	33030400	E029
SVA_umary_SVA_282	6	33030313	33029601	33030400	E051
ALU_umary_ALU_5095	6	36968553	36968401	36969800	E030
ALU_umary_ALU_5110	6	40731429	40730601	40733600	E076
ALU_umary_ALU_5110	6	40731429	40731001	40733800	E097
ALU_umary_ALU_5110	6	40731429	40731001	40734000	E103
ALU_umary_ALU_5110	6	40731429	40731401	40732600	E080
ALU_umary_ALU_5119	6	43280911	43276601	43282200	E036
ALU_umary_ALU_5119	6	43280911	43276801	43286400	E029
ALU_umary_ALU_5119	6	43280911	43277801	43282200	E031
ALU_umary_ALU_5119	6	43280911	43278001	43284400	E116
ALU_umary_ALU_5119	6	43280911	43278801	43282400	E032
ALU_umary_ALU_5119	6	43280911	43280401	43281400	E050
ALU_umary_ALU_5119	6	43280911	43280601	43281600	E051
ALU_umary_ALU_5120	6	43895487	43889601	43896000	E088
ALU_umary_ALU_5120	6	43895487	43889801	43896400	E098
ALU_umary_ALU_5120	6	43895487	43893201	43896400	E096
ALU_umary_ALU_5120	6	43895487	43894201	43895600	E086
ALU_umary_ALU_5120	6	43895487	43894201	43896400	E124
ALU_umary_ALU_5120	6	43895487	43894601	43895800	E091
ALU_umary_ALU_5120	6	43895487	43894601	43896200	E051
ALU_umary_ALU_5120	6	43895487	43894801	43896000	E066
ALU_umary_ALU_5120	6	43895487	43894801	43896400	E080
ALU_umary_ALU_5120	6	43895487	43895001	43895800	E113
ALU_umary_ALU_5120	6	43895487	43895001	43896200	E033
ALU_umary_ALU_5120	6	43895487	43895001	43896200	E093
ALU_umary_ALU_5120	6	43895487	43895201	43895600	E111
ALU_umary_ALU_5120	6	43895487	43895201	43895800	E047
ALU_umary_ALU_5120	6	43895487	43895201	43896400	E123
ALU_umary_ALU_5120	6	43895487	43895401	43895800	E034
ALU_umary_ALU_5120	6	43895487	43895401	43896000	E050
ALU_umary_ALU_5120	6	43895487	43895401	43896200	E031
ALU_umary_ALU_5120	6	43895487	43895401	43896200	E036
ALU_umary_ALU_5120	6	43895487	43895401	43896200	E046
ALU_umary_ALU_5120	6	43895487	43895401	43896400	E029
ALU_umary_ALU_5120	6	43895487	43895401	43896400	E032
ALU_umary_ALU_5127	6	44798632	44796801	44799000	E038
ALU_umary_ALU_5127	6	44798632	44798201	44799200	E103
ALU_umary_ALU_5132	6	45260479	45258801	45262400	E041
ALU_umary_ALU_5132	6	45260479	45259801	45262400	E039
ALU_umary_ALU_5132	6	45260479	45259801	45262400	E048
ALU_umary_ALU_5132	6	45260479	45259801	45263000	E038
ALU_umary_ALU_5132	6	45260479	45260001	45262400	E115
ALU_umary_ALU_5132	6	45260479	45260201	45262400	E037
ALU_umary_ALU_5132	6	45260479	45260201	45262400	E043
ALU_umary_ALU_5178	6	52691458	52691201	52693000	E080
ALU_umary_ALU_5183	6	53609695	53608601	53610800	E091
ALU_umary_ALU_5183	6	53609695	53609601	53610200	E099
ALU_umary_ALU_5207	6	56525797	56520001	56526800	E036
ALU_umary_ALU_5207	6	56525797	56520001	56526800	E050
ALU_umary_ALU_5207	6	56525797	56524001	56526600	E051
ALU_umary_ALU_5207	6	56525797	56524601	56525800	E087
ALU_umary_ALU_5207	6	56525797	56525401	56526200	E088
ALU_umary_ALU_5207	6	56525797	56525601	56526800	E116
L1_umary_LINE1_1298	6	56729315	56727201	56729400	E076
L1_umary_LINE1_1298	6	56729315	56727401	56730600	E080
L1_umary_LINE1_1299	6	57309699	57309601	57311800	E050
ALU_umary_ALU_5239	6	68502446	68502401	68503200	E123
ALU_umary_ALU_5278	6	74295015	74293801	74295400	E029
ALU_umary_ALU_5278	6	74295015	74294401	74295200	E031
ALU_umary_ALU_5278	6	74295015	74294601	74295200	E032
ALU_umary_ALU_5278	6	74295015	74294601	74295200	E046
ALU_umary_ALU_5278	6	74295015	74294801	74295200	E044
ALU_umary_ALU_5278	6	74295015	74294801	74295200	E050
ALU_umary_ALU_5278	6	74295015	74294801	74295200	E066
ALU_umary_ALU_5278	6	74295015	74294801	74295200	E112
ALU_umary_ALU_5278	6	74295015	74294801	74295400	E035
ALU_umary_ALU_5278	6	74295015	74294801	74295400	E047
ALU_umary_ALU_5278	6	74295015	74294801	74295400	E048
ALU_umary_ALU_5278	6	74295015	74294801	74295400	E093
ALU_umary_ALU_5278	6	74295015	74294801	74295600	E080
ALU_umary_ALU_5278	6	74295015	74294801	74296400	E098
ALU_umary_ALU_5278	6	74295015	74295001	74295200	E062
ALU_umary_ALU_5278	6	74295015	74295001	74295200	E086
ALU_umary_ALU_5278	6	74295015	74295001	74296200	E099
ALU_umary_ALU_5316	6	80037181	80036801	80037200	E115
ALU_umary_ALU_5366	6	91125879	91124401	91126000	E115
ALU_umary_ALU_5367	6	91133173	91133001	91133200	E112
ALU_umary_ALU_5467	6	110102982	110100001	110103200	E030
ALU_umary_ALU_5489	6	114078807	114077601	114080800	E116
ALU_umary_ALU_5504	6	116898686	116897801	116899600	E097
ALU_umary_ALU_5504	6	116898686	116898201	116899200	E066
ALU_umary_ALU_5504	6	116898686	116898201	116899400	E087
ALU_umary_ALU_5509	6	118626162	118624601	118626400	E103
ALU_umary_ALU_5512	6	118877026	118876801	118878800	E103
ALU_umary_ALU_5562	6	126423676	126423601	126423800	E080
ALU_umary_ALU_5588	6	131057586	131051601	131059000	E080
ALU_umary_ALU_5589	6	131113279	131113201	131113600	E097
ALU_umary_ALU_5593	6	132016110	132013601	132016200	E031
ALU_umary_ALU_5628	6	139294734	139287201	139301600	E041
ALU_umary_ALU_5628	6	139294734	139287601	139307000	E039
ALU_umary_ALU_5628	6	139294734	139288001	139296600	E038
ALU_umary_ALU_5628	6	139294734	139288001	139306600	E043
ALU_umary_ALU_5628	6	139294734	139290601	139295200	E080
ALU_umary_ALU_5628	6	139294734	139290601	139296800	E037
ALU_umary_ALU_5628	6	139294734	139291001	139295400	E063
ALU_umary_ALU_5628	6	139294734	139291001	139295800	E066
ALU_umary_ALU_5628	6	139294734	139291201	139295600	E076
ALU_umary_ALU_5628	6	139294734	139291201	139296600	E042
ALU_umary_ALU_5628	6	139294734	139291401	139295200	E047
ALU_umary_ALU_5628	6	139294734	139291801	139295400	E078
ALU_umary_ALU_5628	6	139294734	139292001	139296800	E040
ALU_umary_ALU_5628	6	139294734	139292801	139295200	E050
ALU_umary_ALU_5628	6	139294734	139293401	139295800	E087
ALU_umary_ALU_5628	6	139294734	139294001	139295200	E088
ALU_umary_ALU_5628	6	139294734	139294401	139295000	E033
ALU_umary_ALU_5628	6	139294734	139294601	139295200	E048
ALU_umary_ALU_5629	6	139505011	139504801	139505200	E042
ALU_umary_ALU_5676	6	146881725	146881401	146882400	E036
ALU_umary_ALU_5676	6	146881725	146881401	146882400	E050
ALU_umary_ALU_5676	6	146881725	146881401	146882400	E051
ALU_umary_ALU_5676	6	146881725	146881401	146882400	E124
ALU_umary_ALU_5679	6	148254814	148254401	148255200	E099
ALU_umary_ALU_5689	6	150234265	150234001	150235200	E123
SVA_umary_SVA_315	6	153429856	153428801	153431000	E087
ALU_umary_ALU_5723	6	158250192	158249801	158250400	E044
ALU_umary_ALU_5723	6	158250192	158249801	158256000	E076
ALU_umary_ALU_5723	6	158250192	158249801	158257000	E039
ALU_umary_ALU_5723	6	158250192	158250001	158251200	E041
ALU_umary_ALU_5728	6	159166302	159165401	159166400	E123
ALU_umary_ALU_5745	6	163742412	163741001	163743000	E080
ALU_umary_ALU_5745	6	163742412	163741001	163743600	E066
ALU_umary_ALU_5745	6	163742412	163741401	163746600	E063
ALU_umary_ALU_5745	6	163742412	163742401	163742800	E111
ALU_umary_ALU_5745	6	163742412	163742401	163744800	E098
ALU_umary_ALU_5746	6	163814230	163812801	163814600	E080
ALU_umary_ALU_5746	6	163814230	163812801	163815400	E063
ALU_umary_ALU_5751	6	165427429	165427401	165427600	E099
ALU_umary_ALU_5759	6	167124812	167122401	167125800	E030
ALU_umary_ALU_5771	6	170500768	170496801	170502800	E046
ALU_umary_ALU_5788	7	6314063	6312601	6320000	E091
ALU_umary_ALU_5788	7	6314063	6313001	6314200	E123
ALU_umary_ALU_5788	7	6314063	6313801	6314400	E099
ALU_umary_ALU_5795	7	7758550	7757001	7758600	E115
ALU_umary_ALU_5795	7	7758550	7758001	7759600	E041
ALU_umary_ALU_5795	7	7758550	7758201	7758800	E116
ALU_umary_ALU_5795	7	7758550	7758201	7761600	E093
ALU_umary_ALU_5795	7	7758550	7758401	7758800	E112
ALU_umary_ALU_5795	7	7758550	7758401	7759600	E044
ALU_umary_ALU_5795	7	7758550	7758401	7760600	E076
ALU_umary_ALU_5870	7	18345324	18343001	18345400	E032
ALU_umary_ALU_5883	7	21680136	21677801	21680400	E066
ALU_umary_ALU_5913	7	26351489	26344601	26351600	E091
ALU_umary_ALU_5913	7	26351489	26351001	26351600	E098
ALU_umary_ALU_5913	7	26351489	26351401	26360600	E029
SVA_umary_SVA_333	7	29831209	29830801	29831400	E123
ALU_umary_ALU_5936	7	31703964	31703601	31705800	E029
ALU_umary_ALU_5957	7	36164937	36163001	36167600	E030
ALU_umary_ALU_5958	7	36252166	36248001	36253400	E030
ALU_umary_ALU_5970	7	38209213	38207401	38210000	E030
ALU_umary_ALU_5970	7	38209213	38207601	38209800	E088
ALU_umary_ALU_5970	7	38209213	38207801	38211200	E029
ALU_umary_ALU_5970	7	38209213	38208401	38210800	E116
ALU_umary_ALU_5970	7	38209213	38208601	38209800	E036
ALU_umary_ALU_5970	7	38209213	38208601	38210000	E051
ALU_umary_ALU_5970	7	38209213	38208801	38209600	E050
ALU_umary_ALU_5975	7	38759715	38759601	38759800	E088
ALU_umary_ALU_5975	7	38759715	38759601	38760000	E030
ALU_umary_ALU_5983	7	39749709	39748601	39750000	E093
ALU_umary_ALU_5983	7	39749709	39748601	39750400	E088
ALU_umary_ALU_5983	7	39749709	39748801	39749800	E076
ALU_umary_ALU_5983	7	39749709	39748801	39749800	E078
ALU_umary_ALU_5983	7	39749709	39749001	39749800	E111
ALU_umary_ALU_5983	7	39749709	39749201	39749800	E035
ALU_umary_ALU_5983	7	39749709	39749201	39749800	E063
ALU_umary_ALU_5983	7	39749709	39749201	39749800	E103
ALU_umary_ALU_5983	7	39749709	39749201	39750200	E116
ALU_umary_ALU_5983	7	39749709	39749401	39749800	E036
ALU_umary_ALU_5983	7	39749709	39749401	39749800	E091
ALU_umary_ALU_5983	7	39749709	39749401	39750200	E050
ALU_umary_ALU_5983	7	39749709	39749401	39750200	E051
ALU_umary_ALU_5983	7	39749709	39749601	39749800	E044
ALU_umary_ALU_5983	7	39749709	39749601	39749800	E096
ALU_umary_ALU_5983	7	39749709	39749601	39750000	E086
ALU_umary_ALU_5983	7	39749709	39749601	39750000	E115
L1_umary_LINE1_1496	7	42529878	42528801	42530800	E111
ALU_umary_ALU_6012	7	47551089	47550001	47554600	E066
ALU_umary_ALU_6012	7	47551089	47550601	47552400	E087
ALU_umary_ALU_6013	7	47591641	47589201	47592400	E097
ALU_umary_ALU_6013	7	47591641	47590001	47593000	E063
ALU_umary_ALU_6013	7	47591641	47590601	47591800	E103
ALU_umary_ALU_6013	7	47591641	47590601	47593200	E051
ALU_umary_ALU_6013	7	47591641	47590801	47593400	E032
ALU_umary_ALU_6013	7	47591641	47591001	47593200	E086
ALU_umary_ALU_6013	7	47591641	47591201	47592800	E088
ALU_umary_ALU_6013	7	47591641	47591201	47593000	E099
ALU_umary_ALU_6013	7	47591641	47591401	47593200	E116
ALU_umary_ALU_6020	7	49000011	48999401	49000400	E088
ALU_umary_ALU_6046	7	53448000	53447401	53448000	E099
ALU_umary_ALU_6100	7	70737983	70735001	70739200	E103
ALU_umary_ALU_6100	7	70737983	70736201	70739800	E076
ALU_umary_ALU_6120	7	76980777	76976401	76980800	E034
ALU_umary_ALU_6120	7	76980777	76976401	76980800	E048
ALU_umary_ALU_6120	7	76980777	76979601	76980800	E039
ALU_umary_ALU_6120	7	76980777	76979601	76981600	E046
ALU_umary_ALU_6120	7	76980777	76979601	76983600	E036
ALU_umary_ALU_6120	7	76980777	76979801	76980800	E030
ALU_umary_ALU_6120	7	76980777	76979801	76980800	E042
ALU_umary_ALU_6120	7	76980777	76979801	76980800	E050
ALU_umary_ALU_6120	7	76980777	76980001	76980800	E051
ALU_umary_ALU_6120	7	76980777	76980001	76980800	E062
ALU_umary_ALU_6120	7	76980777	76980001	76982400	E035
ALU_umary_ALU_6120	7	76980777	76980401	76981000	E032
ALU_umary_ALU_6139	7	80423176	80419001	80424800	E103
ALU_umary_ALU_6139	7	80423176	80422401	80424600	E088
ALU_umary_ALU_6139	7	80423176	80423001	80423200	E097
ALU_umary_ALU_6178	7	86968519	86966601	86970200	E066
ALU_umary_ALU_6178	7	86968519	86968401	86969600	E051
ALU_umary_ALU_6218	7	95101192	95097801	95102200	E115
ALU_umary_ALU_6218	7	95101192	95100201	95102000	E087
ALU_umary_ALU_6256	7	105466071	105465801	105466600	E029
ALU_umary_ALU_6256	7	105466071	105465801	105467600	E066
ALU_umary_ALU_6257	7	105564472	105564001	105565000	E034
ALU_umary_ALU_6257	7	105564472	105564001	105566800	E038
ALU_umary_ALU_6257	7	105564472	105564201	105566600	E040
ALU_umary_ALU_6257	7	105564472	105564201	105566600	E041
L1_umary_LINE1_1564	7	105967895	105966601	105968000	E080
L1_umary_LINE1_1564	7	105967895	105967801	105969800	E097
ALU_umary_ALU_6287	7	109512315	109511801	109512400	E087
ALU_umary_ALU_6311	7	115865235	115853001	115873400	E048
ALU_umary_ALU_6311	7	115865235	115853401	115873800	E037
ALU_umary_ALU_6311	7	115865235	115853601	115876200	E047
ALU_umary_ALU_6311	7	115865235	115856001	115867200	E038
ALU_umary_ALU_6311	7	115865235	115861401	115865800	E045
ALU_umary_ALU_6311	7	115865235	115863801	115865400	E050
ALU_umary_ALU_6311	7	115865235	115863801	115869200	E076
ALU_umary_ALU_6311	7	115865235	115865001	115866800	E033
ALU_umary_ALU_6311	7	115865235	115865001	115867000	E039
ALU_umary_ALU_6311	7	115865235	115865001	115867000	E044
ALU_umary_ALU_6311	7	115865235	115865001	115873000	E041
ALU_umary_ALU_6311	7	115865235	115865001	115876000	E040
ALU_umary_ALU_6311	7	115865235	115865001	115876200	E043
ALU_umary_ALU_6311	7	115865235	115865201	115865600	E116
ALU_umary_ALU_6311	7	115865235	115865201	115865800	E051
ALU_umary_ALU_6316	7	117356251	117352601	117356600	E115
ALU_umary_ALU_6316	7	117356251	117355801	117356600	E086
ALU_umary_ALU_6366	7	125053038	125053001	125053800	E051
ALU_umary_ALU_6381	7	127475671	127472601	127476600	E029
ALU_umary_ALU_6381	7	127475671	127473201	127476000	E124
ALU_umary_ALU_6381	7	127475671	127474801	127477000	E087
ALU_umary_ALU_6437	7	137293926	137293801	137294600	E091
ALU_umary_ALU_6444	7	139933413	139931801	139933800	E046
ALU_umary_ALU_6444	7	139933413	139932201	139933800	E030
ALU_umary_ALU_6444	7	139933413	139932201	139934000	E032
ALU_umary_ALU_6444	7	139933413	139932201	139936800	E029
ALU_umary_ALU_6444	7	139933413	139933201	139933800	E116
ALU_umary_ALU_6444	7	139933413	139933401	139934000	E031
ALU_umary_ALU_6455	7	142273449	142272001	142274200	E035
ALU_umary_ALU_6455	7	142273449	142272001	142275800	E051
ALU_umary_ALU_6455	7	142273449	142272001	142276200	E093
ALU_umary_ALU_6455	7	142273449	142272401	142275000	E050
ALU_umary_ALU_6455	7	142273449	142272801	142274200	E036
ALU_umary_ALU_6455	7	142273449	142272801	142274400	E112
ALU_umary_ALU_6455	7	142273449	142273001	142274200	E039
ALU_umary_ALU_6455	7	142273449	142273201	142274200	E037
ALU_umary_ALU_6455	7	142273449	142273401	142274000	E034
ALU_umary_ALU_6455	7	142273449	142273401	142274200	E048
ALU_umary_ALU_6455	7	142273449	142273401	142274200	E063
ALU_umary_ALU_6505	7	154858220	154857801	154858400	E113
ALU_umary_ALU_6507	7	155079151	155072001	155079200	E036
ALU_umary_ALU_6507	7	155079151	155077201	155080200	E035
ALU_umary_ALU_6507	7	155079151	155077401	155079400	E034
ALU_umary_ALU_6507	7	155079151	155077601	155080000	E032
ALU_umary_ALU_6507	7	155079151	155077801	155079800	E038
ALU_umary_ALU_6507	7	155079151	155077801	155079800	E046
ALU_umary_ALU_6507	7	155079151	155077801	155080000	E041
ALU_umary_ALU_6507	7	155079151	155077801	155080200	E029
ALU_umary_ALU_6507	7	155079151	155077801	155080800	E033
ALU_umary_ALU_6507	7	155079151	155078001	155080200	E031
ALU_umary_ALU_6507	7	155079151	155078601	155079200	E096
ALU_umary_ALU_6507	7	155079151	155078601	155079800	E047
ALU_umary_ALU_6507	7	155079151	155078601	155080200	E050
ALU_umary_ALU_6507	7	155079151	155078601	155080600	E039
ALU_umary_ALU_6507	7	155079151	155078801	155079200	E051
ALU_umary_ALU_6507	7	155079151	155078801	155079800	E043
ALU_umary_ALU_6507	7	155079151	155078801	155079800	E124
ALU_umary_ALU_6507	7	155079151	155078801	155080000	E115
ALU_umary_ALU_6507	7	155079151	155078801	155080600	E093
ALU_umary_ALU_6507	7	155079151	155079001	155079600	E048
ALU_umary_ALU_6507	7	155079151	155079001	155079800	E042
ALU_umary_ALU_6563	8	9463649	9463601	9464000	E051
ALU_umary_ALU_6600	8	16871271	16870401	16871600	E115
ALU_umary_ALU_6600	8	16871271	16871201	16871800	E029
ALU_umary_ALU_6600	8	16871271	16871201	16871800	E088
ALU_umary_ALU_6606	8	17943136	17942801	17943200	E113
ALU_umary_ALU_6606	8	17943136	17942801	17943400	E037
ALU_umary_ALU_6606	8	17943136	17942801	17943400	E038
ALU_umary_ALU_6606	8	17943136	17943001	17943200	E040
ALU_umary_ALU_6606	8	17943136	17943001	17943200	E042
ALU_umary_ALU_6606	8	17943136	17943001	17943200	E044
ALU_umary_ALU_6606	8	17943136	17943001	17943200	E045
ALU_umary_ALU_6606	8	17943136	17943001	17943200	E046
ALU_umary_ALU_6606	8	17943136	17943001	17943200	E091
ALU_umary_ALU_6606	8	17943136	17943001	17943400	E029
ALU_umary_ALU_6606	8	17943136	17943001	17943400	E032
ALU_umary_ALU_6606	8	17943136	17943001	17943400	E039
ALU_umary_ALU_6606	8	17943136	17943001	17943400	E048
ALU_umary_ALU_6606	8	17943136	17943001	17943400	E076
ALU_umary_ALU_6606	8	17943136	17943001	17943400	E098
ALU_umary_ALU_6606	8	17943136	17943001	17943600	E088
ALU_umary_ALU_6611	8	19658938	19658601	19659000	E029
ALU_umary_ALU_6611	8	19658938	19658601	19659200	E096
ALU_umary_ALU_6611	8	19658938	19658601	19659200	E124
SVA_umary_SVA_369	8	21879122	21879001	21879400	E034
ALU_umary_ALU_6640	8	25821709	25821601	25822600	E088
ALU_umary_ALU_6663	8	32742548	32742001	32742800	E066
ALU_umary_ALU_6668	8	33613215	33613001	33613400	E036
ALU_umary_ALU_6668	8	33613215	33613201	33613600	E093
ALU_umary_ALU_6683	8	37037400	37036801	37037800	E063
ALU_umary_ALU_6685	8	38864077	38861801	38865400	E088
ALU_umary_ALU_6685	8	38864077	38864001	38864800	E116
ALU_umary_ALU_6685	8	38864077	38864001	38865200	E029
ALU_umary_ALU_6685	8	38864077	38864001	38865200	E030
ALU_umary_ALU_6763	8	59906453	59905001	59906600	E111
SVA_umary_SVA_382	8	61480278	61480001	61481800	E041
ALU_umary_ALU_6843	8	75703776	75703201	75704600	E063
ALU_umary_ALU_6855	8	77867091	77867001	77867200	E116
ALU_umary_ALU_6878	8	82262958	82261601	82263800	E087
ALU_umary_ALU_6878	8	82262958	82262001	82266200	E063
ALU_umary_ALU_6878	8	82262958	82262201	82264000	E080
ALU_umary_ALU_6909	8	87622713	87622201	87622800	E051
ALU_umary_ALU_6990	8	103554130	103553001	103554600	E080
ALU_umary_ALU_6990	8	103554130	103553201	103554400	E116
ALU_umary_ALU_6990	8	103554130	103554001	103554400	E093
ALU_umary_ALU_7020	8	108323442	108319801	108323600	E051
ALU_umary_ALU_7039	8	110349310	110347401	110349400	E037
ALU_umary_ALU_7039	8	110349310	110347401	110349800	E039
ALU_umary_ALU_7074	8	115604486	115604201	115606400	E115
L1_umary_LINE1_1734	8	115881781	115880801	115882400	E115
ALU_umary_ALU_7106	8	122731020	122730601	122731200	E115
ALU_umary_ALU_7115	8	124773316	124773001	124773400	E078
ALU_umary_ALU_7115	8	124773316	124773001	124773600	E123
ALU_umary_ALU_7115	8	124773316	124773001	124774000	E103
ALU_umary_ALU_7115	8	124773316	124773001	124774800	E088
ALU_umary_ALU_7115	8	124773316	124773201	124773600	E099
ALU_umary_ALU_7140	8	128119620	128118801	128119800	E050
ALU_umary_ALU_7140	8	128119620	128119001	128119800	E051
ALU_umary_ALU_7144	8	128761500	128760201	128762200	E091
ALU_umary_ALU_7166	8	132942724	132934201	132943400	E043
ALU_umary_ALU_7166	8	132942724	132934601	132947000	E041
ALU_umary_ALU_7166	8	132942724	132936001	132944400	E040
ALU_umary_ALU_7166	8	132942724	132939601	132943200	E087
ALU_umary_ALU_7166	8	132942724	132940801	132943400	E076
ALU_umary_ALU_7166	8	132942724	132941201	132945800	E078
ALU_umary_ALU_7166	8	132942724	132941401	132943000	E047
ALU_umary_ALU_7166	8	132942724	132941801	132943200	E048
ALU_umary_ALU_7166	8	132942724	132941801	132943200	E103
ALU_umary_ALU_7166	8	132942724	132942401	132943400	E044
ALU_umary_ALU_7196	8	140593332	140593001	140593400	E066
ALU_umary_ALU_7197	8	141048062	141044601	141049200	E050
ALU_umary_ALU_7197	8	141048062	141044601	141049200	E093
ALU_umary_ALU_7197	8	141048062	141044801	141049000	E112
ALU_umary_ALU_7197	8	141048062	141045001	141049400	E030
ALU_umary_ALU_7197	8	141048062	141045201	141048800	E035
ALU_umary_ALU_7197	8	141048062	141047201	141048400	E046
ALU_umary_ALU_7197	8	141048062	141047201	141049000	E034
ALU_umary_ALU_7197	8	141048062	141047201	141049000	E041
ALU_umary_ALU_7197	8	141048062	141047401	141048400	E043
ALU_umary_ALU_7197	8	141048062	141047401	141049200	E047
ALU_umary_ALU_7197	8	141048062	141047601	141048400	E098
ALU_umary_ALU_7197	8	141048062	141047601	141049000	E039
ALU_umary_ALU_7197	8	141048062	141047801	141048200	E036
ALU_umary_ALU_7197	8	141048062	141047801	141049200	E051
ALU_umary_ALU_7199	8	141361289	141359601	141361400	E030
ALU_umary_ALU_7199	8	141361289	141360401	141361600	E050
SVA_umary_SVA_396	8	146253403	146250401	146256000	E080
ALU_umary_ALU_7235	9	4237141	4235401	4237200	E086
ALU_umary_ALU_7237	9	4430924	4429601	4431600	E029
ALU_umary_ALU_7237	9	4430924	4429601	4432200	E063
ALU_umary_ALU_7237	9	4430924	4430001	4432200	E066
ALU_umary_ALU_7237	9	4430924	4430201	4431200	E080
ALU_umary_ALU_7237	9	4430924	4430601	4431200	E124
ALU_umary_ALU_7237	9	4430924	4430601	4431400	E078
ALU_umary_ALU_7237	9	4430924	4430601	4431400	E116
ALU_umary_ALU_7241	9	4814222	4813801	4815400	E030
ALU_umary_ALU_7241	9	4814222	4814001	4814400	E116
ALU_umary_ALU_7241	9	4814222	4814201	4816200	E031
ALU_umary_ALU_7256	9	6780329	6776201	6786200	E039
ALU_umary_ALU_7256	9	6780329	6776201	6786600	E043
ALU_umary_ALU_7256	9	6780329	6776401	6786200	E032
ALU_umary_ALU_7256	9	6780329	6777801	6781200	E093
ALU_umary_ALU_7256	9	6780329	6778801	6786200	E037
ALU_umary_ALU_7256	9	6780329	6779001	6789000	E041
ALU_umary_ALU_7256	9	6780329	6779201	6780600	E038
ALU_umary_ALU_7256	9	6780329	6779201	6780600	E112
ALU_umary_ALU_7256	9	6780329	6779201	6781200	E123
ALU_umary_ALU_7256	9	6780329	6779201	6785400	E046
ALU_umary_ALU_7256	9	6780329	6779401	6780400	E087
ALU_umary_ALU_7256	9	6780329	6779401	6781200	E080
ALU_umary_ALU_7256	9	6780329	6779401	6781800	E098
ALU_umary_ALU_7256	9	6780329	6779401	6782800	E048
ALU_umary_ALU_7256	9	6780329	6779401	6786200	E047
ALU_umary_ALU_7256	9	6780329	6779601	6781200	E078
ALU_umary_ALU_7256	9	6780329	6779601	6787000	E040
ALU_umary_ALU_7256	9	6780329	6780001	6780600	E103
ALU_umary_ALU_7256	9	6780329	6780201	6786000	E034
ALU_umary_ALU_7311	9	16682313	16680601	16684200	E076
ALU_umary_ALU_7311	9	16682313	16681001	16682600	E097
ALU_umary_ALU_7311	9	16682313	16682201	16682800	E087
SVA_umary_SVA_401	9	33130564	33129001	33132800	E099
SVA_umary_SVA_401	9	33130564	33129401	33131000	E050
SVA_umary_SVA_401	9	33130564	33129401	33131000	E051
SVA_umary_SVA_401	9	33130564	33129401	33131400	E047
SVA_umary_SVA_401	9	33130564	33129601	33130600	E035
ALU_umary_ALU_7420	9	37596348	37596201	37597000	E080
ALU_umary_ALU_7450	9	73416649	73415801	73418200	E086
ALU_umary_ALU_7481	9	76893085	76891001	76897400	E115
ALU_umary_ALU_7481	9	76893085	76891401	76894000	E112
ALU_umary_ALU_7481	9	76893085	76891801	76894000	E093
ALU_umary_ALU_7496	9	79451284	79449001	79452600	E103
ALU_umary_ALU_7496	9	79451284	79450801	79451400	E097
ALU_umary_ALU_7505	9	80365050	80362401	80367600	E103
ALU_umary_ALU_7505	9	80365050	80362801	80367400	E076
ALU_umary_ALU_7523	9	83859674	83859601	83860400	E063
ALU_umary_ALU_7553	9	92443415	92443201	92444400	E044
ALU_umary_ALU_7553	9	92443415	92443201	92446000	E032
ALU_umary_ALU_7553	9	92443415	92443401	92444400	E033
ALU_umary_ALU_7553	9	92443415	92443401	92444400	E034
ALU_umary_ALU_7553	9	92443415	92443401	92444400	E039
ALU_umary_ALU_7553	9	92443415	92443401	92444400	E042
ALU_umary_ALU_7553	9	92443415	92443401	92444400	E043
ALU_umary_ALU_7553	9	92443415	92443401	92444400	E045
ALU_umary_ALU_7553	9	92443415	92443401	92444400	E115
ALU_umary_ALU_7553	9	92443415	92443401	92444400	E116
ALU_umary_ALU_7553	9	92443415	92443401	92444600	E038
ALU_umary_ALU_7553	9	92443415	92443401	92444800	E041
ALU_umary_ALU_7553	9	92443415	92443401	92445000	E040
ALU_umary_ALU_7553	9	92443415	92443401	92445200	E037
ALU_umary_ALU_7553	9	92443415	92443401	92445400	E048
ALU_umary_ALU_7553	9	92443415	92443401	92446200	E035
ALU_umary_ALU_7572	9	97710713	97710001	97715200	E097
ALU_umary_ALU_7572	9	97710713	97710601	97716800	E091
ALU_umary_ALU_7594	9	102849310	102842001	102850200	E041
ALU_umary_ALU_7594	9	102849310	102842401	102851600	E037
ALU_umary_ALU_7594	9	102849310	102843201	102851800	E043
ALU_umary_ALU_7594	9	102849310	102844001	102851200	E038
ALU_umary_ALU_7594	9	102849310	102844001	102851400	E039
ALU_umary_ALU_7594	9	102849310	102844801	102850000	E042
ALU_umary_ALU_7594	9	102849310	102844801	102851600	E040
ALU_umary_ALU_7594	9	102849310	102847401	102850800	E031
ALU_umary_ALU_7594	9	102849310	102847601	102851000	E032
ALU_umary_ALU_7594	9	102849310	102848401	102849400	E047
ALU_umary_ALU_7594	9	102849310	102848601	102851000	E033
ALU_umary_ALU_7594	9	102849310	102848801	102849800	E051
ALU_umary_ALU_7594	9	102849310	102848801	102849800	E123
ALU_umary_ALU_7594	9	102849310	102848801	102850800	E030
ALU_umary_ALU_7594	9	102849310	102848801	102851000	E050
ALU_umary_ALU_7594	9	102849310	102849001	102850000	E048
ALU_umary_ALU_7594	9	102849310	102849001	102850600	E036
ALU_umary_ALU_7594	9	102849310	102849001	102851000	E035
ALU_umary_ALU_7594	9	102849310	102849201	102850400	E124
ALU_umary_ALU_7606	9	104223875	104223401	104225800	E123
SVA_umary_SVA_419	9	107746901	107743801	107748600	E036
SVA_umary_SVA_419	9	107746901	107743801	107748600	E112
SVA_umary_SVA_419	9	107746901	107743801	107748800	E093
SVA_umary_SVA_419	9	107746901	107744001	107747400	E035
SVA_umary_SVA_419	9	107746901	107744001	107748600	E050
SVA_umary_SVA_419	9	107746901	107744001	107748800	E051
SVA_umary_SVA_419	9	107746901	107744801	107747400	E076
SVA_umary_SVA_419	9	107746901	107745601	107747800	E041
SVA_umary_SVA_419	9	107746901	107745601	107747800	E043
SVA_umary_SVA_419	9	107746901	107745801	107748600	E039
SVA_umary_SVA_419	9	107746901	107746401	107747600	E033
SVA_umary_SVA_419	9	107746901	107746401	107748200	E115
SVA_umary_SVA_419	9	107746901	107746601	107747600	E047
SVA_umary_SVA_419	9	107746901	107746601	107747800	E038
SVA_umary_SVA_419	9	107746901	107746801	107747400	E045
SVA_umary_SVA_419	9	107746901	107746801	107747400	E048
ALU_umary_ALU_7626	9	108081061	108080601	108082000	E032
ALU_umary_ALU_7626	9	108081061	108081001	108083600	E066
ALU_umary_ALU_7645	9	112261393	112261201	112261600	E066
ALU_umary_ALU_7645	9	112261393	112261201	112261800	E098
ALU_umary_ALU_7651	9	112908065	112904801	112910800	E035
ALU_umary_ALU_7651	9	112908065	112906201	112911000	E050
ALU_umary_ALU_7651	9	112908065	112906801	112910400	E031
ALU_umary_ALU_7651	9	112908065	112906801	112910600	E051
ALU_umary_ALU_7651	9	112908065	112907201	112908200	E066
ALU_umary_ALU_7651	9	112908065	112907801	112909000	E115
ALU_umary_ALU_7662	9	114869043	114865201	114869800	E032
ALU_umary_ALU_7671	9	117274766	117274001	117276600	E080
ALU_umary_ALU_7709	9	128980176	128979201	128981200	E035
ALU_umary_ALU_7709	9	128980176	128979401	128980800	E036
ALU_umary_ALU_7709	9	128980176	128979801	128981600	E051
SVA_umary_SVA_430	9	134289811	134283801	134290000	E037
SVA_umary_SVA_430	9	134289811	134285201	134292800	E043
SVA_umary_SVA_430	9	134289811	134288001	134293000	E041
SVA_umary_SVA_430	9	134289811	134288801	134290000	E045
SVA_umary_SVA_430	9	134289811	134289001	134290000	E044
SVA_umary_SVA_430	9	134289811	134289001	134290200	E033
SVA_umary_SVA_430	9	134289811	134289601	134291800	E034
SVA_umary_SVA_430	9	134289811	134289801	134290000	E123
SVA_umary_SVA_430	9	134289811	134289801	134291400	E112
ALU_umary_ALU_7721	9	134570416	134561401	134585200	E037
ALU_umary_ALU_7721	9	134570416	134562001	134578200	E041
ALU_umary_ALU_7721	9	134570416	134565801	134571600	E039
ALU_umary_ALU_7721	9	134570416	134565801	134575400	E043
ALU_umary_ALU_7721	9	134570416	134565801	134576000	E047
ALU_umary_ALU_7721	9	134570416	134565801	134577600	E042
ALU_umary_ALU_7721	9	134570416	134566201	134573800	E048
ALU_umary_ALU_7721	9	134570416	134567601	134576200	E040
ALU_umary_ALU_7721	9	134570416	134567801	134571800	E091
ALU_umary_ALU_7721	9	134570416	134567801	134576200	E034
ALU_umary_ALU_7721	9	134570416	134569001	134572000	E093
ALU_umary_ALU_7721	9	134570416	134569201	134575800	E046
ALU_umary_ALU_7721	9	134570416	134569401	134570800	E096
ALU_umary_ALU_7750	10	3569025	3567401	3572000	E099
ALU_umary_ALU_7750	10	3569025	3567801	3569600	E076
ALU_umary_ALU_7750	10	3569025	3568201	3569400	E103
ALU_umary_ALU_7750	10	3569025	3568601	3572200	E063
ALU_umary_ALU_7752	10	4225915	4225601	4226400	E088
ALU_umary_ALU_7752	10	4225915	4225601	4226400	E093
ALU_umary_ALU_7752	10	4225915	4225801	4226600	E063
ALU_umary_ALU_7759	10	6132856	6132201	6133400	E046
ALU_umary_ALU_7759	10	6132856	6132201	6133400	E113
ALU_umary_ALU_7759	10	6132856	6132201	6134000	E032
ALU_umary_ALU_7759	10	6132856	6132201	6134400	E045
ALU_umary_ALU_7759	10	6132856	6132201	6135800	E029
ALU_umary_ALU_7759	10	6132856	6132401	6134000	E034
ALU_umary_ALU_7759	10	6132856	6132401	6134000	E080
ALU_umary_ALU_7759	10	6132856	6132401	6135000	E062
ALU_umary_ALU_7759	10	6132856	6132401	6135400	E031
ALU_umary_ALU_7759	10	6132856	6132601	6133200	E063
ALU_umary_ALU_7759	10	6132856	6132601	6133600	E093
ALU_umary_ALU_7759	10	6132856	6132601	6134000	E076
ALU_umary_ALU_7759	10	6132856	6132601	6134000	E097
ALU_umary_ALU_7759	10	6132856	6132601	6134400	E066
ALU_umary_ALU_7759	10	6132856	6132601	6134800	E033
ALU_umary_ALU_7759	10	6132856	6132601	6134800	E038
ALU_umary_ALU_7759	10	6132856	6132601	6135000	E042
ALU_umary_ALU_7759	10	6132856	6132601	6135000	E044
ALU_umary_ALU_7759	10	6132856	6132601	6135200	E037
ALU_umary_ALU_7759	10	6132856	6132801	6133200	E036
ALU_umary_ALU_7759	10	6132856	6132801	6133200	E041
ALU_umary_ALU_7759	10	6132856	6132801	6133200	E124
ALU_umary_ALU_7759	10	6132856	6132801	6133400	E030
ALU_umary_ALU_7759	10	6132856	6132801	6133400	E096
ALU_umary_ALU_7759	10	6132856	6132801	6133400	E111
ALU_umary_ALU_7759	10	6132856	6132801	6133400	E123
ALU_umary_ALU_7759	10	6132856	6132801	6134000	E088
ALU_umary_ALU_7759	10	6132856	6132801	6134000	E112
ALU_umary_ALU_7759	10	6132856	6132801	6134600	E043
ALU_umary_ALU_7759	10	6132856	6132801	6134800	E047
ALU_umary_ALU_7759	10	6132856	6132801	6134800	E048
ALU_umary_ALU_7759	10	6132856	6132801	6135000	E039
ALU_umary_ALU_7759	10	6132856	6132801	6135000	E078
ALU_umary_ALU_7759	10	6132856	6132801	6135800	E035
ALU_umary_ALU_7759	10	6132856	6132801	6135800	E040
ALU_umary_ALU_7759	10	6132856	6132801	6135800	E050
ALU_umary_ALU_7759	10	6132856	6132801	6138000	E051
ALU_umary_ALU_7782	10	10135369	10134601	10135400	E088
ALU_umary_ALU_7782	10	10135369	10134601	10135400	E097
SVA_umary_SVA_438	10	17712792	17709401	17713600	E037
SVA_umary_SVA_438	10	17712792	17709401	17716400	E050
SVA_umary_SVA_438	10	17712792	17709601	17714800	E041
SVA_umary_SVA_438	10	17712792	17711601	17716600	E051
SVA_umary_SVA_438	10	17712792	17711801	17716000	E040
SVA_umary_SVA_438	10	17712792	17712201	17712800	E045
SVA_umary_SVA_438	10	17712792	17712601	17714000	E044
ALU_umary_ALU_7818	10	18497708	18497001	18497800	E051
ALU_umary_ALU_7818	10	18497708	18497601	18498400	E076
ALU_umary_ALU_7818	10	18497708	18497601	18499200	E035
ALU_umary_ALU_7832	10	21688239	21687601	21688800	E103
ALU_umary_ALU_7832	10	21688239	21687601	21689000	E076
ALU_umary_ALU_7832	10	21688239	21687601	21689400	E086
ALU_umary_ALU_7832	10	21688239	21687801	21688400	E050
ALU_umary_ALU_7832	10	21688239	21688201	21688800	E078
ALU_umary_ALU_7832	10	21688239	21688201	21689000	E088
ALU_umary_ALU_7844	10	23869082	23868801	23869400	E112
L1_umary_LINE1_1953	10	53063103	53059801	53063400	E103
ALU_umary_ALU_7966	10	54682268	54682001	54682800	E080
SVA_umary_SVA_452	10	70973334	70973201	70976800	E080
ALU_umary_ALU_8076	10	71610175	71610001	71610600	E086
ALU_umary_ALU_8081	10	73193547	73193201	73194000	E097
ALU_umary_ALU_8081	10	73193547	73193401	73195600	E046
ALU_umary_ALU_8096	10	78496693	78495801	78496800	E046
ALU_umary_ALU_8096	10	78496693	78496001	78498800	E042
ALU_umary_ALU_8116	10	85917628	85917201	85919400	E030
ALU_umary_ALU_8116	10	85917628	85917601	85917800	E096
ALU_umary_ALU_8142	10	89863954	89860801	89864200	E116
ALU_umary_ALU_8142	10	89863954	89863201	89869000	E029
ALU_umary_ALU_8142	10	89863954	89863801	89869200	E032
L1_umary_LINE1_1996	10	92730954	92730601	92731400	E115
ALU_umary_ALU_8172	10	95633026	95632401	95634400	E080
ALU_umary_ALU_8172	10	95633026	95632601	95633600	E063
ALU_umary_ALU_8172	10	95633026	95632601	95634400	E099
ALU_umary_ALU_8172	10	95633026	95632601	95634400	E113
ALU_umary_ALU_8172	10	95633026	95633001	95633800	E123
ALU_umary_ALU_8202	10	105343538	105342801	105343600	E037
ALU_umary_ALU_8202	10	105343538	105343001	105343600	E038
ALU_umary_ALU_8202	10	105343538	105343001	105343600	E039
ALU_umary_ALU_8202	10	105343538	105343001	105343600	E043
ALU_umary_ALU_8202	10	105343538	105343001	105343600	E048
ALU_umary_ALU_8202	10	105343538	105343201	105343600	E034
ALU_umary_ALU_8202	10	105343538	105343201	105343600	E040
ALU_umary_ALU_8202	10	105343538	105343201	105343600	E042
ALU_umary_ALU_8202	10	105343538	105343201	105343600	E045
ALU_umary_ALU_8202	10	105343538	105343201	105343600	E047
ALU_umary_ALU_8202	10	105343538	105343201	105343600	E112
ALU_umary_ALU_8202	10	105343538	105343201	105343800	E046
ALU_umary_ALU_8202	10	105343538	105343401	105343600	E033
ALU_umary_ALU_8203	10	105817214	105817001	105818000	E030
ALU_umary_ALU_8222	10	108991284	108990801	108992400	E050
ALU_umary_ALU_8222	10	108991284	108991201	108992400	E051
ALU_umary_ALU_8232	10	112010768	112009801	112012400	E041
ALU_umary_ALU_8232	10	112010768	112010001	112010800	E116
L1_umary_LINE1_2023	10	112177753	112172001	112177800	E046
L1_umary_LINE1_2023	10	112177753	112175201	112177800	E051
L1_umary_LINE1_2023	10	112177753	112176601	112177800	E113
L1_umary_LINE1_2023	10	112177753	112177401	112177800	E036
ALU_umary_ALU_8239	10	114073874	114069401	114074600	E066
ALU_umary_ALU_8239	10	114073874	114073801	114074200	E050
ALU_umary_ALU_8308	10	129190306	129190001	129191800	E097
ALU_umary_ALU_8308	10	129190306	129190001	129193200	E088
ALU_umary_ALU_8317	10	130888837	130888601	130890400	E036
ALU_umary_ALU_8317	10	130888837	130888801	130889600	E029
ALU_umary_ALU_8317	10	130888837	130888801	130889600	E050
ALU_umary_ALU_8317	10	130888837	130888801	130889600	E124
L1_umary_LINE1_2054	11	7435902	7435201	7436200	E050
L1_umary_LINE1_2054	11	7435902	7435201	7436400	E051
L1_umary_LINE1_2054	11	7435902	7435401	7437000	E080
L1_umary_LINE1_2054	11	7435902	7435801	7436000	E035
ALU_umary_ALU_8363	11	7612697	7611401	7614600	E066
ALU_umary_ALU_8363	11	7612697	7611401	7617000	E029
ALU_umary_ALU_8363	11	7612697	7611601	7614800	E063
ALU_umary_ALU_8363	11	7612697	7612401	7613600	E039
ALU_umary_ALU_8363	11	7612697	7612401	7614200	E096
ALU_umary_ALU_8371	11	8887317	8887001	8890200	E088
ALU_umary_ALU_8374	11	9758001	9758001	9758600	E066
L1_umary_LINE1_2062	11	14647692	14644201	14649600	E039
L1_umary_LINE1_2062	11	14647692	14645801	14649600	E047
L1_umary_LINE1_2062	11	14647692	14646401	14649200	E043
L1_umary_LINE1_2062	11	14647692	14646401	14649600	E037
L1_umary_LINE1_2062	11	14647692	14647001	14647800	E062
L1_umary_LINE1_2062	11	14647692	14647001	14649000	E038
L1_umary_LINE1_2062	11	14647692	14647201	14648200	E045
L1_umary_LINE1_2062	11	14647692	14647201	14648400	E044
L1_umary_LINE1_2062	11	14647692	14647201	14648400	E066
L1_umary_LINE1_2062	11	14647692	14647201	14649600	E040
L1_umary_LINE1_2062	11	14647692	14647401	14648200	E042
L1_umary_LINE1_2062	11	14647692	14647401	14649400	E048
L1_umary_LINE1_2062	11	14647692	14647601	14648200	E036
L1_umary_LINE1_2062	11	14647692	14647601	14648400	E050
L1_umary_LINE1_2062	11	14647692	14647601	14648400	E051
L1_umary_LINE1_2062	11	14647692	14647601	14648600	E032
L1_umary_LINE1_2062	11	14647692	14647601	14648600	E035
L1_umary_LINE1_2062	11	14647692	14647601	14649200	E030
L1_umary_LINE1_2062	11	14647692	14647601	14649200	E033
L1_umary_LINE1_2062	11	14647692	14647601	14649600	E029
L1_umary_LINE1_2062	11	14647692	14647601	14649600	E115
ALU_umary_ALU_8396	11	15902107	15901801	15902400	E088
ALU_umary_ALU_8411	11	18602134	18601001	18602200	E040
ALU_umary_ALU_8411	11	18602134	18601201	18602200	E042
ALU_umary_ALU_8419	11	19963012	19961201	19964000	E030
ALU_umary_ALU_8461	11	26128665	26127201	26129400	E032
ALU_umary_ALU_8461	11	26128665	26127801	26129400	E031
ALU_umary_ALU_8468	11	26601649	26600201	26602800	E088
ALU_umary_ALU_8481	11	30820710	30820001	30821200	E066
ALU_umary_ALU_8489	11	32388079	32387801	32388600	E097
ALU_umary_ALU_8503	11	35304573	35302601	35305000	E080
ALU_umary_ALU_8503	11	35304573	35303201	35304600	E103
ALU_umary_ALU_8503	11	35304573	35303601	35304600	E051
ALU_umary_ALU_8503	11	35304573	35303601	35304600	E098
ALU_umary_ALU_8503	11	35304573	35303601	35304600	E111
ALU_umary_ALU_8503	11	35304573	35303801	35304600	E046
ALU_umary_ALU_8503	11	35304573	35303801	35304600	E050
ALU_umary_ALU_8503	11	35304573	35303801	35304600	E078
ALU_umary_ALU_8503	11	35304573	35304001	35304600	E036
ALU_umary_ALU_8504	11	35348849	35347601	35350400	E091
ALU_umary_ALU_8504	11	35348849	35347801	35349000	E103
ALU_umary_ALU_8504	11	35348849	35348401	35356600	E041
L1_umary_LINE1_2105	11	41869874	41869601	41870400	E080
ALU_umary_ALU_8606	11	60293400	60293401	60295000	E088
ALU_umary_ALU_8609	11	61145214	61144001	61147000	E080
ALU_umary_ALU_8609	11	61145214	61144401	61148400	E091
ALU_umary_ALU_8635	11	72381238	72380601	72382000	E116
ALU_umary_ALU_8637	11	73276648	73275001	73277200	E030
ALU_umary_ALU_8639	11	73562793	73562201	73562800	E036
ALU_umary_ALU_8639	11	73562793	73562201	73562800	E050
ALU_umary_ALU_8639	11	73562793	73562201	73563000	E029
ALU_umary_ALU_8639	11	73562793	73562401	73562800	E051
ALU_umary_ALU_8655	11	77905200	77900801	77905400	E043
ALU_umary_ALU_8655	11	77905200	77900801	77906800	E098
ALU_umary_ALU_8655	11	77905200	77901201	77906200	E033
ALU_umary_ALU_8655	11	77905200	77903201	77908800	E093
ALU_umary_ALU_8655	11	77905200	77903601	77905200	E029
ALU_umary_ALU_8656	11	78011357	78007801	78012200	E123
ALU_umary_ALU_8656	11	78011357	78008201	78016000	E115
ALU_umary_ALU_8712	11	87792967	87792801	87793000	E098
ALU_umary_ALU_8717	11	88908952	88908601	88909200	E115
ALU_umary_ALU_8782	11	99140452	99140401	99141000	E087
ALU_umary_ALU_8788	11	100781393	100781201	100781400	E116
ALU_umary_ALU_8788	11	100781393	100781201	100782600	E032
ALU_umary_ALU_8792	11	102169772	102169401	102172400	E032
ALU_umary_ALU_8793	11	102348326	102346801	102348400	E043
ALU_umary_ALU_8793	11	102348326	102346801	102350000	E039
ALU_umary_ALU_8793	11	102348326	102346801	102350400	E041
ALU_umary_ALU_8793	11	102348326	102346801	102350600	E033
ALU_umary_ALU_8793	11	102348326	102347001	102348400	E038
ALU_umary_ALU_8793	11	102348326	102347001	102348400	E047
ALU_umary_ALU_8793	11	102348326	102347001	102348600	E048
ALU_umary_ALU_8793	11	102348326	102347001	102348800	E112
ALU_umary_ALU_8793	11	102348326	102347401	102348400	E088
ALU_umary_ALU_8793	11	102348326	102348001	102348800	E123
ALU_umary_ALU_8804	11	103792604	103790401	103793800	E099
ALU_umary_ALU_8813	11	104786608	104783801	104788000	E039
ALU_umary_ALU_8813	11	104786608	104784401	104787000	E043
ALU_umary_ALU_8813	11	104786608	104785401	104786800	E048
ALU_umary_ALU_8813	11	104786608	104785601	104786800	E042
ALU_umary_ALU_8813	11	104786608	104785601	104788000	E047
ALU_umary_ALU_8813	11	104786608	104786001	104788000	E032
ALU_umary_ALU_8813	11	104786608	104786601	104786800	E045
ALU_umary_ALU_8813	11	104786608	104786601	104786800	E046
ALU_umary_ALU_8813	11	104786608	104786601	104786800	E096
ALU_umary_ALU_8813	11	104786608	104786601	104787200	E097
ALU_umary_ALU_8813	11	104786608	104786601	104787400	E078
ALU_umary_ALU_8813	11	104786608	104786601	104788200	E033
ALU_umary_ALU_8823	11	106893671	106890601	106894000	E088
ALU_umary_ALU_8837	11	110276938	110275801	110277800	E091
L1_umary_LINE1_2191	11	112084617	112080601	112087800	E066
L1_umary_LINE1_2191	11	112084617	112082601	112085600	E030
L1_umary_LINE1_2191	11	112084617	112083001	112085000	E080
L1_umary_LINE1_2191	11	112084617	112084401	112085000	E091
ALU_umary_ALU_8883	11	122294339	122293601	122295000	E091
ALU_umary_ALU_8913	11	129759556	129758001	129760600	E037
ALU_umary_ALU_8913	11	129759556	129758401	129760000	E040
ALU_umary_ALU_8913	11	129759556	129758401	129760200	E047
ALU_umary_ALU_8913	11	129759556	129758601	129760400	E038
ALU_umary_ALU_8913	11	129759556	129759401	129760000	E048
ALU_umary_ALU_8913	11	129759556	129759401	129760400	E039
ALU_umary_ALU_8925	11	131872808	131872801	131873000	E029
ALU_umary_ALU_8940	12	1057146	1055801	1057200	E115
ALU_umary_ALU_8940	12	1057146	1056001	1057800	E034
ALU_umary_ALU_8940	12	1057146	1056801	1057600	E050
ALU_umary_ALU_8940	12	1057146	1057001	1057400	E036
ALU_umary_ALU_8940	12	1057146	1057001	1057400	E051
ALU_umary_ALU_8940	12	1057146	1057001	1057400	E078
ALU_umary_ALU_8940	12	1057146	1057001	1057800	E035
ALU_umary_ALU_8940	12	1057146	1057001	1058000	E038
ALU_umary_ALU_8948	12	1717530	1715401	1719600	E029
ALU_umary_ALU_8948	12	1717530	1715401	1721800	E030
ALU_umary_ALU_8948	12	1717530	1715601	1721600	E066
ALU_umary_ALU_8948	12	1717530	1715801	1718400	E116
ALU_umary_ALU_8948	12	1717530	1717201	1717600	E123
ALU_umary_ALU_8948	12	1717530	1717201	1717800	E115
ALU_umary_ALU_8948	12	1717530	1717201	1718400	E063
ALU_umary_ALU_8948	12	1717530	1717401	1717800	E036
ALU_umary_ALU_8951	12	2089856	2082401	2091200	E103
ALU_umary_ALU_8956	12	4742915	4742601	4743000	E030
ALU_umary_ALU_8971	12	7059242	7056201	7059800	E046
ALU_umary_ALU_8971	12	7059242	7056401	7059800	E051
ALU_umary_ALU_8971	12	7059242	7058001	7059600	E036
ALU_umary_ALU_8971	12	7059242	7058201	7059800	E050
ALU_umary_ALU_8971	12	7059242	7058201	7059800	E062
ALU_umary_ALU_8971	12	7059242	7058201	7060000	E035
ALU_umary_ALU_8971	12	7059242	7058201	7060000	E093
ALU_umary_ALU_8971	12	7059242	7058201	7060600	E080
ALU_umary_ALU_8971	12	7059242	7058601	7059600	E037
ALU_umary_ALU_8971	12	7059242	7058601	7059600	E045
ALU_umary_ALU_8971	12	7059242	7058601	7059800	E029
ALU_umary_ALU_8971	12	7059242	7058601	7060000	E032
ALU_umary_ALU_8971	12	7059242	7058801	7059600	E031
ALU_umary_ALU_8971	12	7059242	7058801	7059600	E034
ALU_umary_ALU_8971	12	7059242	7058801	7059600	E040
ALU_umary_ALU_8971	12	7059242	7058801	7059600	E047
ALU_umary_ALU_8971	12	7059242	7058801	7059600	E048
ALU_umary_ALU_8971	12	7059242	7059001	7059400	E038
ALU_umary_ALU_8971	12	7059242	7059001	7059400	E043
ALU_umary_ALU_8971	12	7059242	7059001	7059400	E044
ALU_umary_ALU_8971	12	7059242	7059001	7059400	E124
ALU_umary_ALU_8971	12	7059242	7059001	7059600	E039
ALU_umary_ALU_8971	12	7059242	7059001	7059600	E042
ALU_umary_ALU_8992	12	10234202	10232401	10235400	E030
ALU_umary_ALU_8992	12	10234202	10232601	10235600	E124
ALU_umary_ALU_8992	12	10234202	10232601	10235800	E029
ALU_umary_ALU_9005	12	12609795	12609001	12611200	E080
ALU_umary_ALU_9005	12	12609795	12609001	12611400	E041
ALU_umary_ALU_9005	12	12609795	12609201	12610000	E116
ALU_umary_ALU_9005	12	12609795	12609201	12610200	E029
ALU_umary_ALU_9005	12	12609795	12609201	12610600	E062
ALU_umary_ALU_9005	12	12609795	12609401	12609800	E042
ALU_umary_ALU_9005	12	12609795	12609401	12610200	E043
ALU_umary_ALU_9005	12	12609795	12609401	12611200	E037
ALU_umary_ALU_9005	12	12609795	12609601	12610200	E030
ALU_umary_ALU_9019	12	15104647	15101001	15106000	E099
ALU_umary_ALU_9019	12	15104647	15103401	15105800	E063
ALU_umary_ALU_9019	12	15104647	15103601	15105800	E078
ALU_umary_ALU_9019	12	15104647	15103801	15105800	E091
ALU_umary_ALU_9019	12	15104647	15103801	15105800	E113
ALU_umary_ALU_9019	12	15104647	15103801	15106000	E103
ALU_umary_ALU_9019	12	15104647	15104201	15104800	E048
ALU_umary_ALU_9019	12	15104647	15104401	15105000	E096
ALU_umary_ALU_9019	12	15104647	15104601	15105800	E080
ALU_umary_ALU_9085	12	25677602	25677601	25677800	E088
ALU_umary_ALU_9100	12	27864811	27864401	27867000	E113
ALU_umary_ALU_9100	12	27864811	27864601	27865200	E046
ALU_umary_ALU_9100	12	27864811	27864601	27865600	E032
ALU_umary_ALU_9100	12	27864811	27864601	27865600	E047
ALU_umary_ALU_9100	12	27864811	27864601	27865800	E029
ALU_umary_ALU_9100	12	27864811	27864601	27866000	E040
ALU_umary_ALU_9100	12	27864811	27864601	27866600	E034
ALU_umary_ALU_9100	12	27864811	27864801	27865200	E031
ALU_umary_ALU_9100	12	27864811	27864801	27865200	E091
ALU_umary_ALU_9100	12	27864811	27864801	27865400	E063
ALU_umary_ALU_9100	12	27864811	27864801	27865400	E088
ALU_umary_ALU_9100	12	27864811	27864801	27865400	E099
ALU_umary_ALU_9100	12	27864811	27864801	27865600	E038
ALU_umary_ALU_9100	12	27864811	27864801	27865600	E039
ALU_umary_ALU_9100	12	27864811	27864801	27865800	E043
ALU_umary_ALU_9100	12	27864811	27864801	27865800	E076
ALU_umary_ALU_9100	12	27864811	27864801	27865800	E080
ALU_umary_ALU_9100	12	27864811	27864801	27865800	E097
ALU_umary_ALU_9100	12	27864811	27864801	27866200	E037
ALU_umary_ALU_9192	12	46046309	46044801	46047200	E066
ALU_umary_ALU_9234	12	58359071	58357801	58360000	E115
ALU_umary_ALU_9249	12	60118795	60117401	60119000	E066
ALU_umary_ALU_9288	12	66445570	66444601	66449800	E116
ALU_umary_ALU_9291	12	67011588	67009401	67015400	E115
ALU_umary_ALU_9291	12	67011588	67009601	67015400	E116
ALU_umary_ALU_9351	12	77311762	77311601	77311800	E097
ALU_umary_ALU_9369	12	80309803	80304001	80316800	E041
ALU_umary_ALU_9369	12	80309803	80306001	80311200	E076
ALU_umary_ALU_9369	12	80309803	80307001	80311000	E039
ALU_umary_ALU_9369	12	80309803	80308001	80310800	E042
ALU_umary_ALU_9369	12	80309803	80308201	80310600	E047
ALU_umary_ALU_9369	12	80309803	80308201	80311000	E103
ALU_umary_ALU_9369	12	80309803	80308201	80316400	E037
ALU_umary_ALU_9369	12	80309803	80308801	80312600	E038
ALU_umary_ALU_9369	12	80309803	80308801	80312800	E044
ALU_umary_ALU_9369	12	80309803	80309401	80310000	E029
ALU_umary_ALU_9369	12	80309803	80309401	80310000	E051
ALU_umary_ALU_9369	12	80309803	80309401	80310200	E050
ALU_umary_ALU_9369	12	80309803	80309401	80310400	E033
ALU_umary_ALU_9369	12	80309803	80309401	80310400	E124
ALU_umary_ALU_9369	12	80309803	80309401	80312400	E040
ALU_umary_ALU_9369	12	80309803	80309601	80310200	E045
ALU_umary_ALU_9369	12	80309803	80309601	80311200	E043
ALU_umary_ALU_9369	12	80309803	80309801	80310400	E078
ALU_umary_ALU_9369	12	80309803	80309801	80312000	E030
ALU_umary_ALU_9431	12	92483455	92482201	92484400	E029
ALU_umary_ALU_9431	12	92483455	92482401	92483600	E048
ALU_umary_ALU_9431	12	92483455	92482401	92483800	E047
ALU_umary_ALU_9431	12	92483455	92482401	92484000	E031
ALU_umary_ALU_9431	12	92483455	92482401	92484600	E039
ALU_umary_ALU_9431	12	92483455	92482401	92484600	E041
ALU_umary_ALU_9431	12	92483455	92482601	92483600	E033
ALU_umary_ALU_9431	12	92483455	92482601	92483600	E043
ALU_umary_ALU_9431	12	92483455	92482801	92483800	E038
ALU_umary_ALU_9431	12	92483455	92483001	92484200	E124
ALU_umary_ALU_9431	12	92483455	92483001	92485000	E030
ALU_umary_ALU_9431	12	92483455	92483201	92484400	E088
ALU_umary_ALU_9431	12	92483455	92483401	92484000	E087
ALU_umary_ALU_9438	12	93812316	93805001	93812400	E039
ALU_umary_ALU_9438	12	93812316	93805001	93812400	E040
ALU_umary_ALU_9438	12	93812316	93805001	93819000	E041
ALU_umary_ALU_9438	12	93812316	93808201	93832000	E037
ALU_umary_ALU_9438	12	93812316	93808401	93812400	E033
ALU_umary_ALU_9438	12	93812316	93808401	93812400	E042
ALU_umary_ALU_9438	12	93812316	93808401	93812600	E038
ALU_umary_ALU_9438	12	93812316	93811401	93813600	E116
ALU_umary_ALU_9458	12	98884581	98883801	98884600	E080
ALU_umary_ALU_9458	12	98884581	98884201	98884800	E066
ALU_umary_ALU_9458	12	98884581	98884201	98885200	E029
ALU_umary_ALU_9458	12	98884581	98884201	98885200	E103
ALU_umary_ALU_9458	12	98884581	98884401	98884600	E033
ALU_umary_ALU_9458	12	98884581	98884401	98884600	E039
ALU_umary_ALU_9458	12	98884581	98884401	98884600	E063
ALU_umary_ALU_9458	12	98884581	98884401	98884600	E098
ALU_umary_ALU_9458	12	98884581	98884401	98885000	E048
ALU_umary_ALU_9458	12	98884581	98884401	98885000	E093
ALU_umary_ALU_9458	12	98884581	98884401	98885200	E034
ALU_umary_ALU_9458	12	98884581	98884401	98885200	E091
ALU_umary_ALU_9458	12	98884581	98884401	98885200	E099
ALU_umary_ALU_9458	12	98884581	98884401	98885400	E031
ALU_umary_ALU_9465	12	99781652	99781401	99783800	E088
L1_umary_LINE1_2366	12	118186938	118186601	118187600	E080
SVA_umary_SVA_556	12	124066480	124065801	124067400	E030
ALU_umary_ALU_9551	12	124371247	124370801	124371800	E093
ALU_umary_ALU_9605	13	22188494	22188401	22188600	E086
ALU_umary_ALU_9617	13	23662926	23661801	23663200	E051
ALU_umary_ALU_9675	13	33305690	33305001	33305800	E033
ALU_umary_ALU_9675	13	33305690	33305001	33306000	E037
ALU_umary_ALU_9675	13	33305690	33305001	33306000	E050
ALU_umary_ALU_9675	13	33305690	33305001	33306000	E051
ALU_umary_ALU_9675	13	33305690	33305001	33306200	E043
ALU_umary_ALU_9675	13	33305690	33305001	33306200	E066
ALU_umary_ALU_9675	13	33305690	33305001	33306400	E039
ALU_umary_ALU_9675	13	33305690	33305001	33306400	E041
ALU_umary_ALU_9675	13	33305690	33305201	33306000	E076
ALU_umary_ALU_9675	13	33305690	33305201	33306400	E040
ALU_umary_ALU_9675	13	33305690	33305201	33306400	E042
ALU_umary_ALU_9675	13	33305690	33305201	33306400	E048
ALU_umary_ALU_9675	13	33305690	33305401	33306000	E038
ALU_umary_ALU_9675	13	33305690	33305401	33306400	E078
ALU_umary_ALU_9675	13	33305690	33305601	33306000	E044
ALU_umary_ALU_9675	13	33305690	33305601	33306000	E047
ALU_umary_ALU_9675	13	33305690	33305601	33306000	E088
ALU_umary_ALU_9683	13	34738966	34737201	34743000	E087
ALU_umary_ALU_9695	13	37465307	37464801	37465400	E097
ALU_umary_ALU_9695	13	37465307	37465201	37465800	E076
ALU_umary_ALU_9723	13	41901883	41899601	41903200	E030
ALU_umary_ALU_9723	13	41901883	41900001	41902200	E039
ALU_umary_ALU_9723	13	41901883	41901201	41903400	E047
ALU_umary_ALU_9723	13	41901883	41901401	41902400	E041
ALU_umary_ALU_9723	13	41901883	41901401	41902600	E036
ALU_umary_ALU_9723	13	41901883	41901401	41902600	E038
ALU_umary_ALU_9723	13	41901883	41901401	41903000	E037
ALU_umary_ALU_9723	13	41901883	41901601	41902600	E048
ALU_umary_ALU_9723	13	41901883	41901801	41902400	E042
ALU_umary_ALU_9723	13	41901883	41901801	41902800	E029
ALU_umary_ALU_9723	13	41901883	41901801	41903200	E124
ALU_umary_ALU_9734	13	43538449	43538401	43539800	E088
ALU_umary_ALU_9741	13	45426614	45425401	45426800	E098
ALU_umary_ALU_9748	13	46647748	46647201	46648200	E116
ALU_umary_ALU_9771	13	49536621	49536401	49536800	E123
ALU_umary_ALU_9820	13	59377684	59377401	59379000	E035
ALU_umary_ALU_9820	13	59377684	59377401	59379400	E050
ALU_umary_ALU_9820	13	59377684	59377401	59379400	E051
ALU_umary_ALU_9848	13	62639728	62639001	62639800	E088
L1_umary_LINE1_2432	13	64569858	64569601	64571200	E088
ALU_umary_ALU_10010	13	90038686	90038601	90039400	E051
ALU_umary_ALU_10010	13	90038686	90038601	90039800	E050
ALU_umary_ALU_10011	13	90321200	90321201	90321800	E080
ALU_umary_ALU_10048	13	95249517	95249201	95249800	E115
ALU_umary_ALU_10049	13	95739321	95737801	95739800	E051
ALU_umary_ALU_10049	13	95739321	95739001	95741200	E050
L1_umary_LINE1_2483	13	96331421	96330601	96331600	E034
L1_umary_LINE1_2483	13	96331421	96330601	96331800	E032
L1_umary_LINE1_2483	13	96331421	96330601	96332000	E042
L1_umary_LINE1_2483	13	96331421	96330601	96332000	E048
L1_umary_LINE1_2483	13	96331421	96330601	96332400	E047
L1_umary_LINE1_2483	13	96331421	96330801	96331800	E063
L1_umary_LINE1_2483	13	96331421	96330801	96331800	E093
L1_umary_LINE1_2483	13	96331421	96330801	96332400	E045
L1_umary_LINE1_2483	13	96331421	96330801	96332400	E080
L1_umary_LINE1_2483	13	96331421	96330801	96333600	E037
L1_umary_LINE1_2483	13	96331421	96330801	96333800	E029
L1_umary_LINE1_2483	13	96331421	96330801	96334400	E040
L1_umary_LINE1_2483	13	96331421	96330801	96336000	E043
L1_umary_LINE1_2483	13	96331421	96331201	96331600	E041
L1_umary_LINE1_2483	13	96331421	96331201	96331800	E076
L1_umary_LINE1_2483	13	96331421	96331201	96332200	E038
L1_umary_LINE1_2483	13	96331421	96331201	96332600	E039
L1_umary_LINE1_2483	13	96331421	96331201	96332600	E088
L1_umary_LINE1_2483	13	96331421	96331201	96333000	E036
L1_umary_LINE1_2483	13	96331421	96331201	96333000	E066
L1_umary_LINE1_2483	13	96331421	96331201	96333200	E044
L1_umary_LINE1_2483	13	96331421	96331401	96332000	E111
L1_umary_LINE1_2483	13	96331421	96331401	96333200	E051
L1_umary_LINE1_2483	13	96331421	96331401	96333400	E050
L1_umary_LINE1_2483	13	96331421	96331401	96333600	E033
L1_umary_LINE1_2483	13	96331421	96331401	96334000	E078
ALU_umary_ALU_10064	13	100082627	100081801	100084800	E032
ALU_umary_ALU_10064	13	100082627	100082201	100082800	E116
ALU_umary_ALU_10095	13	108474402	108473601	108475400	E086
ALU_umary_ALU_10095	13	108474402	108474001	108475400	E087
ALU_umary_ALU_10110	13	111076811	111071401	111078400	E091
ALU_umary_ALU_10132	14	20950451	20946001	20951600	E037
ALU_umary_ALU_10132	14	20950451	20946801	20951400	E042
ALU_umary_ALU_10132	14	20950451	20948201	20952200	E041
ALU_umary_ALU_10132	14	20950451	20949401	20950600	E040
ALU_umary_ALU_10132	14	20950451	20949801	20952200	E039
SVA_umary_SVA_587	14	21176134	21174801	21176600	E091
SVA_umary_SVA_587	14	21176134	21175001	21176800	E088
SVA_umary_SVA_587	14	21176134	21175801	21176200	E063
ALU_umary_ALU_10151	14	24794428	24792601	24794800	E123
ALU_umary_ALU_10151	14	24794428	24793401	24797400	E051
ALU_umary_ALU_10151	14	24794428	24793601	24794800	E035
ALU_umary_ALU_10151	14	24794428	24793801	24797200	E050
ALU_umary_ALU_10151	14	24794428	24794201	24796400	E030
ALU_umary_ALU_10151	14	24794428	24794401	24796400	E036
ALU_umary_ALU_10152	14	25581763	25577801	25582600	E099
ALU_umary_ALU_10191	14	33254201	33253601	33254400	E076
ALU_umary_ALU_10201	14	34952485	34951201	34952600	E030
ALU_umary_ALU_10299	14	51432094	51428801	51432600	E103
ALU_umary_ALU_10299	14	51432094	51429001	51432200	E088
ALU_umary_ALU_10299	14	51432094	51429601	51432800	E099
ALU_umary_ALU_10299	14	51432094	51430801	51432600	E050
ALU_umary_ALU_10299	14	51432094	51430801	51432600	E051
ALU_umary_ALU_10299	14	51432094	51431201	51432400	E080
ALU_umary_ALU_10299	14	51432094	51431201	51432400	E111
ALU_umary_ALU_10299	14	51432094	51431801	51432600	E098
ALU_umary_ALU_10299	14	51432094	51431801	51434200	E030
ALU_umary_ALU_10299	14	51432094	51432001	51432400	E091
ALU_umary_ALU_10309	14	52643767	52639801	52644800	E047
ALU_umary_ALU_10309	14	52643767	52640601	52645600	E046
ALU_umary_ALU_10309	14	52643767	52640801	52644800	E032
ALU_umary_ALU_10309	14	52643767	52641401	52644200	E042
ALU_umary_ALU_10309	14	52643767	52641801	52644800	E041
ALU_umary_ALU_10309	14	52643767	52642601	52643800	E112
ALU_umary_ALU_10309	14	52643767	52643201	52644200	E033
ALU_umary_ALU_10309	14	52643767	52643201	52644400	E040
ALU_umary_ALU_10309	14	52643767	52643201	52644400	E043
ALU_umary_ALU_10309	14	52643767	52643201	52644800	E048
ALU_umary_ALU_10309	14	52643767	52643401	52644400	E031
ALU_umary_ALU_10309	14	52643767	52643401	52644800	E038
ALU_umary_ALU_10309	14	52643767	52643601	52645000	E037
ALU_umary_ALU_10309	14	52643767	52643601	52645600	E034
ALU_umary_ALU_10325	14	55795871	55792601	55798800	E037
ALU_umary_ALU_10325	14	55795871	55792601	55799000	E043
ALU_umary_ALU_10325	14	55795871	55795001	55798400	E041
ALU_umary_ALU_10325	14	55795871	55795401	55796200	E038
ALU_umary_ALU_10327	14	56430912	56430801	56431200	E029
ALU_umary_ALU_10328	14	56437925	56437601	56439000	E086
ALU_umary_ALU_10329	14	56606684	56595601	56607000	E036
ALU_umary_ALU_10329	14	56606684	56597201	56607200	E115
ALU_umary_ALU_10329	14	56606684	56600001	56607800	E035
ALU_umary_ALU_10329	14	56606684	56601001	56607800	E050
ALU_umary_ALU_10329	14	56606684	56606601	56606800	E041
ALU_umary_ALU_10329	14	56606684	56606601	56608200	E051
ALU_umary_ALU_10344	14	59894370	59889201	59895600	E086
ALU_umary_ALU_10344	14	59894370	59890601	59895600	E063
ALU_umary_ALU_10344	14	59894370	59893001	59895200	E088
ALU_umary_ALU_10344	14	59894370	59893201	59894600	E036
ALU_umary_ALU_10344	14	59894370	59893801	59894800	E076
ALU_umary_ALU_10344	14	59894370	59893801	59895200	E091
ALU_umary_ALU_10344	14	59894370	59893801	59895600	E097
ALU_umary_ALU_10344	14	59894370	59893801	59895800	E111
ALU_umary_ALU_10344	14	59894370	59894001	59895800	E103
ALU_umary_ALU_10344	14	59894370	59894201	59894600	E113
ALU_umary_ALU_10351	14	60741400	60737601	60741400	E039
ALU_umary_ALU_10351	14	60741400	60737601	60741600	E037
ALU_umary_ALU_10351	14	60741400	60737601	60742600	E041
ALU_umary_ALU_10351	14	60741400	60737801	60743800	E043
ALU_umary_ALU_10351	14	60741400	60739401	60741600	E044
ALU_umary_ALU_10351	14	60741400	60739601	60741400	E030
ALU_umary_ALU_10351	14	60741400	60739801	60741400	E047
ALU_umary_ALU_10351	14	60741400	60740001	60741400	E063
ALU_umary_ALU_10351	14	60741400	60740201	60741400	E116
ALU_umary_ALU_10351	14	60741400	60740401	60741600	E031
ALU_umary_ALU_10351	14	60741400	60740401	60741600	E050
ALU_umary_ALU_10351	14	60741400	60740601	60741400	E123
ALU_umary_ALU_10370	14	65727469	65726801	65727600	E111
L1_umary_LINE1_2583	14	68784244	68772001	68788400	E032
L1_umary_LINE1_2583	14	68784244	68782001	68788200	E116
ALU_umary_ALU_10396	14	74186546	74186001	74186600	E086
ALU_umary_ALU_10488	14	91185194	91180201	91186000	E091
ALU_umary_ALU_10488	14	91185194	91184001	91185200	E086
ALU_umary_ALU_10488	14	91185194	91184001	91185200	E088
ALU_umary_ALU_10504	14	95024621	95024601	95027200	E098
L1_umary_LINE1_2620	15	22574176	22573201	22574200	E066
ALU_umary_ALU_10550	15	22797908	22797401	22799400	E029
ALU_umary_ALU_10550	15	22797908	22797801	22798800	E115
ALU_umary_ALU_10598	15	31269840	31269201	31270800	E039
ALU_umary_ALU_10598	15	31269840	31269401	31271400	E030
ALU_umary_ALU_10622	15	35473633	35473201	35475600	E116
ALU_umary_ALU_10622	15	35473633	35473401	35474000	E080
ALU_umary_ALU_10631	15	36640185	36639001	36640600	E086
ALU_umary_ALU_10653	15	41039885	41039001	41040800	E030
ALU_umary_ALU_10654	15	41100332	41100201	41100800	E113
ALU_umary_ALU_10657	15	42247447	42247401	42248000	E063
ALU_umary_ALU_10657	15	42247447	42247401	42248600	E097
ALU_umary_ALU_10657	15	42247447	42247401	42248600	E098
ALU_umary_ALU_10657	15	42247447	42247401	42250600	E113
ALU_umary_ALU_10670	15	45569912	45569601	45570000	E086
ALU_umary_ALU_10688	15	47762613	47762401	47764400	E088
ALU_umary_ALU_10688	15	47762613	47762601	47762800	E098
ALU_umary_ALU_10745	15	57994688	57994601	57996400	E045
ALU_umary_ALU_10749	15	59169388	59168601	59169400	E050
L1_umary_LINE1_2659	15	61328974	61323601	61331600	E076
L1_umary_LINE1_2659	15	61328974	61323801	61329400	E103
L1_umary_LINE1_2659	15	61328974	61325201	61330200	E088
L1_umary_LINE1_2659	15	61328974	61326201	61331800	E029
L1_umary_LINE1_2659	15	61328974	61326401	61329600	E086
L1_umary_LINE1_2659	15	61328974	61327601	61331800	E097
ALU_umary_ALU_10769	15	63287086	63286601	63287800	E098
[truncated: 508 more rows]

## Sheet: EUR-All
TE	Chr	Pos	Enhancer start	Enhancer end	EID
ALU_umary_ALU_19	1	8446635	8434001	8448200	E037
ALU_umary_ALU_19	1	8446635	8443401	8448000	E039
ALU_umary_ALU_19	1	8446635	8443601	8448000	E048
ALU_umary_ALU_19	1	8446635	8443801	8448200	E030
ALU_umary_ALU_19	1	8446635	8445001	8448400	E041
ALU_umary_ALU_19	1	8446635	8445201	8447000	E043
ALU_umary_ALU_19	1	8446635	8445601	8447600	E063
ALU_umary_ALU_19	1	8446635	8446201	8446800	E078
ALU_umary_ALU_19	1	8446635	8446201	8447600	E076
ALU_umary_ALU_19	1	8446635	8446401	8447200	E038
ALU_umary_ALU_19	1	8446635	8446401	8447400	E088
ALU_umary_ALU_19	1	8446635	8446401	8447400	E103
ALU_umary_ALU_19	1	8446635	8446401	8449000	E029
ALU_umary_ALU_19	1	8446635	8446601	8447400	E042
ALU_umary_ALU_60	1	20944751	20944401	20945400	E099
ALU_umary_ALU_64	1	21492591	21491401	21492600	E123
ALU_umary_ALU_64	1	21492591	21491801	21492800	E032
ALU_umary_ALU_64	1	21492591	21491801	21493000	E116
ALU_umary_ALU_64	1	21492591	21492001	21492600	E124
ALU_umary_ALU_64	1	21492591	21492001	21493000	E036
ALU_umary_ALU_147	1	49357693	49356801	49358000	E032
ALU_umary_ALU_147	1	49357693	49357401	49358000	E113
ALU_umary_ALU_147	1	49357693	49357401	49358200	E080
ALU_umary_ALU_176	1	56879062	56876201	56879800	E080
ALU_umary_ALU_176	1	56879062	56878201	56879200	E066
ALU_umary_ALU_189	1	59205317	59204001	59205600	E036
ALU_umary_ALU_189	1	59205317	59204201	59205600	E051
ALU_umary_ALU_189	1	59205317	59204201	59205800	E029
ALU_umary_ALU_189	1	59205317	59204201	59205800	E030
ALU_umary_ALU_189	1	59205317	59204401	59205800	E050
ALU_umary_ALU_189	1	59205317	59204601	59205400	E035
ALU_umary_ALU_189	1	59205317	59205001	59205400	E078
ALU_umary_ALU_192	1	59591483	59590601	59591600	E038
ALU_umary_ALU_192	1	59591483	59590601	59592000	E048
ALU_umary_ALU_192	1	59591483	59590801	59591800	E034
ALU_umary_ALU_192	1	59591483	59590801	59591800	E047
ALU_umary_ALU_192	1	59591483	59591001	59591600	E037
ALU_umary_ALU_212	1	65346960	65346201	65347400	E116
ALU_umary_ALU_242	1	72514121	72513801	72514400	E076
L1_umary_LINE1_61	1	75192907	75192201	75193000	E066
ALU_umary_ALU_276	1	78607067	78605601	78607400	E066
ALU_umary_ALU_302	1	82312054	82311801	82312400	E086
ALU_umary_ALU_342	1	90370569	90368201	90371000	E030
ALU_umary_ALU_342	1	90370569	90368801	90370600	E124
ALU_umary_ALU_342	1	90370569	90369401	90375000	E080
ALU_umary_ALU_342	1	90370569	90370201	90372000	E050
ALU_umary_ALU_342	1	90370569	90370201	90372200	E116
ALU_umary_ALU_342	1	90370569	90370201	90377400	E035
ALU_umary_ALU_342	1	90370569	90370401	90371200	E051
ALU_umary_ALU_342	1	90370569	90370401	90372200	E036
ALU_umary_ALU_357	1	93498232	93488001	93504200	E093
ALU_umary_ALU_357	1	93498232	93494801	93498800	E115
ALU_umary_ALU_366	1	95342701	95341801	95343000	E099
ALU_umary_ALU_379	1	97717644	97717201	97718600	E063
ALU_umary_ALU_379	1	97717644	97717201	97718800	E030
ALU_umary_ALU_402	1	100994221	100993201	101002400	E029
ALU_umary_ALU_402	1	100994221	100993401	100995600	E124
ALU_umary_ALU_402	1	100994221	100993401	100999200	E088
ALU_umary_ALU_402	1	100994221	100994201	100995000	E066
ALU_umary_ALU_432	1	108142479	108142001	108143600	E093
ALU_umary_ALU_442	1	112032284	112029401	112034800	E029
ALU_umary_ALU_442	1	112032284	112031001	112034200	E036
ALU_umary_ALU_442	1	112032284	112031601	112033400	E035
ALU_umary_ALU_442	1	112032284	112031801	112034000	E051
ALU_umary_ALU_442	1	112032284	112032001	112032800	E123
ALU_umary_ALU_442	1	112032284	112032001	112033400	E050
ALU_umary_ALU_442	1	112032284	112032201	112033600	E080
ALU_umary_ALU_444	1	112103110	112102001	112105400	E066
ALU_umary_ALU_484	1	120586149	120585801	120586800	E037
ALU_umary_ALU_484	1	120586149	120585801	120586800	E038
ALU_umary_ALU_484	1	120586149	120585801	120587000	E041
ALU_umary_ALU_489	1	144581042	144580801	144581200	E115
ALU_umary_ALU_494	1	145098257	145097201	145099000	E062
ALU_umary_ALU_494	1	145098257	145097401	145098800	E029
ALU_umary_ALU_494	1	145098257	145097401	145099800	E043
ALU_umary_ALU_494	1	145098257	145097401	145100000	E047
ALU_umary_ALU_494	1	145098257	145097601	145099000	E030
ALU_umary_ALU_494	1	145098257	145097601	145099600	E038
ALU_umary_ALU_494	1	145098257	145097801	145098400	E112
ALU_umary_ALU_494	1	145098257	145097801	145099000	E035
ALU_umary_ALU_494	1	145098257	145097801	145099600	E048
ALU_umary_ALU_494	1	145098257	145097801	145099800	E040
ALU_umary_ALU_494	1	145098257	145097801	145099800	E042
ALU_umary_ALU_494	1	145098257	145097801	145100000	E037
ALU_umary_ALU_494	1	145098257	145098001	145099000	E045
ALU_umary_ALU_494	1	145098257	145098001	145099000	E076
ALU_umary_ALU_494	1	145098257	145098001	145099800	E039
ALU_umary_ALU_494	1	145098257	145098201	145098400	E036
ALU_umary_ALU_494	1	145098257	145098201	145098400	E051
ALU_umary_ALU_494	1	145098257	145098201	145098400	E103
ALU_umary_ALU_494	1	145098257	145098201	145098800	E050
ALU_umary_ALU_494	1	145098257	145098201	145098800	E115
ALU_umary_ALU_494	1	145098257	145098201	145098800	E124
ALU_umary_ALU_494	1	145098257	145098201	145099800	E033
ALU_umary_ALU_494	1	145098257	145098201	145099800	E078
ALU_umary_ALU_494	1	145098257	145098201	145100000	E041
ALU_umary_ALU_494	1	145098257	145098201	145100000	E063
ALU_umary_ALU_496	1	145152736	145151601	145152800	E124
ALU_umary_ALU_496	1	145152736	145151801	145153000	E091
ALU_umary_ALU_496	1	145152736	145151801	145154000	E029
ALU_umary_ALU_496	1	145152736	145152401	145154000	E032
ALU_umary_ALU_496	1	145152736	145152601	145153200	E034
ALU_umary_ALU_496	1	145152736	145152601	145154000	E030
ALU_umary_ALU_496	1	145152736	145152601	145154000	E041
ALU_umary_ALU_497	1	145211323	145210601	145212000	E042
ALU_umary_ALU_497	1	145211323	145210601	145217200	E032
ALU_umary_ALU_497	1	145211323	145210801	145211400	E066
ALU_umary_ALU_497	1	145211323	145210801	145211600	E034
ALU_umary_ALU_497	1	145211323	145210801	145211600	E116
ALU_umary_ALU_497	1	145211323	145210801	145211800	E048
ALU_umary_ALU_497	1	145211323	145210801	145212000	E111
ALU_umary_ALU_497	1	145211323	145210801	145212200	E044
ALU_umary_ALU_497	1	145211323	145210801	145212800	E045
ALU_umary_ALU_497	1	145211323	145210801	145213600	E047
ALU_umary_ALU_497	1	145211323	145210801	145213600	E088
ALU_umary_ALU_497	1	145211323	145210801	145213800	E030
ALU_umary_ALU_497	1	145211323	145210801	145213800	E036
ALU_umary_ALU_497	1	145211323	145210801	145213800	E037
ALU_umary_ALU_497	1	145211323	145210801	145214000	E038
ALU_umary_ALU_497	1	145211323	145210801	145214000	E039
ALU_umary_ALU_497	1	145211323	145210801	145214000	E076
ALU_umary_ALU_497	1	145211323	145210801	145216400	E043
ALU_umary_ALU_498	1	145235320	145235001	145235600	E097
ALU_umary_ALU_498	1	145235320	145235001	145235600	E116
ALU_umary_ALU_498	1	145235320	145235001	145235800	E086
L1_umary_LINE1_132	1	149308436	149308201	149308600	E115
ALU_umary_ALU_508	1	149340036	149339401	149341600	E124
ALU_umary_ALU_509	1	149725225	149724601	149725600	E124
ALU_umary_ALU_509	1	149725225	149724601	149725800	E115
ALU_umary_ALU_509	1	149725225	149725001	149726200	E030
ALU_umary_ALU_509	1	149725225	149725201	149725400	E096
ALU_umary_ALU_509	1	149725225	149725201	149725600	E029
ALU_umary_ALU_534	1	158456307	158454801	158456400	E115
ALU_umary_ALU_534	1	158456307	158456001	158456800	E098
ALU_umary_ALU_540	1	160047685	160044201	160048800	E029
ALU_umary_ALU_540	1	160047685	160046201	160048600	E124
ALU_umary_ALU_549	1	162761322	162761201	162761400	E044
ALU_umary_ALU_549	1	162761322	162761201	162761400	E050
ALU_umary_ALU_549	1	162761322	162761201	162762000	E038
ALU_umary_ALU_549	1	162761322	162761201	162762200	E043
SVA_umary_SVA_57	1	165861400	165859801	165861800	E099
SVA_umary_SVA_57	1	165861400	165859801	165865200	E091
ALU_umary_ALU_585	1	170603451	170602001	170603600	E115
ALU_umary_ALU_621	1	178692798	178692601	178693600	E088
ALU_umary_ALU_629	1	180857564	180856601	180858000	E036
ALU_umary_ALU_630	1	181047425	181046001	181048200	E116
ALU_umary_ALU_630	1	181047425	181046601	181047800	E091
ALU_umary_ALU_630	1	181047425	181046601	181047800	E115
ALU_umary_ALU_630	1	181047425	181046801	181047600	E036
ALU_umary_ALU_717	1	196779203	196778401	196779600	E036
ALU_umary_ALU_726	1	198243300	198240001	198243800	E080
ALU_umary_ALU_726	1	198243300	198241401	198244200	E088
ALU_umary_ALU_729	1	198469338	198465801	198470200	E029
ALU_umary_ALU_729	1	198469338	198467001	198470200	E124
ALU_umary_ALU_786	1	215819722	215818601	215823200	E066
ALU_umary_ALU_821	1	221969171	221964601	221969200	E032
ALU_umary_ALU_828	1	223911574	223908401	223913600	E040
ALU_umary_ALU_828	1	223911574	223910401	223912200	E047
ALU_umary_ALU_828	1	223911574	223911201	223912000	E091
ALU_umary_ALU_841	1	227502452	227501801	227503200	E050
ALU_umary_ALU_854	1	231085161	231083001	231085200	E032
ALU_umary_ALU_860	1	231932112	231932001	231932200	E096
ALU_umary_ALU_865	1	232587774	232587601	232588600	E115
ALU_umary_ALU_897	1	239426267	239425801	239427200	E051
ALU_umary_ALU_897	1	239426267	239425801	239428600	E050
ALU_umary_ALU_897	1	239426267	239425801	239428800	E036
ALU_umary_ALU_899	1	239780157	239779601	239781800	E050
ALU_umary_ALU_899	1	239780157	239779801	239781800	E051
SVA_umary_SVA_82	1	242143860	242143601	242144000	E097
ALU_umary_ALU_940	1	246592342	246591001	246593000	E115
ALU_umary_ALU_940	1	246592342	246592001	246592400	E034
ALU_umary_ALU_940	1	246592342	246592001	246592400	E042
ALU_umary_ALU_958	2	652672	652001	657200	E046
ALU_umary_ALU_958	2	652672	652001	658000	E042
ALU_umary_ALU_958	2	652672	652201	653800	E115
ALU_umary_ALU_958	2	652672	652401	653800	E033
ALU_umary_ALU_997	2	9888818	9888601	9893000	E116
ALU_umary_ALU_1070	2	26473946	26473401	26475000	E039
ALU_umary_ALU_1070	2	26473946	26473601	26474200	E044
ALU_umary_ALU_1070	2	26473946	26473801	26474600	E097
ALU_umary_ALU_1074	2	26623683	26622401	26623800	E030
ALU_umary_ALU_1074	2	26623683	26622601	26625000	E036
ALU_umary_ALU_1074	2	26623683	26622801	26624400	E093
ALU_umary_ALU_1091	2	31527479	31525001	31527600	E088
ALU_umary_ALU_1092	2	31559696	31556201	31561000	E080
ALU_umary_ALU_1117	2	34255392	34255201	34256400	E103
ALU_umary_ALU_1129	2	36517812	36516801	36518600	E087
ALU_umary_ALU_1136	2	39315339	39310201	39316000	E037
ALU_umary_ALU_1143	2	40613688	40613001	40616000	E124
ALU_umary_ALU_1149	2	43024076	43023001	43024800	E097
ALU_umary_ALU_1149	2	43024076	43023601	43024800	E086
ALU_umary_ALU_1163	2	44825850	44825801	44826400	E087
ALU_umary_ALU_1167	2	46196199	46195001	46196800	E097
ALU_umary_ALU_1167	2	46196199	46195801	46196600	E088
ALU_umary_ALU_1167	2	46196199	46195801	46196800	E063
ALU_umary_ALU_1167	2	46196199	46195801	46197400	E066
ALU_umary_ALU_1167	2	46196199	46196001	46196400	E111
ALU_umary_ALU_1167	2	46196199	46196001	46196600	E076
ALU_umary_ALU_1167	2	46196199	46196001	46196600	E096
ALU_umary_ALU_1171	2	46928953	46927601	46929000	E041
ALU_umary_ALU_1171	2	46928953	46927801	46929000	E115
ALU_umary_ALU_1171	2	46928953	46927801	46930600	E088
ALU_umary_ALU_1171	2	46928953	46928001	46929400	E063
ALU_umary_ALU_1171	2	46928953	46928001	46929400	E066
ALU_umary_ALU_1171	2	46928953	46928201	46930000	E040
ALU_umary_ALU_1171	2	46928953	46928401	46929000	E076
ALU_umary_ALU_1171	2	46928953	46928401	46929400	E037
ALU_umary_ALU_1171	2	46928953	46928601	46929400	E123
ALU_umary_ALU_1171	2	46928953	46928801	46929400	E103
ALU_umary_ALU_1173	2	48276534	48275601	48279800	E099
ALU_umary_ALU_1173	2	48276534	48276201	48276600	E080
L1_umary_LINE1_309	2	53460065	53456601	53464000	E042
L1_umary_LINE1_309	2	53460065	53458401	53460200	E040
L1_umary_LINE1_309	2	53460065	53459601	53464200	E115
ALU_umary_ALU_1207	2	54673597	54673201	54673600	E051
ALU_umary_ALU_1207	2	54673597	54673401	54673600	E096
ALU_umary_ALU_1207	2	54673597	54673401	54674000	E093
ALU_umary_ALU_1216	2	56373531	56372601	56375600	E123
ALU_umary_ALU_1249	2	63965527	63961201	63966200	E066
ALU_umary_ALU_1256	2	65163783	65160401	65165000	E032
ALU_umary_ALU_1256	2	65163783	65163201	65164800	E031
ALU_umary_ALU_1261	2	66658991	66657801	66659000	E080
ALU_umary_ALU_1302	2	74125493	74123201	74125600	E036
ALU_umary_ALU_1336	2	81930960	81930201	81931400	E080
L1_umary_LINE1_366	2	102912450	102908601	102913000	E030
L1_umary_LINE1_366	2	102912450	102911001	102913200	E050
L1_umary_LINE1_366	2	102912450	102911201	102912600	E035
L1_umary_LINE1_366	2	102912450	102911201	102913200	E036
L1_umary_LINE1_366	2	102912450	102912201	102913200	E051
L1_umary_LINE1_369	2	106163164	106162001	106163400	E040
L1_umary_LINE1_369	2	106163164	106162001	106163400	E047
L1_umary_LINE1_369	2	106163164	106162001	106163600	E039
L1_umary_LINE1_369	2	106163164	106162001	106163600	E041
L1_umary_LINE1_369	2	106163164	106162001	106163600	E050
L1_umary_LINE1_369	2	106163164	106162201	106163200	E048
L1_umary_LINE1_369	2	106163164	106162201	106163400	E044
L1_umary_LINE1_369	2	106163164	106162201	106163600	E042
L1_umary_LINE1_369	2	106163164	106162201	106163600	E043
L1_umary_LINE1_369	2	106163164	106162201	106163600	E112
L1_umary_LINE1_369	2	106163164	106162201	106163800	E037
L1_umary_LINE1_369	2	106163164	106162201	106163800	E093
L1_umary_LINE1_369	2	106163164	106162601	106163200	E045
L1_umary_LINE1_369	2	106163164	106162601	106163800	E035
L1_umary_LINE1_369	2	106163164	106162801	106163400	E030
L1_umary_LINE1_369	2	106163164	106162801	106163600	E036
L1_umary_LINE1_369	2	106163164	106163001	106163400	E091
ALU_umary_ALU_1406	2	106452585	106449401	106453000	E037
ALU_umary_ALU_1406	2	106452585	106449601	106452800	E048
ALU_umary_ALU_1406	2	106452585	106449801	106452800	E038
ALU_umary_ALU_1433	2	112447436	112445601	112450400	E088
ALU_umary_ALU_1441	2	114106446	114106001	114107200	E033
ALU_umary_ALU_1516	2	128638904	128637801	128640400	E037
ALU_umary_ALU_1534	2	133916507	133914801	133917400	E066
ALU_umary_ALU_1547	2	136879065	136877401	136884200	E043
ALU_umary_ALU_1547	2	136879065	136877601	136882600	E047
ALU_umary_ALU_1547	2	136879065	136877801	136881400	E041
ALU_umary_ALU_1547	2	136879065	136878001	136882600	E124
ALU_umary_ALU_1547	2	136879065	136878801	136880800	E029
ALU_umary_ALU_1547	2	136879065	136878801	136881600	E039
ALU_umary_ALU_1547	2	136879065	136878801	136882400	E112
ALU_umary_ALU_1547	2	136879065	136878801	136887000	E093
ALU_umary_ALU_1547	2	136879065	136879001	136880000	E051
ALU_umary_ALU_1547	2	136879065	136879001	136881400	E038
ALU_umary_ALU_1547	2	136879065	136879001	136884600	E031
ALU_umary_ALU_1547	2	136879065	136879001	136888400	E035
ALU_umary_ALU_1564	2	139380788	139379801	139381200	E050
ALU_umary_ALU_1564	2	139380788	139380001	139381200	E036
ALU_umary_ALU_1564	2	139380788	139380001	139381200	E051
ALU_umary_ALU_1564	2	139380788	139380201	139381800	E063
L1_umary_LINE1_410	2	144010793	144008601	144013000	E033
L1_umary_LINE1_410	2	144010793	144009001	144012600	E051
L1_umary_LINE1_410	2	144010793	144009001	144013200	E050
L1_umary_LINE1_410	2	144010793	144009401	144013200	E039
L1_umary_LINE1_410	2	144010793	144010401	144013400	E048
L1_umary_LINE1_410	2	144010793	144010601	144012800	E043
ALU_umary_ALU_1674	2	158279991	158279201	158280400	E033
ALU_umary_ALU_1685	2	160376322	160376201	160376800	E030
ALU_umary_ALU_1695	2	161952337	161950801	161953000	E116
ALU_umary_ALU_1695	2	161952337	161951001	161952400	E115
ALU_umary_ALU_1709	2	163678631	163677601	163680200	E099
ALU_umary_ALU_1754	2	173316737	173310401	173318000	E043
ALU_umary_ALU_1754	2	173316737	173311401	173318000	E039
ALU_umary_ALU_1754	2	173316737	173315001	173317800	E048
ALU_umary_ALU_1754	2	173316737	173315201	173318200	E034
ALU_umary_ALU_1754	2	173316737	173316001	173317400	E091
ALU_umary_ALU_1754	2	173316737	173316001	173320400	E041
ALU_umary_ALU_1754	2	173316737	173316001	173320800	E038
ALU_umary_ALU_1754	2	173316737	173316201	173321800	E047
ALU_umary_ALU_1754	2	173316737	173316401	173317400	E099
ALU_umary_ALU_1754	2	173316737	173316401	173318600	E063
ALU_umary_ALU_1754	2	173316737	173316401	173319600	E113
ALU_umary_ALU_1786	2	178543831	178540001	178547400	E086
ALU_umary_ALU_1789	2	178648956	178647201	178650000	E037
ALU_umary_ALU_1789	2	178648956	178647601	178649000	E048
ALU_umary_ALU_1789	2	178648956	178647601	178649800	E041
ALU_umary_ALU_1789	2	178648956	178647801	178649800	E039
ALU_umary_ALU_1789	2	178648956	178648001	178649000	E040
ALU_umary_ALU_1789	2	178648956	178648001	178650200	E047
ALU_umary_ALU_1789	2	178648956	178648201	178649000	E044
ALU_umary_ALU_1789	2	178648956	178648201	178650000	E043
ALU_umary_ALU_1789	2	178648956	178648401	178649000	E050
ALU_umary_ALU_1789	2	178648956	178648401	178649800	E033
ALU_umary_ALU_1789	2	178648956	178648401	178650000	E036
ALU_umary_ALU_1789	2	178648956	178648401	178650000	E045
ALU_umary_ALU_1789	2	178648956	178648601	178649000	E046
ALU_umary_ALU_1789	2	178648956	178648601	178649200	E076
ALU_umary_ALU_1789	2	178648956	178648601	178649400	E029
ALU_umary_ALU_1789	2	178648956	178648601	178649400	E030
ALU_umary_ALU_1789	2	178648956	178648601	178649400	E093
ALU_umary_ALU_1789	2	178648956	178648601	178649600	E062
ALU_umary_ALU_1789	2	178648956	178648601	178649800	E035
ALU_umary_ALU_1789	2	178648956	178648601	178649800	E112
ALU_umary_ALU_1789	2	178648956	178648601	178650000	E034
ALU_umary_ALU_1789	2	178648956	178648601	178650000	E103
ALU_umary_ALU_1789	2	178648956	178648801	178649000	E066
ALU_umary_ALU_1789	2	178648956	178648801	178649000	E116
ALU_umary_ALU_1789	2	178648956	178648801	178649000	E124
ALU_umary_ALU_1789	2	178648956	178648801	178650000	E123
L1_umary_LINE1_455	2	178676260	178675401	178676400	E036
ALU_umary_ALU_1807	2	182262200	182257201	182262200	E035
ALU_umary_ALU_1807	2	182262200	182258201	182262200	E036
ALU_umary_ALU_1807	2	182262200	182260001	182265600	E115
ALU_umary_ALU_1807	2	182262200	182261401	182265400	E112
ALU_umary_ALU_1807	2	182262200	182262001	182262200	E029
ALU_umary_ALU_1819	2	185125618	185125401	185127400	E066
ALU_umary_ALU_1819	2	185125618	185125601	185127000	E063
ALU_umary_ALU_1932	2	207976902	207973001	207977400	E030
ALU_umary_ALU_1932	2	207976902	207976001	207978200	E033
ALU_umary_ALU_1932	2	207976902	207976201	207977800	E039
ALU_umary_ALU_1932	2	207976902	207976401	207977400	E038
ALU_umary_ALU_1932	2	207976902	207976401	207977800	E047
ALU_umary_ALU_1932	2	207976902	207976601	207977200	E046
ALU_umary_ALU_1965	2	213977082	213977001	213983400	E033
ALU_umary_ALU_1978	2	216548435	216545001	216549800	E029
ALU_umary_ALU_1978	2	216548435	216547401	216549800	E124
ALU_umary_ALU_1985	2	218180772	218180401	218183400	E115
ALU_umary_ALU_1987	2	218265091	218262801	218265200	E030
ALU_umary_ALU_1987	2	218265091	218264001	218265400	E033
ALU_umary_ALU_1987	2	218265091	218265001	218265200	E097
ALU_umary_ALU_1992	2	219576609	219576401	219576800	E030
ALU_umary_ALU_1992	2	219576609	219576401	219576800	E040
ALU_umary_ALU_1992	2	219576609	219576401	219576800	E044
ALU_umary_ALU_1992	2	219576609	219576401	219576800	E099
ALU_umary_ALU_1992	2	219576609	219576401	219577000	E038
ALU_umary_ALU_1992	2	219576609	219576401	219577000	E043
ALU_umary_ALU_1992	2	219576609	219576601	219576800	E032
ALU_umary_ALU_1992	2	219576609	219576601	219576800	E033
ALU_umary_ALU_1992	2	219576609	219576601	219576800	E037
ALU_umary_ALU_1992	2	219576609	219576601	219576800	E045
ALU_umary_ALU_1992	2	219576609	219576601	219576800	E047
ALU_umary_ALU_1992	2	219576609	219576601	219576800	E050
ALU_umary_ALU_1992	2	219576609	219576601	219576800	E066
ALU_umary_ALU_1992	2	219576609	219576601	219576800	E091
ALU_umary_ALU_1992	2	219576609	219576601	219577000	E034
ALU_umary_ALU_1992	2	219576609	219576601	219577000	E042
ALU_umary_ALU_1992	2	219576609	219576601	219577000	E063
ALU_umary_ALU_1992	2	219576609	219576601	219577000	E112
ALU_umary_ALU_1992	2	219576609	219576601	219577200	E039
ALU_umary_ALU_2029	2	227473038	227473001	227476600	E115
ALU_umary_ALU_2046	2	232279814	232279601	232280000	E098
ALU_umary_ALU_2046	2	232279814	232279801	232280000	E051
ALU_umary_ALU_2046	2	232279814	232279801	232280000	E123
ALU_umary_ALU_2051	2	233845893	233844601	233849000	E099
ALU_umary_ALU_2051	2	233845893	233845601	233846800	E091
ALU_umary_ALU_2066	2	238213969	238213401	238218000	E097
ALU_umary_ALU_2081	2	240860729	240859401	240860800	E042
ALU_umary_ALU_2153	3	11204180	11203601	11207000	E097
ALU_umary_ALU_2155	3	11700123	11696601	11703800	E098
ALU_umary_ALU_2155	3	11700123	11700001	11700800	E097
ALU_umary_ALU_2155	3	11700123	11700001	11703200	E066
SVA_umary_SVA_157	3	12696232	12694801	12696400	E066
SVA_umary_SVA_157	3	12696232	12696201	12702400	E030
ALU_umary_ALU_2220	3	24348776	24346601	24349200	E050
ALU_umary_ALU_2220	3	24348776	24346801	24349600	E076
ALU_umary_ALU_2262	3	31400671	31398601	31401000	E037
ALU_umary_ALU_2262	3	31400671	31398801	31401000	E045
ALU_umary_ALU_2262	3	31400671	31400001	31401200	E123
ALU_umary_ALU_2262	3	31400671	31400201	31401000	E033
ALU_umary_ALU_2292	3	37361602	37361001	37362600	E116
ALU_umary_ALU_2319	3	42898420	42897001	42898600	E032
ALU_umary_ALU_2319	3	42898420	42897401	42898600	E031
ALU_umary_ALU_2330	3	46661859	46661401	46662000	E063
ALU_umary_ALU_2330	3	46661859	46661401	46662400	E051
ALU_umary_ALU_2333	3	47782873	47782601	47783400	E116
ALU_umary_ALU_2337	3	48372326	48372201	48377600	E091
ALU_umary_ALU_2340	3	48746088	48743401	48746400	E037
ALU_umary_ALU_2340	3	48746088	48745001	48746800	E097
ALU_umary_ALU_2340	3	48746088	48745801	48747000	E040
ALU_umary_ALU_2340	3	48746088	48745801	48753400	E047
ALU_umary_ALU_2345	3	49783822	49783201	49784400	E087
ALU_umary_ALU_2345	3	49783822	49783601	49784400	E076
ALU_umary_ALU_2347	3	50879175	50878601	50879200	E087
ALU_umary_ALU_2371	3	57984332	57983801	57988400	E091
ALU_umary_ALU_2371	3	57984332	57984001	57984400	E080
ALU_umary_ALU_2371	3	57984332	57984001	57984400	E112
ALU_umary_ALU_2371	3	57984332	57984001	57984800	E042
ALU_umary_ALU_2371	3	57984332	57984001	57986600	E124
ALU_umary_ALU_2371	3	57984332	57984201	57984400	E031
ALU_umary_ALU_2371	3	57984332	57984201	57984400	E032
ALU_umary_ALU_2371	3	57984332	57984201	57984400	E039
ALU_umary_ALU_2371	3	57984332	57984201	57984400	E041
ALU_umary_ALU_2371	3	57984332	57984201	57984400	E043
ALU_umary_ALU_2371	3	57984332	57984201	57984400	E044
ALU_umary_ALU_2371	3	57984332	57984201	57984400	E050
ALU_umary_ALU_2371	3	57984332	57984201	57984400	E093
ALU_umary_ALU_2371	3	57984332	57984201	57985000	E066
ALU_umary_ALU_2371	3	57984332	57984201	57985200	E037
ALU_umary_ALU_2371	3	57984332	57984201	57987400	E029
L1_umary_LINE1_597	3	59852903	59852201	59855200	E039
L1_umary_LINE1_597	3	59852903	59852601	59855200	E033
L1_umary_LINE1_597	3	59852903	59852801	59855000	E048
L1_umary_LINE1_597	3	59852903	59852801	59859800	E041
ALU_umary_ALU_2623	3	112453505	112452601	112453800	E099
ALU_umary_ALU_2623	3	112453505	112453201	112454200	E091
ALU_umary_ALU_2623	3	112453505	112453401	112458400	E033
ALU_umary_ALU_2623	3	112453505	112453401	112461400	E037
SVA_umary_SVA_179	3	112466720	112462601	112468000	E037
SVA_umary_SVA_179	3	112466720	112465401	112468200	E099
SVA_umary_SVA_179	3	112466720	112465601	112467400	E044
SVA_umary_SVA_179	3	112466720	112465801	112468000	E040
SVA_umary_SVA_179	3	112466720	112466001	112468000	E123
SVA_umary_SVA_179	3	112466720	112466401	112466800	E045
SVA_umary_SVA_179	3	112466720	112466401	112467000	E032
SVA_umary_SVA_179	3	112466720	112466401	112467200	E043
ALU_umary_ALU_2666	3	120318983	120317801	120319400	E048
ALU_umary_ALU_2666	3	120318983	120318801	120319400	E087
ALU_umary_ALU_2666	3	120318983	120318801	120319600	E103
ALU_umary_ALU_2676	3	123126629	123123201	123127200	E103
ALU_umary_ALU_2676	3	123126629	123123201	123131200	E076
ALU_umary_ALU_2682	3	124568685	124568201	124571800	E088
ALU_umary_ALU_2682	3	124568685	124568401	124570400	E099
ALU_umary_ALU_2697	3	128395222	128393601	128396400	E036
SVA_umary_SVA_187	3	137845386	137842601	137845800	E029
ALU_umary_ALU_2752	3	141318611	141318201	141319600	E076
ALU_umary_ALU_2814	3	152053972	152042401	152057600	E037
ALU_umary_ALU_2814	3	152053972	152049401	152054000	E038
ALU_umary_ALU_2814	3	152053972	152051801	152054000	E029
ALU_umary_ALU_2814	3	152053972	152053201	152056400	E047
ALU_umary_ALU_2814	3	152053972	152053401	152056000	E039
ALU_umary_ALU_2814	3	152053972	152053601	152054800	E048
ALU_umary_ALU_2829	3	154966214	154966201	154967600	E123
ALU_umary_ALU_2831	3	155382871	155381801	155383000	E124
ALU_umary_ALU_2831	3	155382871	155381801	155383400	E078
ALU_umary_ALU_2831	3	155382871	155382001	155383000	E036
ALU_umary_ALU_2831	3	155382871	155382001	155383200	E051
ALU_umary_ALU_2831	3	155382871	155382001	155383400	E076
ALU_umary_ALU_2831	3	155382871	155382601	155383400	E087
ALU_umary_ALU_2831	3	155382871	155382801	155383200	E097
ALU_umary_ALU_2831	3	155382871	155382801	155383200	E123
ALU_umary_ALU_2831	3	155382871	155382801	155383400	E063
ALU_umary_ALU_2831	3	155382871	155382801	155383600	E098
ALU_umary_ALU_2929	3	172322950	172322801	172323200	E046
ALU_umary_ALU_2931	3	172409227	172408801	172409600	E098
ALU_umary_ALU_2931	3	172409227	172408801	172410000	E111
ALU_umary_ALU_2931	3	172409227	172408801	172410400	E091
ALU_umary_ALU_2931	3	172409227	172409001	172409400	E066
ALU_umary_ALU_2931	3	172409227	172409001	172411000	E116
ALU_umary_ALU_2931	3	172409227	172409201	172409400	E124
ALU_umary_ALU_2931	3	172409227	172409201	172410800	E076
ALU_umary_ALU_2944	3	174225443	174225401	174225600	E066
ALU_umary_ALU_2945	3	174250911	174248801	174251200	E066
ALU_umary_ALU_2966	3	178111045	178110201	178111400	E050
ALU_umary_ALU_2966	3	178111045	178110201	178111400	E103
ALU_umary_ALU_2966	3	178111045	178110201	178111800	E063
ALU_umary_ALU_2966	3	178111045	178110401	178112200	E076
ALU_umary_ALU_2966	3	178111045	178110601	178111200	E087
ALU_umary_ALU_2966	3	178111045	178110601	178111400	E099
ALU_umary_ALU_2990	3	184273589	184268401	184274200	E039
ALU_umary_ALU_2990	3	184273589	184270201	184278400	E038
ALU_umary_ALU_2990	3	184273589	184271001	184275200	E047
ALU_umary_ALU_2990	3	184273589	184271001	184275600	E041
ALU_umary_ALU_2990	3	184273589	184271201	184274400	E043
ALU_umary_ALU_2990	3	184273589	184271601	184276400	E037
ALU_umary_ALU_2990	3	184273589	184271601	184277000	E048
ALU_umary_ALU_2990	3	184273589	184272401	184276400	E042
ALU_umary_ALU_2990	3	184273589	184272401	184278400	E040
ALU_umary_ALU_2990	3	184273589	184272601	184274000	E033
ALU_umary_ALU_2990	3	184273589	184272601	184275600	E045
L1_umary_LINE1_761	3	186372141	186369401	186372200	E032
L1_umary_LINE1_761	3	186372141	186372001	186372200	E113
ALU_umary_ALU_3001	3	187898598	187894601	187899000	E076
ALU_umary_ALU_3001	3	187898598	187898201	187903400	E111
ALU_umary_ALU_3001	3	187898598	187898201	187903600	E103
ALU_umary_ALU_3010	3	188883226	188882201	188884600	E099
ALU_umary_ALU_3010	3	188883226	188882201	188888600	E091
ALU_umary_ALU_3036	3	192768512	192766801	192771600	E063
ALU_umary_ALU_3052	3	196601099	196600801	196602400	E047
ALU_umary_ALU_3062	4	1301833	1301601	1302600	E044
ALU_umary_ALU_3062	4	1301833	1301601	1302800	E041
ALU_umary_ALU_3062	4	1301833	1301801	1302600	E063
ALU_umary_ALU_3062	4	1301833	1301801	1302800	E066
ALU_umary_ALU_3062	4	1301833	1301801	1302800	E123
ALU_umary_ALU_3062	4	1301833	1301801	1305800	E048
SVA_umary_SVA_205	4	9603244	9602001	9605400	E093
SVA_umary_SVA_205	4	9603244	9602201	9604600	E046
SVA_umary_SVA_205	4	9603244	9602601	9605400	E051
SVA_umary_SVA_205	4	9603244	9602801	9604400	E036
SVA_umary_SVA_205	4	9603244	9603001	9604400	E035
SVA_umary_SVA_205	4	9603244	9603201	9604000	E041
SVA_umary_SVA_205	4	9603244	9603201	9604400	E039
SVA_umary_SVA_205	4	9603244	9603201	9604400	E050
SVA_umary_SVA_206	4	9704849	9701401	9706400	E093
SVA_umary_SVA_206	4	9704849	9703001	9706400	E115
SVA_umary_SVA_206	4	9704849	9704401	9705800	E112
SVA_umary_SVA_206	4	9704849	9704601	9705600	E032
SVA_umary_SVA_206	4	9704849	9704801	9705000	E038
SVA_umary_SVA_206	4	9704849	9704801	9705200	E051
SVA_umary_SVA_206	4	9704849	9704801	9705400	E041
SVA_umary_SVA_206	4	9704849	9704801	9705600	E034
ALU_umary_ALU_3220	4	36325205	36318801	36331000	E029
ALU_umary_ALU_3220	4	36325205	36321401	36328600	E032
ALU_umary_ALU_3220	4	36325205	36322801	36328200	E050
ALU_umary_ALU_3220	4	36325205	36322801	36328400	E036
ALU_umary_ALU_3220	4	36325205	36323401	36328400	E048
ALU_umary_ALU_3220	4	36325205	36323601	36328000	E038
ALU_umary_ALU_3220	4	36325205	36323801	36328600	E042
ALU_umary_ALU_3220	4	36325205	36324001	36325600	E047
ALU_umary_ALU_3220	4	36325205	36324001	36326200	E093
ALU_umary_ALU_3220	4	36325205	36324401	36327400	E031
ALU_umary_ALU_3220	4	36325205	36325001	36326400	E030
ALU_umary_ALU_3220	4	36325205	36325001	36326600	E034
ALU_umary_ALU_3220	4	36325205	36325001	36328400	E043
ALU_umary_ALU_3220	4	36325205	36325201	36326000	E044
ALU_umary_ALU_3220	4	36325205	36325201	36327800	E035
ALU_umary_ALU_3220	4	36325205	36325201	36327800	E039
ALU_umary_ALU_3220	4	36325205	36325201	36328400	E037
ALU_umary_ALU_3220	4	36325205	36325201	36328400	E040
ALU_umary_ALU_3220	4	36325205	36325201	36328600	E033
ALU_umary_ALU_3239	4	40235018	40233401	40239800	E037
ALU_umary_ALU_3239	4	40235018	40233601	40235600	E043
ALU_umary_ALU_3239	4	40235018	40233601	40236000	E040
ALU_umary_ALU_3239	4	40235018	40233801	40237200	E045
ALU_umary_ALU_3239	4	40235018	40233801	40239200	E048
ALU_umary_ALU_3239	4	40235018	40235001	40235200	E080
ALU_umary_ALU_3241	4	40700755	40699601	40701000	E091
ALU_umary_ALU_3274	4	47496529	47494801	47496600	E031
ALU_umary_ALU_3445	4	81136692	81134401	81137000	E115
ALU_umary_ALU_3545	4	100740869	100738801	100741400	E047
ALU_umary_ALU_3545	4	100740869	100739001	100741200	E048
ALU_umary_ALU_3545	4	100740869	100739201	100741400	E038
ALU_umary_ALU_3545	4	100740869	100739201	100744000	E037
ALU_umary_ALU_3545	4	100740869	100739401	100743800	E039
ALU_umary_ALU_3545	4	100740869	100739801	100741000	E033
ALU_umary_ALU_3545	4	100740869	100739801	100742200	E036
ALU_umary_ALU_3545	4	100740869	100739801	100742200	E051
ALU_umary_ALU_3545	4	100740869	100739801	100744400	E043
ALU_umary_ALU_3545	4	100740869	100740001	100741600	E062
ALU_umary_ALU_3545	4	100740869	100740001	100742000	E030
ALU_umary_ALU_3545	4	100740869	100740001	100742400	E035
ALU_umary_ALU_3545	4	100740869	100740001	100744200	E050
ALU_umary_ALU_3545	4	100740869	100740001	100745000	E044
ALU_umary_ALU_3545	4	100740869	100740201	100744200	E041
ALU_umary_ALU_3545	4	100740869	100740401	100741200	E029
ALU_umary_ALU_3545	4	100740869	100740601	100741800	E042
ALU_umary_ALU_3545	4	100740869	100740801	100744200	E040
ALU_umary_ALU_3574	4	106507402	106506601	106509600	E066
ALU_umary_ALU_3576	4	106636862	106635201	106637200	E030
ALU_umary_ALU_3576	4	106636862	106636001	106637000	E036
ALU_umary_ALU_3576	4	106636862	106636001	106637200	E031
ALU_umary_ALU_3576	4	106636862	106636401	106637000	E051
ALU_umary_ALU_3589	4	110000964	109998801	110001000	E063
ALU_umary_ALU_3589	4	110000964	110000601	110001200	E086
L1_umary_LINE1_928	4	112628973	112628801	112629000	E103
ALU_umary_ALU_3691	4	129207248	129205401	129207400	E047
ALU_umary_ALU_3691	4	129207248	129205601	129207400	E039
ALU_umary_ALU_3691	4	129207248	129205601	129207400	E044
ALU_umary_ALU_3691	4	129207248	129205601	129207600	E037
ALU_umary_ALU_3691	4	129207248	129205601	129207600	E040
ALU_umary_ALU_3691	4	129207248	129205801	129207400	E111
ALU_umary_ALU_3691	4	129207248	129206201	129207400	E031
ALU_umary_ALU_3691	4	129207248	129206201	129207400	E043
ALU_umary_ALU_3691	4	129207248	129206201	129207400	E045
ALU_umary_ALU_3691	4	129207248	129206201	129207800	E034
ALU_umary_ALU_3691	4	129207248	129206401	129207400	E038
ALU_umary_ALU_3691	4	129207248	129206401	129207400	E076
ALU_umary_ALU_3691	4	129207248	129206401	129207400	E124
ALU_umary_ALU_3691	4	129207248	129206601	129207600	E032
ALU_umary_ALU_3691	4	129207248	129206601	129207600	E062
ALU_umary_ALU_3691	4	129207248	129206801	129207800	E029
ALU_umary_ALU_3691	4	129207248	129207001	129207400	E048
ALU_umary_ALU_3691	4	129207248	129207201	129207400	E093
ALU_umary_ALU_3691	4	129207248	129207201	129207600	E046
ALU_umary_ALU_3691	4	129207248	129207201	129207800	E030
ALU_umary_ALU_3724	4	134922359	134922201	134922600	E099
L1_umary_LINE1_998	4	152732823	152732401	152733600	E115
L1_umary_LINE1_998	4	152732823	152732601	152733000	E037
L1_umary_LINE1_998	4	152732823	152732601	152733000	E043
L1_umary_LINE1_1008	4	158907289	158907201	158908800	E124
ALU_umary_ALU_3925	4	169756814	169755601	169757000	E103
ALU_umary_ALU_3943	4	174044228	174041401	174044600	E099
ALU_umary_ALU_3943	4	174044228	174041601	174044400	E112
ALU_umary_ALU_3944	4	174149455	174148401	174154000	E050
ALU_umary_ALU_3944	4	174149455	174148601	174153600	E029
ALU_umary_ALU_3944	4	174149455	174149201	174151000	E051
ALU_umary_ALU_3953	4	175534305	175534001	175539000	E030
ALU_umary_ALU_3998	4	185875956	185875201	185876600	E091
ALU_umary_ALU_3998	4	185875956	185875601	185877200	E116
ALU_umary_ALU_4040	5	3995199	3993601	3995800	E112
ALU_umary_ALU_4040	5	3995199	3993601	4000600	E093
ALU_umary_ALU_4040	5	3995199	3993801	3995200	E096
ALU_umary_ALU_4040	5	3995199	3993801	3996600	E050
ALU_umary_ALU_4040	5	3995199	3994001	3995200	E035
ALU_umary_ALU_4040	5	3995199	3994201	3995200	E030
ALU_umary_ALU_4040	5	3995199	3994201	4002200	E115
ALU_umary_ALU_4040	5	3995199	3995001	3995200	E124
ALU_umary_ALU_4040	5	3995199	3995001	3995600	E113
ALU_umary_ALU_4040	5	3995199	3995001	3996600	E051
L1_umary_LINE1_1049	5	8749528	8748601	8751000	E115
ALU_umary_ALU_4081	5	10634994	10630401	10637000	E031
ALU_umary_ALU_4081	5	10634994	10630601	10636400	E035
ALU_umary_ALU_4081	5	10634994	10630801	10636800	E093
ALU_umary_ALU_4081	5	10634994	10631201	10636200	E051
ALU_umary_ALU_4081	5	10634994	10631201	10636400	E050
ALU_umary_ALU_4081	5	10634994	10631801	10636200	E037
ALU_umary_ALU_4081	5	10634994	10632601	10636200	E043
ALU_umary_ALU_4081	5	10634994	10632601	10636600	E034
ALU_umary_ALU_4081	5	10634994	10632801	10635200	E044
ALU_umary_ALU_4081	5	10634994	10632801	10635600	E040
ALU_umary_ALU_4081	5	10634994	10632801	10636400	E046
ALU_umary_ALU_4081	5	10634994	10632801	10636600	E029
ALU_umary_ALU_4081	5	10634994	10632801	10637400	E032
ALU_umary_ALU_4081	5	10634994	10633401	10635600	E047
ALU_umary_ALU_4081	5	10634994	10633401	10636000	E045
ALU_umary_ALU_4081	5	10634994	10633401	10636000	E048
ALU_umary_ALU_4081	5	10634994	10633401	10637000	E113
ALU_umary_ALU_4081	5	10634994	10633601	10635800	E038
ALU_umary_ALU_4081	5	10634994	10634001	10636800	E042
ALU_umary_ALU_4081	5	10634994	10634201	10635000	E124
ALU_umary_ALU_4081	5	10634994	10634201	10636400	E041
ALU_umary_ALU_4081	5	10634994	10634201	10637000	E036
ALU_umary_ALU_4081	5	10634994	10634401	10635000	E030
ALU_umary_ALU_4208	5	34718044	34716801	34718400	E076
ALU_umary_ALU_4208	5	34718044	34717201	34718400	E088
ALU_umary_ALU_4208	5	34718044	34717401	34718200	E111
ALU_umary_ALU_4208	5	34718044	34717401	34718400	E099
ALU_umary_ALU_4208	5	34718044	34717401	34718400	E103
ALU_umary_ALU_4208	5	34718044	34717601	34718600	E098
ALU_umary_ALU_4208	5	34718044	34717601	34719400	E096
ALU_umary_ALU_4208	5	34718044	34718001	34718200	E063
ALU_umary_ALU_4209	5	34754660	34754201	34757000	E066
ALU_umary_ALU_4209	5	34754660	34754601	34754800	E096
ALU_umary_ALU_4283	5	54865800	54864201	54867000	E080
ALU_umary_ALU_4283	5	54865800	54865201	54866800	E063
ALU_umary_ALU_4283	5	54865800	54865601	54866600	E088
SVA_umary_SVA_243	5	55448010	55436601	55448400	E034
SVA_umary_SVA_243	5	55448010	55437601	55452200	E043
SVA_umary_SVA_243	5	55448010	55439001	55448200	E039
SVA_umary_SVA_243	5	55448010	55440001	55448600	E093
SVA_umary_SVA_243	5	55448010	55443001	55448400	E040
SVA_umary_SVA_243	5	55448010	55444601	55454200	E037
SVA_umary_SVA_243	5	55448010	55446801	55448200	E033
SVA_umary_SVA_243	5	55448010	55447201	55448200	E044
SVA_umary_SVA_243	5	55448010	55447201	55453400	E048
SVA_umary_SVA_243	5	55448010	55447801	55448200	E116
SVA_umary_SVA_243	5	55448010	55447801	55448200	E124
SVA_umary_SVA_243	5	55448010	55447801	55448600	E035
SVA_umary_SVA_243	5	55448010	55447801	55448600	E042
SVA_umary_SVA_243	5	55448010	55447801	55448600	E062
SVA_umary_SVA_243	5	55448010	55447801	55448600	E080
SVA_umary_SVA_243	5	55448010	55447801	55449400	E036
SVA_umary_SVA_243	5	55448010	55447801	55453600	E047
SVA_umary_SVA_243	5	55448010	55447801	55463800	E029
SVA_umary_SVA_243	5	55448010	55448001	55448600	E050
SVA_umary_SVA_243	5	55448010	55448001	55448600	E086
SVA_umary_SVA_243	5	55448010	55448001	55448600	E088
SVA_umary_SVA_243	5	55448010	55448001	55448600	E115
SVA_umary_SVA_243	5	55448010	55448001	55453600	E038
ALU_umary_ALU_4294	5	56109723	56106601	56110200	E123
ALU_umary_ALU_4294	5	56109723	56107801	56110000	E035
ALU_umary_ALU_4294	5	56109723	56108801	56109800	E031
ALU_umary_ALU_4294	5	56109723	56108801	56110000	E032
ALU_umary_ALU_4294	5	56109723	56109001	56109800	E033
ALU_umary_ALU_4294	5	56109723	56109001	56110000	E040
ALU_umary_ALU_4294	5	56109723	56109201	56109800	E037
ALU_umary_ALU_4294	5	56109723	56109201	56109800	E044
ALU_umary_ALU_4294	5	56109723	56109201	56110000	E050
ALU_umary_ALU_4294	5	56109723	56109201	56110000	E086
ALU_umary_ALU_4294	5	56109723	56109401	56110000	E030
ALU_umary_ALU_4294	5	56109723	56109401	56110000	E038
ALU_umary_ALU_4294	5	56109723	56109401	56110000	E042
ALU_umary_ALU_4294	5	56109723	56109401	56110000	E045
ALU_umary_ALU_4294	5	56109723	56109601	56109800	E041
ALU_umary_ALU_4294	5	56109723	56109601	56110000	E029
ALU_umary_ALU_4294	5	56109723	56109601	56110000	E043
ALU_umary_ALU_4294	5	56109723	56109601	56110000	E048
ALU_umary_ALU_4375	5	73719052	73717001	73720000	E030
ALU_umary_ALU_4388	5	76270288	76270201	76271000	E035
ALU_umary_ALU_4388	5	76270288	76270201	76271200	E050
ALU_umary_ALU_4399	5	77654187	77652201	77655200	E041
ALU_umary_ALU_4399	5	77654187	77653801	77654600	E037
ALU_umary_ALU_4399	5	77654187	77653801	77655400	E048
ALU_umary_ALU_4399	5	77654187	77654001	77655000	E043
ALU_umary_ALU_4399	5	77654187	77654001	77655000	E047
ALU_umary_ALU_4445	5	86372695	86372601	86373000	E091
ALU_umary_ALU_4592	5	114739736	114739601	114739800	E097
ALU_umary_ALU_4684	5	130853258	130851201	130853600	E048
ALU_umary_ALU_4684	5	130853258	130851601	130853400	E051
ALU_umary_ALU_4701	5	136059727	136056401	136062200	E091
ALU_umary_ALU_4701	5	136059727	136058401	136061600	E099
ALU_umary_ALU_4708	5	139595138	139593201	139599000	E087
ALU_umary_ALU_4708	5	139595138	139594001	139595400	E036
ALU_umary_ALU_4708	5	139595138	139594201	139595200	E050
ALU_umary_ALU_4708	5	139595138	139594201	139595200	E051
ALU_umary_ALU_4708	5	139595138	139594201	139596000	E029
ALU_umary_ALU_4708	5	139595138	139594801	139595800	E123
ALU_umary_ALU_4708	5	139595138	139594801	139603800	E030
ALU_umary_ALU_4708	5	139595138	139595001	139595200	E048
ALU_umary_ALU_4708	5	139595138	139595001	139595800	E124
ALU_umary_ALU_4714	5	141758655	141757601	141760200	E116
ALU_umary_ALU_4714	5	141758655	141758001	141758800	E123
ALU_umary_ALU_4717	5	142355011	142348801	142360600	E046
ALU_umary_ALU_4717	5	142355011	142349201	142355200	E034
ALU_umary_ALU_4717	5	142355011	142349401	142363000	E047
ALU_umary_ALU_4717	5	142355011	142352801	142357000	E038
ALU_umary_ALU_4717	5	142355011	142353801	142362800	E048
ALU_umary_ALU_4801	5	157803072	157799601	157805000	E030
ALU_umary_ALU_4866	5	170201339	170199401	170201400	E098
ALU_umary_ALU_4919	6	1674193	1672601	1674600	E030
SVA_umary_SVA_271	6	2920171	2914401	2920200	E046
SVA_umary_SVA_271	6	2920171	2917401	2921400	E113
SVA_umary_SVA_271	6	2920171	2918001	2922200	E091
SVA_umary_SVA_271	6	2920171	2918601	2920200	E036
SVA_umary_SVA_271	6	2920171	2919001	2920400	E029
SVA_umary_SVA_271	6	2920171	2919201	2920600	E123
SVA_umary_SVA_271	6	2920171	2919801	2920200	E051
SVA_umary_SVA_271	6	2920171	2919801	2920200	E124
ALU_umary_ALU_4926	6	2972609	2972201	2972800	E040
ALU_umary_ALU_4926	6	2972609	2972401	2973000	E046
ALU_umary_ALU_4926	6	2972609	2972601	2972800	E029
ALU_umary_ALU_4926	6	2972609	2972601	2972800	E038
ALU_umary_ALU_4926	6	2972609	2972601	2972800	E063
ALU_umary_ALU_4926	6	2972609	2972601	2972800	E066
ALU_umary_ALU_4926	6	2972609	2972601	2972800	E080
ALU_umary_ALU_4926	6	2972609	2972601	2972800	E124
ALU_umary_ALU_4926	6	2972609	2972601	2973000	E032
ALU_umary_ALU_4926	6	2972609	2972601	2973000	E047
ALU_umary_ALU_4938	6	5525488	5516201	5525800	E042
ALU_umary_ALU_4938	6	5525488	5524601	5525800	E029
ALU_umary_ALU_4938	6	5525488	5524801	5526200	E124
ALU_umary_ALU_4938	6	5525488	5525201	5525600	E063
ALU_umary_ALU_4946	6	8110943	8108201	8111200	E080
ALU_umary_ALU_4946	6	8110943	8110001	8111200	E116
ALU_umary_ALU_4967	6	12102183	12100401	12103000	E041
ALU_umary_ALU_4967	6	12102183	12100401	12103000	E043
ALU_umary_ALU_4967	6	12102183	12101001	12103200	E033
ALU_umary_ALU_4967	6	12102183	12101401	12103000	E040
ALU_umary_ALU_4967	6	12102183	12102001	12102800	E038
ALU_umary_ALU_4967	6	12102183	12102001	12103000	E037
ALU_umary_ALU_4967	6	12102183	12102001	12103000	E039
ALU_umary_ALU_4967	6	12102183	12102001	12103800	E123
L1_umary_LINE1_1261	6	13191033	13190601	13191200	E050
ALU_umary_ALU_4976	6	13718481	13717201	13719400	E046
ALU_umary_ALU_4976	6	13718481	13718001	13719000	E115
ALU_umary_ALU_4976	6	13718481	13718401	13718600	E034
ALU_umary_ALU_4993	6	17650896	17650401	17651400	E098
ALU_umary_ALU_4993	6	17650896	17650801	17651000	E076
ALU_umary_ALU_4997	6	18470163	18467001	18472200	E066
ALU_umary_ALU_5006	6	20169134	20166601	20169600	E029
ALU_umary_ALU_5006	6	20169134	20168001	20169600	E063
ALU_umary_ALU_5006	6	20169134	20168801	20171400	E050
ALU_umary_ALU_5006	6	20169134	20169001	20169200	E033
ALU_umary_ALU_5058	6	30754714	30744001	30758000	E029
ALU_umary_ALU_5058	6	30754714	30750001	30756000	E030
ALU_umary_ALU_5058	6	30754714	30753001	30754800	E116
ALU_umary_ALU_5058	6	30754714	30753001	30755200	E037
ALU_umary_ALU_5058	6	30754714	30753001	30755200	E041
ALU_umary_ALU_5058	6	30754714	30753001	30758000	E115
ALU_umary_ALU_5058	6	30754714	30753401	30755200	E043
ALU_umary_ALU_5058	6	30754714	30753601	30755800	E036
ALU_umary_ALU_5058	6	30754714	30753601	30755800	E124
ALU_umary_ALU_5058	6	30754714	30753801	30754800	E034
ALU_umary_ALU_5058	6	30754714	30753801	30755200	E033
ALU_umary_ALU_5058	6	30754714	30753801	30757600	E047
ALU_umary_ALU_5058	6	30754714	30754001	30754800	E042
ALU_umary_ALU_5058	6	30754714	30754001	30754800	E044
ALU_umary_ALU_5058	6	30754714	30754001	30754800	E046
ALU_umary_ALU_5058	6	30754714	30754001	30755200	E040
ALU_umary_ALU_5058	6	30754714	30754201	30754800	E038
ALU_umary_ALU_5058	6	30754714	30754201	30755200	E048
ALU_umary_ALU_5058	6	30754714	30754201	30756800	E039
ALU_umary_ALU_5058	6	30754714	30754401	30755000	E045
ALU_umary_ALU_5058	6	30754714	30754401	30755000	E123
ALU_umary_ALU_5064	6	31439016	31433601	31441200	E040
ALU_umary_ALU_5064	6	31439016	31434401	31443400	E043
ALU_umary_ALU_5064	6	31439016	31434601	31439400	E033
ALU_umary_ALU_5064	6	31439016	31434801	31440400	E042
ALU_umary_ALU_5064	6	31439016	31434801	31441600	E038
ALU_umary_ALU_5064	6	31439016	31434801	31441800	E047
ALU_umary_ALU_5064	6	31439016	31435201	31442200	E039
ALU_umary_ALU_5064	6	31439016	31435201	31443000	E037
ALU_umary_ALU_5064	6	31439016	31436601	31440800	E048
ALU_umary_ALU_5064	6	31439016	31437801	31439200	E044
ALU_umary_ALU_5064	6	31439016	31438001	31439800	E063
ALU_umary_ALU_5064	6	31439016	31438401	31442800	E041
ALU_umary_ALU_5064	6	31439016	31439001	31439600	E096
ALU_umary_ALU_5072	6	32589834	32588801	32590000	E031
ALU_umary_ALU_5072	6	32589834	32588801	32590000	E040
ALU_umary_ALU_5072	6	32589834	32588801	32590200	E032
ALU_umary_ALU_5072	6	32589834	32588801	32590400	E037
ALU_umary_ALU_5072	6	32589834	32588801	32591400	E048
ALU_umary_ALU_5072	6	32589834	32588801	32592400	E044
ALU_umary_ALU_5072	6	32589834	32588801	32593600	E043
ALU_umary_ALU_5072	6	32589834	32589001	32590000	E041
ALU_umary_ALU_5072	6	32589834	32589001	32590400	E038
ALU_umary_ALU_5072	6	32589834	32589001	32593200	E042
ALU_umary_ALU_5072	6	32589834	32589201	32590400	E050
ALU_umary_ALU_5072	6	32589834	32589201	32591000	E046
ALU_umary_ALU_5072	6	32589834	32589401	32590200	E124
ALU_umary_ALU_5072	6	32589834	32589401	32592400	E035
ALU_umary_ALU_5072	6	32589834	32589401	32594200	E029
ALU_umary_ALU_5072	6	32589834	32589601	32590000	E036
ALU_umary_ALU_5072	6	32589834	32589601	32591000	E045
ALU_umary_ALU_5072	6	32589834	32589601	32592400	E093
ALU_umary_ALU_5072	6	32589834	32589601	32593000	E034
ALU_umary_ALU_5072	6	32589834	32589601	32593200	E047
ALU_umary_ALU_5072	6	32589834	32589601	32593200	E115
ALU_umary_ALU_5075	6	32657952	32656601	32658000	E046
ALU_umary_ALU_5075	6	32657952	32656801	32658000	E037
ALU_umary_ALU_5075	6	32657952	32656801	32658200	E040
ALU_umary_ALU_5075	6	32657952	32656801	32659600	E031
ALU_umary_ALU_5075	6	32657952	32656801	32660000	E116
ALU_umary_ALU_5075	6	32657952	32657201	32658000	E041
ALU_umary_ALU_5075	6	32657952	32657201	32658200	E048
ALU_umary_ALU_5075	6	32657952	32657401	32658000	E038
ALU_umary_ALU_5075	6	32657952	32657401	32658200	E124
ALU_umary_ALU_5075	6	32657952	32657401	32658400	E029
ALU_umary_ALU_5075	6	32657952	32657401	32658600	E051
ALU_umary_ALU_5075	6	32657952	32657601	32658600	E050
SVA_umary_SVA_282	6	33030313	33029401	33030400	E031
SVA_umary_SVA_282	6	33030313	33029601	33030400	E029
SVA_umary_SVA_282	6	33030313	33029601	33030400	E051
ALU_umary_ALU_5095	6	36968553	36968401	36969800	E030
ALU_umary_ALU_5110	6	40731429	40730601	40733600	E076
ALU_umary_ALU_5110	6	40731429	40731001	40733800	E097
ALU_umary_ALU_5110	6	40731429	40731001	40734000	E103
ALU_umary_ALU_5110	6	40731429	40731401	40732600	E080
ALU_umary_ALU_5116	6	42670306	42669801	42670400	E046
ALU_umary_ALU_5119	6	43280911	43276601	43282200	E036
ALU_umary_ALU_5119	6	43280911	43276801	43286400	E029
ALU_umary_ALU_5119	6	43280911	43277801	43282200	E031
ALU_umary_ALU_5119	6	43280911	43278001	43284400	E116
ALU_umary_ALU_5119	6	43280911	43278801	43282400	E032
ALU_umary_ALU_5119	6	43280911	43280401	43281400	E050
ALU_umary_ALU_5119	6	43280911	43280601	43281600	E051
ALU_umary_ALU_5120	6	43895487	43889601	43896000	E088
ALU_umary_ALU_5120	6	43895487	43889801	43896400	E098
ALU_umary_ALU_5120	6	43895487	43893201	43896400	E096
ALU_umary_ALU_5120	6	43895487	43894201	43895600	E086
ALU_umary_ALU_5120	6	43895487	43894201	43896400	E124
ALU_umary_ALU_5120	6	43895487	43894601	43895800	E091
ALU_umary_ALU_5120	6	43895487	43894601	43896200	E051
ALU_umary_ALU_5120	6	43895487	43894801	43896000	E066
ALU_umary_ALU_5120	6	43895487	43894801	43896400	E080
ALU_umary_ALU_5120	6	43895487	43895001	43895800	E113
ALU_umary_ALU_5120	6	43895487	43895001	43896200	E033
ALU_umary_ALU_5120	6	43895487	43895001	43896200	E093
ALU_umary_ALU_5120	6	43895487	43895201	43895600	E111
ALU_umary_ALU_5120	6	43895487	43895201	43895800	E047
ALU_umary_ALU_5120	6	43895487	43895201	43896400	E123
ALU_umary_ALU_5120	6	43895487	43895401	43895800	E034
ALU_umary_ALU_5120	6	43895487	43895401	43896000	E050
ALU_umary_ALU_5120	6	43895487	43895401	43896200	E031
ALU_umary_ALU_5120	6	43895487	43895401	43896200	E036
ALU_umary_ALU_5120	6	43895487	43895401	43896200	E046
ALU_umary_ALU_5120	6	43895487	43895401	43896400	E029
ALU_umary_ALU_5120	6	43895487	43895401	43896400	E032
ALU_umary_ALU_5132	6	45260479	45258801	45262400	E041
ALU_umary_ALU_5132	6	45260479	45259801	45262400	E039
ALU_umary_ALU_5132	6	45260479	45259801	45262400	E048
ALU_umary_ALU_5132	6	45260479	45259801	45263000	E038
ALU_umary_ALU_5132	6	45260479	45260001	45262400	E115
ALU_umary_ALU_5132	6	45260479	45260201	45262400	E037
ALU_umary_ALU_5132	6	45260479	45260201	45262400	E043
ALU_umary_ALU_5178	6	52691458	52691201	52693000	E080
ALU_umary_ALU_5181	6	53167475	53155001	53167600	E043
ALU_umary_ALU_5181	6	53167475	53159401	53168800	E063
ALU_umary_ALU_5181	6	53167475	53160001	53167600	E093
ALU_umary_ALU_5181	6	53167475	53161801	53167800	E034
ALU_umary_ALU_5181	6	53167475	53162001	53169200	E066
ALU_umary_ALU_5181	6	53167475	53162401	53168800	E123
ALU_umary_ALU_5181	6	53167475	53162801	53167600	E035
ALU_umary_ALU_5181	6	53167475	53163401	53167600	E048
ALU_umary_ALU_5181	6	53167475	53163401	53168800	E030
ALU_umary_ALU_5181	6	53167475	53163401	53168800	E046
ALU_umary_ALU_5181	6	53167475	53163601	53167800	E038
ALU_umary_ALU_5181	6	53167475	53163801	53168600	E076
ALU_umary_ALU_5181	6	53167475	53164201	53167800	E036
ALU_umary_ALU_5181	6	53167475	53164201	53168000	E039
ALU_umary_ALU_5181	6	53167475	53164201	53169000	E033
ALU_umary_ALU_5181	6	53167475	53164601	53169000	E031
ALU_umary_ALU_5181	6	53167475	53165001	53167800	E047
ALU_umary_ALU_5181	6	53167475	53165001	53169200	E080
ALU_umary_ALU_5181	6	53167475	53165401	53169000	E062
ALU_umary_ALU_5181	6	53167475	53165601	53168800	E088
ALU_umary_ALU_5181	6	53167475	53165801	53168400	E032
ALU_umary_ALU_5181	6	53167475	53165801	53168800	E029
ALU_umary_ALU_5181	6	53167475	53166001	53167800	E045
ALU_umary_ALU_5181	6	53167475	53166201	53167600	E044
ALU_umary_ALU_5181	6	53167475	53166401	53167600	E111
ALU_umary_ALU_5181	6	53167475	53166401	53167800	E041
ALU_umary_ALU_5181	6	53167475	53166601	53168000	E087
ALU_umary_ALU_5181	6	53167475	53167001	53168200	E116
ALU_umary_ALU_5181	6	53167475	53167401	53167800	E037
ALU_umary_ALU_5181	6	53167475	53167401	53167800	E042
ALU_umary_ALU_5183	6	53609695	53608601	53610800	E091
ALU_umary_ALU_5183	6	53609695	53609601	53610200	E099
ALU_umary_ALU_5209	6	56702722	56702401	56703000	E099
ALU_umary_ALU_5209	6	56702722	56702401	56704000	E087
ALU_umary_ALU_5209	6	56702722	56702601	56703200	E076
ALU_umary_ALU_5239	6	68502446	68502401	68503200	E123
ALU_umary_ALU_5259	6	71248624	71247001	71249200	E124
ALU_umary_ALU_5259	6	71248624	71247801	71249400	E029
ALU_umary_ALU_5259	6	71248624	71248401	71248800	E116
ALU_umary_ALU_5278	6	74295015	74293801	74295400	E029
ALU_umary_ALU_5278	6	74295015	74294401	74295200	E031
ALU_umary_ALU_5278	6	74295015	74294601	74295200	E032
ALU_umary_ALU_5278	6	74295015	74294601	74295200	E046
ALU_umary_ALU_5278	6	74295015	74294801	74295200	E044
ALU_umary_ALU_5278	6	74295015	74294801	74295200	E050
ALU_umary_ALU_5278	6	74295015	74294801	74295200	E066
ALU_umary_ALU_5278	6	74295015	74294801	74295200	E112
ALU_umary_ALU_5278	6	74295015	74294801	74295400	E035
ALU_umary_ALU_5278	6	74295015	74294801	74295400	E047
ALU_umary_ALU_5278	6	74295015	74294801	74295400	E048
ALU_umary_ALU_5278	6	74295015	74294801	74295400	E093
ALU_umary_ALU_5278	6	74295015	74294801	74295600	E080
ALU_umary_ALU_5278	6	74295015	74294801	74296400	E098
ALU_umary_ALU_5278	6	74295015	74295001	74295200	E062
ALU_umary_ALU_5278	6	74295015	74295001	74295200	E086
ALU_umary_ALU_5278	6	74295015	74295001	74296200	E099
ALU_umary_ALU_5318	6	80086769	80085401	80088000	E080
ALU_umary_ALU_5363	6	90730315	90729201	90730800	E039
ALU_umary_ALU_5366	6	91125879	91124401	91126000	E115
SVA_umary_SVA_298	6	101194045	101193601	101194200	E066
ALU_umary_ALU_5467	6	110102982	110100001	110103200	E030
ALU_umary_ALU_5504	6	116898686	116897801	116899600	E097
ALU_umary_ALU_5504	6	116898686	116898201	116899200	E066
ALU_umary_ALU_5504	6	116898686	116898201	116899400	E087
ALU_umary_ALU_5509	6	118626162	118624601	118626400	E103
ALU_umary_ALU_5557	6	125421421	125421201	125421600	E041
ALU_umary_ALU_5557	6	125421421	125421201	125422400	E099
ALU_umary_ALU_5557	6	125421421	125421201	125424600	E030
ALU_umary_ALU_5557	6	125421421	125421401	125421600	E031
ALU_umary_ALU_5557	6	125421421	125421401	125421600	E035
ALU_umary_ALU_5557	6	125421421	125421401	125421600	E050
ALU_umary_ALU_5557	6	125421421	125421401	125423200	E111
ALU_umary_ALU_5557	6	125421421	125421401	125423600	E033
ALU_umary_ALU_5557	6	125421421	125421401	125424200	E103
ALU_umary_ALU_5557	6	125421421	125421401	125426000	E076
ALU_umary_ALU_5581	6	129828236	129828201	129828800	E123
ALU_umary_ALU_5588	6	131057586	131051601	131059000	E080
ALU_umary_ALU_5589	6	131113279	131113201	131113600	E097
ALU_umary_ALU_5590	6	131175476	131174401	131175600	E076
ALU_umary_ALU_5590	6	131175476	131175001	131175800	E066
ALU_umary_ALU_5590	6	131175476	131175401	131175600	E103
ALU_umary_ALU_5628	6	139294734	139287201	139301600	E041
ALU_umary_ALU_5628	6	139294734	139287601	139307000	E039
ALU_umary_ALU_5628	6	139294734	139288001	139296600	E038
ALU_umary_ALU_5628	6	139294734	139288001	139306600	E043
ALU_umary_ALU_5628	6	139294734	139290601	139295200	E080
ALU_umary_ALU_5628	6	139294734	139290601	139296800	E037
ALU_umary_ALU_5628	6	139294734	139291001	139295400	E063
ALU_umary_ALU_5628	6	139294734	139291001	139295800	E066
ALU_umary_ALU_5628	6	139294734	139291201	139295600	E076
ALU_umary_ALU_5628	6	139294734	139291201	139296600	E042
ALU_umary_ALU_5628	6	139294734	139291401	139295200	E047
ALU_umary_ALU_5628	6	139294734	139291801	139295400	E078
ALU_umary_ALU_5628	6	139294734	139292001	139296800	E040
ALU_umary_ALU_5628	6	139294734	139292801	139295200	E050
ALU_umary_ALU_5628	6	139294734	139293401	139295800	E087
ALU_umary_ALU_5628	6	139294734	139294001	139295200	E088
ALU_umary_ALU_5628	6	139294734	139294401	139295000	E033
ALU_umary_ALU_5628	6	139294734	139294601	139295200	E048
ALU_umary_ALU_5681	6	148534738	148532601	148535000	E091
SVA_umary_SVA_315	6	153429856	153428801	153431000	E087
ALU_umary_ALU_5716	6	157397700	157396601	157397800	E038
ALU_umary_ALU_5716	6	157397700	157396601	157398000	E032
ALU_umary_ALU_5716	6	157397700	157396801	157398000	E047
ALU_umary_ALU_5716	6	157397700	157396801	157398200	E050
ALU_umary_ALU_5716	6	157397700	157397001	157398000	E087
ALU_umary_ALU_5716	6	157397700	157397001	157398200	E051
ALU_umary_ALU_5716	6	157397700	157397201	157397800	E035
ALU_umary_ALU_5716	6	157397700	157397201	157398000	E042
ALU_umary_ALU_5716	6	157397700	157397201	157398200	E040
ALU_umary_ALU_5716	6	157397700	157397201	157398200	E043
ALU_umary_ALU_5716	6	157397700	157397401	157397800	E076
ALU_umary_ALU_5716	6	157397700	157397401	157398200	E044
ALU_umary_ALU_5716	6	157397700	157397401	157398600	E031
ALU_umary_ALU_5716	6	157397700	157397601	157404600	E041
ALU_umary_ALU_5728	6	159166302	159165401	159166400	E123
ALU_umary_ALU_5746	6	163814230	163812801	163814600	E080
ALU_umary_ALU_5746	6	163814230	163812801	163815400	E063
ALU_umary_ALU_5771	6	170500768	170496801	170502800	E046
L1_umary_LINE1_1448	7	8019027	8011401	8023600	E037
L1_umary_LINE1_1448	7	8019027	8012001	8020000	E040
L1_umary_LINE1_1448	7	8019027	8014001	8019600	E033
L1_umary_LINE1_1448	7	8019027	8017401	8020400	E044
L1_umary_LINE1_1448	7	8019027	8017601	8019600	E066
L1_umary_LINE1_1448	7	8019027	8017801	8021200	E030
L1_umary_LINE1_1448	7	8019027	8018401	8019200	E080
L1_umary_LINE1_1448	7	8019027	8018401	8019600	E039
L1_umary_LINE1_1448	7	8019027	8018401	8020000	E048
L1_umary_LINE1_1448	7	8019027	8018401	8022000	E038
L1_umary_LINE1_1448	7	8019027	8018401	8022600	E041
L1_umary_LINE1_1448	7	8019027	8018601	8019600	E063
L1_umary_LINE1_1448	7	8019027	8018601	8019600	E123
L1_umary_LINE1_1448	7	8019027	8018601	8020000	E047
L1_umary_LINE1_1448	7	8019027	8018601	8020200	E043
L1_umary_LINE1_1448	7	8019027	8018801	8019600	E088
L1_umary_LINE1_1448	7	8019027	8018801	8020000	E042
ALU_umary_ALU_5931	7	29185169	29183601	29185200	E112
SVA_umary_SVA_333	7	29831209	29830801	29831400	E123
ALU_umary_ALU_5957	7	36164937	36163001	36167600	E030
ALU_umary_ALU_5958	7	36252166	36248001	36253400	E030
ALU_umary_ALU_5970	7	38209213	38207401	38210000	E030
ALU_umary_ALU_5970	7	38209213	38207601	38209800	E088
ALU_umary_ALU_5970	7	38209213	38207801	38211200	E029
ALU_umary_ALU_5970	7	38209213	38208401	38210800	E116
ALU_umary_ALU_5970	7	38209213	38208601	38209800	E036
ALU_umary_ALU_5970	7	38209213	38208601	38210000	E051
ALU_umary_ALU_5970	7	38209213	38208801	38209600	E050
ALU_umary_ALU_5975	7	38759715	38759601	38759800	E088
ALU_umary_ALU_5975	7	38759715	38759601	38760000	E030
ALU_umary_ALU_5983	7	39749709	39748601	39750000	E093
ALU_umary_ALU_5983	7	39749709	39748601	39750400	E088
ALU_umary_ALU_5983	7	39749709	39748801	39749800	E076
ALU_umary_ALU_5983	7	39749709	39748801	39749800	E078
ALU_umary_ALU_5983	7	39749709	39749001	39749800	E111
ALU_umary_ALU_5983	7	39749709	39749201	39749800	E035
ALU_umary_ALU_5983	7	39749709	39749201	39749800	E063
ALU_umary_ALU_5983	7	39749709	39749201	39749800	E103
ALU_umary_ALU_5983	7	39749709	39749201	39750200	E116
ALU_umary_ALU_5983	7	39749709	39749401	39749800	E036
ALU_umary_ALU_5983	7	39749709	39749401	39749800	E091
ALU_umary_ALU_5983	7	39749709	39749401	39750200	E050
ALU_umary_ALU_5983	7	39749709	39749401	39750200	E051
ALU_umary_ALU_5983	7	39749709	39749601	39749800	E044
ALU_umary_ALU_5983	7	39749709	39749601	39749800	E096
ALU_umary_ALU_5983	7	39749709	39749601	39750000	E086
ALU_umary_ALU_5983	7	39749709	39749601	39750000	E115
L1_umary_LINE1_1496	7	42529878	42528801	42530800	E111
ALU_umary_ALU_6012	7	47551089	47550001	47554600	E066
ALU_umary_ALU_6012	7	47551089	47550601	47552400	E087
ALU_umary_ALU_6015	7	47832659	47832201	47834400	E063
ALU_umary_ALU_6027	7	50473286	50472201	50483800	E029
ALU_umary_ALU_6027	7	50473286	50472401	50486400	E032
ALU_umary_ALU_6027	7	50473286	50472601	50475400	E042
ALU_umary_ALU_6027	7	50473286	50472801	50473400	E035
ALU_umary_ALU_6027	7	50473286	50472801	50475000	E113
ALU_umary_ALU_6027	7	50473286	50473001	50473800	E051
ALU_umary_ALU_6027	7	50473286	50473001	50475000	E041
ALU_umary_ALU_6027	7	50473286	50473001	50475800	E043
ALU_umary_ALU_6027	7	50473286	50473201	50473600	E050
ALU_umary_ALU_6027	7	50473286	50473201	50475400	E034
ALU_umary_ALU_6118	7	76870796	76869001	76872200	E029
ALU_umary_ALU_6118	7	76870796	76869801	76871600	E124
ALU_umary_ALU_6139	7	80423176	80419001	80424800	E103
ALU_umary_ALU_6139	7	80423176	80422401	80424600	E088
ALU_umary_ALU_6139	7	80423176	80423001	80423200	E097
ALU_umary_ALU_6218	7	95101192	95097801	95102200	E115
ALU_umary_ALU_6218	7	95101192	95100201	95102000	E087
ALU_umary_ALU_6253	7	104895589	104895201	104897400	E093
ALU_umary_ALU_6256	7	105466071	105465801	105466600	E029
ALU_umary_ALU_6256	7	105466071	105465801	105467600	E066
ALU_umary_ALU_6257	7	105564472	105564001	105565000	E034
ALU_umary_ALU_6257	7	105564472	105564001	105566800	E038
ALU_umary_ALU_6257	7	105564472	105564201	105566600	E040
ALU_umary_ALU_6257	7	105564472	105564201	105566600	E041
ALU_umary_ALU_6295	7	111878836	111878601	111879600	E066
ALU_umary_ALU_6295	7	111878836	111878601	111879600	E098
ALU_umary_ALU_6311	7	115865235	115853001	115873400	E048
ALU_umary_ALU_6311	7	115865235	115853401	115873800	E037
ALU_umary_ALU_6311	7	115865235	115853601	115876200	E047
ALU_umary_ALU_6311	7	115865235	115856001	115867200	E038
ALU_umary_ALU_6311	7	115865235	115861401	115865800	E045
ALU_umary_ALU_6311	7	115865235	115863801	115865400	E050
ALU_umary_ALU_6311	7	115865235	115863801	115869200	E076
ALU_umary_ALU_6311	7	115865235	115865001	115866800	E033
ALU_umary_ALU_6311	7	115865235	115865001	115867000	E039
ALU_umary_ALU_6311	7	115865235	115865001	115867000	E044
ALU_umary_ALU_6311	7	115865235	115865001	115873000	E041
ALU_umary_ALU_6311	7	115865235	115865001	115876000	E040
ALU_umary_ALU_6311	7	115865235	115865001	115876200	E043
ALU_umary_ALU_6311	7	115865235	115865201	115865600	E116
ALU_umary_ALU_6311	7	115865235	115865201	115865800	E051
ALU_umary_ALU_6316	7	117356251	117352601	117356600	E115
ALU_umary_ALU_6316	7	117356251	117355801	117356600	E086
ALU_umary_ALU_6352	7	123194557	123193001	123195600	E037
ALU_umary_ALU_6352	7	123194557	123193801	123196600	E039
ALU_umary_ALU_6392	7	129157179	129156401	129157200	E046
ALU_umary_ALU_6442	7	138791612	138790001	138792000	E066
ALU_umary_ALU_6442	7	138791612	138791201	138791800	E103
ALU_umary_ALU_6442	7	138791612	138791601	138792400	E076
ALU_umary_ALU_6444	7	139933413	139931801	139933800	E046
ALU_umary_ALU_6444	7	139933413	139932201	139933800	E030
ALU_umary_ALU_6444	7	139933413	139932201	139934000	E032
ALU_umary_ALU_6444	7	139933413	139932201	139936800	E029
ALU_umary_ALU_6444	7	139933413	139933201	139933800	E116
ALU_umary_ALU_6444	7	139933413	139933401	139934000	E031
ALU_umary_ALU_6455	7	142273449	142272001	142274200	E035
ALU_umary_ALU_6455	7	142273449	142272001	142275800	E051
ALU_umary_ALU_6455	7	142273449	142272001	142276200	E093
ALU_umary_ALU_6455	7	142273449	142272401	142275000	E050
ALU_umary_ALU_6455	7	142273449	142272801	142274200	E036
ALU_umary_ALU_6455	7	142273449	142272801	142274400	E112
ALU_umary_ALU_6455	7	142273449	142273001	142274200	E039
ALU_umary_ALU_6455	7	142273449	142273201	142274200	E037
ALU_umary_ALU_6455	7	142273449	142273401	142274000	E034
ALU_umary_ALU_6455	7	142273449	142273401	142274200	E048
ALU_umary_ALU_6455	7	142273449	142273401	142274200	E063
ALU_umary_ALU_6505	7	154858220	154857801	154858400	E113
ALU_umary_ALU_6548	8	5506286	5503001	5508000	E051
ALU_umary_ALU_6561	8	9012966	9012201	9013000	E066
ALU_umary_ALU_6561	8	9012966	9012601	9013000	E078
ALU_umary_ALU_6563	8	9463649	9463601	9464000	E051
ALU_umary_ALU_6594	8	15399348	15398601	15399600	E033
ALU_umary_ALU_6594	8	15399348	15399001	15399600	E086
ALU_umary_ALU_6594	8	15399348	15399201	15399400	E087
ALU_umary_ALU_6594	8	15399348	15399201	15400000	E080
ALU_umary_ALU_6611	8	19658938	19658601	19659000	E029
ALU_umary_ALU_6611	8	19658938	19658601	19659200	E096
ALU_umary_ALU_6611	8	19658938	19658601	19659200	E124
SVA_umary_SVA_369	8	21879122	21879001	21879400	E034
ALU_umary_ALU_6622	8	22483407	22483001	22483600	E033
ALU_umary_ALU_6622	8	22483407	22483001	22485400	E038
ALU_umary_ALU_6622	8	22483407	22483001	22486200	E034
ALU_umary_ALU_6622	8	22483407	22483201	22483600	E047
ALU_umary_ALU_6622	8	22483407	22483201	22484800	E044
ALU_umary_ALU_6622	8	22483407	22483201	22485600	E041
ALU_umary_ALU_6622	8	22483407	22483401	22483600	E039
ALU_umary_ALU_6622	8	22483407	22483401	22483600	E045
ALU_umary_ALU_6622	8	22483407	22483401	22484800	E037
ALU_umary_ALU_6622	8	22483407	22483401	22485000	E043
ALU_umary_ALU_6622	8	22483407	22483401	22485200	E042
ALU_umary_ALU_6622	8	22483407	22483401	22485200	E048
ALU_umary_ALU_6622	8	22483407	22483401	22485600	E112
ALU_umary_ALU_6622	8	22483407	22483401	22485800	E032
ALU_umary_ALU_6622	8	22483407	22483401	22486600	E093
ALU_umary_ALU_6685	8	38864077	38861801	38865400	E088
ALU_umary_ALU_6685	8	38864077	38864001	38864800	E116
ALU_umary_ALU_6685	8	38864077	38864001	38865200	E029
ALU_umary_ALU_6685	8	38864077	38864001	38865200	E030
ALU_umary_ALU_6700	8	42039906	42035601	42041200	E043
ALU_umary_ALU_6700	8	42039906	42038401	42040400	E037
ALU_umary_ALU_6700	8	42039906	42038401	42041200	E034
ALU_umary_ALU_6700	8	42039906	42038801	42041200	E040
ALU_umary_ALU_6700	8	42039906	42039201	42040800	E042
ALU_umary_ALU_6700	8	42039906	42039601	42040000	E038
ALU_umary_ALU_6700	8	42039906	42039801	42040000	E124
ALU_umary_ALU_6700	8	42039906	42039801	42040200	E032
ALU_umary_ALU_6700	8	42039906	42039801	42041000	E029
ALU_umary_ALU_6700	8	42039906	42039801	42041200	E041
ALU_umary_ALU_6711	8	49612919	49609801	49613200	E080
ALU_umary_ALU_6711	8	49612919	49611201	49613000	E088
ALU_umary_ALU_6711	8	49612919	49611601	49613000	E050
ALU_umary_ALU_6711	8	49612919	49612401	49613000	E051
ALU_umary_ALU_6827	8	74013163	74012401	74013400	E097
ALU_umary_ALU_6828	8	74283383	74282201	74284600	E096
ALU_umary_ALU_6828	8	74283383	74282401	74285000	E091
ALU_umary_ALU_6828	8	74283383	74282801	74283400	E099
ALU_umary_ALU_6828	8	74283383	74283201	74284200	E036
ALU_umary_ALU_6855	8	77867091	77867001	77867200	E116
ALU_umary_ALU_6990	8	103554130	103553001	103554600	E080
ALU_umary_ALU_6990	8	103554130	103553201	103554400	E116
ALU_umary_ALU_6990	8	103554130	103554001	103554400	E093
ALU_umary_ALU_7009	8	107207888	107207201	107208200	E080
ALU_umary_ALU_7039	8	110349310	110347401	110349400	E037
ALU_umary_ALU_7039	8	110349310	110347401	110349800	E039
ALU_umary_ALU_7074	8	115604486	115604201	115606400	E115
L1_umary_LINE1_1734	8	115881781	115880801	115882400	E115
ALU_umary_ALU_7106	8	122731020	122730601	122731200	E115
ALU_umary_ALU_7144	8	128761500	128760201	128762200	E091
ALU_umary_ALU_7145	8	129244941	129242401	129245800	E032
ALU_umary_ALU_7149	8	130270506	130267201	130271400	E115
L1_umary_LINE1_1761	8	131041235	131040201	131042800	E091
ALU_umary_ALU_7166	8	132942724	132934201	132943400	E043
ALU_umary_ALU_7166	8	132942724	132934601	132947000	E041
ALU_umary_ALU_7166	8	132942724	132936001	132944400	E040
ALU_umary_ALU_7166	8	132942724	132939601	132943200	E087
ALU_umary_ALU_7166	8	132942724	132940801	132943400	E076
ALU_umary_ALU_7166	8	132942724	132941201	132945800	E078
ALU_umary_ALU_7166	8	132942724	132941401	132943000	E047
ALU_umary_ALU_7166	8	132942724	132941801	132943200	E048
ALU_umary_ALU_7166	8	132942724	132941801	132943200	E103
ALU_umary_ALU_7166	8	132942724	132942401	132943400	E044
ALU_umary_ALU_7191	8	139325979	139325801	139326400	E029
ALU_umary_ALU_7191	8	139325979	139325801	139326600	E124
ALU_umary_ALU_7196	8	140593332	140593001	140593400	E066
ALU_umary_ALU_7197	8	141048062	141044601	141049200	E050
ALU_umary_ALU_7197	8	141048062	141044601	141049200	E093
ALU_umary_ALU_7197	8	141048062	141044801	141049000	E112
ALU_umary_ALU_7197	8	141048062	141045001	141049400	E030
ALU_umary_ALU_7197	8	141048062	141045201	141048800	E035
ALU_umary_ALU_7197	8	141048062	141047201	141048400	E046
ALU_umary_ALU_7197	8	141048062	141047201	141049000	E034
ALU_umary_ALU_7197	8	141048062	141047201	141049000	E041
ALU_umary_ALU_7197	8	141048062	141047401	141048400	E043
ALU_umary_ALU_7197	8	141048062	141047401	141049200	E047
ALU_umary_ALU_7197	8	141048062	141047601	141048400	E098
ALU_umary_ALU_7197	8	141048062	141047601	141049000	E039
ALU_umary_ALU_7197	8	141048062	141047801	141048200	E036
ALU_umary_ALU_7197	8	141048062	141047801	141049200	E051
ALU_umary_ALU_7199	8	141361289	141359601	141361400	E030
ALU_umary_ALU_7199	8	141361289	141360401	141361600	E050
SVA_umary_SVA_396	8	146253403	146250401	146256000	E080
ALU_umary_ALU_7235	9	4237141	4235401	4237200	E086
ALU_umary_ALU_7241	9	4814222	4813801	4815400	E030
ALU_umary_ALU_7241	9	4814222	4814001	4814400	E116
ALU_umary_ALU_7241	9	4814222	4814201	4816200	E031
L1_umary_LINE1_1781	9	5491418	5491401	5491600	E116
ALU_umary_ALU_7256	9	6780329	6776201	6786200	E039
ALU_umary_ALU_7256	9	6780329	6776201	6786600	E043
ALU_umary_ALU_7256	9	6780329	6776401	6786200	E032
ALU_umary_ALU_7256	9	6780329	6777801	6781200	E093
ALU_umary_ALU_7256	9	6780329	6778801	6786200	E037
ALU_umary_ALU_7256	9	6780329	6779001	6789000	E041
ALU_umary_ALU_7256	9	6780329	6779201	6780600	E038
ALU_umary_ALU_7256	9	6780329	6779201	6780600	E112
ALU_umary_ALU_7256	9	6780329	6779201	6781200	E123
ALU_umary_ALU_7256	9	6780329	6779201	6785400	E046
ALU_umary_ALU_7256	9	6780329	6779401	6780400	E087
ALU_umary_ALU_7256	9	6780329	6779401	6781200	E080
ALU_umary_ALU_7256	9	6780329	6779401	6781800	E098
ALU_umary_ALU_7256	9	6780329	6779401	6782800	E048
ALU_umary_ALU_7256	9	6780329	6779401	6786200	E047
ALU_umary_ALU_7256	9	6780329	6779601	6781200	E078
ALU_umary_ALU_7256	9	6780329	6779601	6787000	E040
ALU_umary_ALU_7256	9	6780329	6780001	6780600	E103
ALU_umary_ALU_7256	9	6780329	6780201	6786000	E034
ALU_umary_ALU_7311	9	16682313	16680601	16684200	E076
ALU_umary_ALU_7311	9	16682313	16681001	16682600	E097
ALU_umary_ALU_7311	9	16682313	16682201	16682800	E087
SVA_umary_SVA_401	9	33130564	33129001	33132800	E099
SVA_umary_SVA_401	9	33130564	33129401	33131000	E050
SVA_umary_SVA_401	9	33130564	33129401	33131000	E051
SVA_umary_SVA_401	9	33130564	33129401	33131400	E047
SVA_umary_SVA_401	9	33130564	33129601	33130600	E035
ALU_umary_ALU_7420	9	37596348	37596201	37597000	E080
L1_umary_LINE1_1833	9	72777422	72774601	72777600	E076
L1_umary_LINE1_1833	9	72777422	72777401	72777800	E097
ALU_umary_ALU_7450	9	73416649	73415801	73418200	E086
ALU_umary_ALU_7455	9	73923722	73923601	73924000	E116
ALU_umary_ALU_7496	9	79451284	79449001	79452600	E103
ALU_umary_ALU_7496	9	79451284	79450801	79451400	E097
L1_umary_LINE1_1859	9	89891682	89889401	89893400	E033
L1_umary_LINE1_1859	9	89891682	89890001	89893400	E047
L1_umary_LINE1_1859	9	89891682	89890001	89895600	E099
L1_umary_LINE1_1859	9	89891682	89890201	89893200	E048
L1_umary_LINE1_1859	9	89891682	89890401	89892400	E046
L1_umary_LINE1_1859	9	89891682	89890401	89893400	E034
L1_umary_LINE1_1859	9	89891682	89890601	89894200	E038
L1_umary_LINE1_1859	9	89891682	89890801	89892200	E093
L1_umary_LINE1_1859	9	89891682	89890801	89896200	E091
L1_umary_LINE1_1859	9	89891682	89891201	89892800	E116
ALU_umary_ALU_7553	9	92443415	92443201	92444400	E044
ALU_umary_ALU_7553	9	92443415	92443201	92446000	E032
ALU_umary_ALU_7553	9	92443415	92443401	92444400	E033
ALU_umary_ALU_7553	9	92443415	92443401	92444400	E034
ALU_umary_ALU_7553	9	92443415	92443401	92444400	E039
ALU_umary_ALU_7553	9	92443415	92443401	92444400	E042
ALU_umary_ALU_7553	9	92443415	92443401	92444400	E043
ALU_umary_ALU_7553	9	92443415	92443401	92444400	E045
ALU_umary_ALU_7553	9	92443415	92443401	92444400	E115
ALU_umary_ALU_7553	9	92443415	92443401	92444400	E116
ALU_umary_ALU_7553	9	92443415	92443401	92444600	E038
ALU_umary_ALU_7553	9	92443415	92443401	92444800	E041
ALU_umary_ALU_7553	9	92443415	92443401	92445000	E040
ALU_umary_ALU_7553	9	92443415	92443401	92445200	E037
ALU_umary_ALU_7553	9	92443415	92443401	92445400	E048
ALU_umary_ALU_7553	9	92443415	92443401	92446200	E035
ALU_umary_ALU_7563	9	95680508	95679201	95680800	E124
ALU_umary_ALU_7563	9	95680508	95679401	95680600	E029
ALU_umary_ALU_7569	9	97314256	97314201	97315200	E066
ALU_umary_ALU_7594	9	102849310	102842001	102850200	E041
ALU_umary_ALU_7594	9	102849310	102842401	102851600	E037
ALU_umary_ALU_7594	9	102849310	102843201	102851800	E043
ALU_umary_ALU_7594	9	102849310	102844001	102851200	E038
ALU_umary_ALU_7594	9	102849310	102844001	102851400	E039
ALU_umary_ALU_7594	9	102849310	102844801	102850000	E042
ALU_umary_ALU_7594	9	102849310	102844801	102851600	E040
ALU_umary_ALU_7594	9	102849310	102847401	102850800	E031
ALU_umary_ALU_7594	9	102849310	102847601	102851000	E032
ALU_umary_ALU_7594	9	102849310	102848401	102849400	E047
ALU_umary_ALU_7594	9	102849310	102848601	102851000	E033
ALU_umary_ALU_7594	9	102849310	102848801	102849800	E051
ALU_umary_ALU_7594	9	102849310	102848801	102849800	E123
ALU_umary_ALU_7594	9	102849310	102848801	102850800	E030
ALU_umary_ALU_7594	9	102849310	102848801	102851000	E050
ALU_umary_ALU_7594	9	102849310	102849001	102850000	E048
ALU_umary_ALU_7594	9	102849310	102849001	102850600	E036
ALU_umary_ALU_7594	9	102849310	102849001	102851000	E035
ALU_umary_ALU_7594	9	102849310	102849201	102850400	E124
ALU_umary_ALU_7606	9	104223875	104223401	104225800	E123
SVA_umary_SVA_419	9	107746901	107743801	107748600	E036
SVA_umary_SVA_419	9	107746901	107743801	107748600	E112
SVA_umary_SVA_419	9	107746901	107743801	107748800	E093
SVA_umary_SVA_419	9	107746901	107744001	107747400	E035
SVA_umary_SVA_419	9	107746901	107744001	107748600	E050
SVA_umary_SVA_419	9	107746901	107744001	107748800	E051
SVA_umary_SVA_419	9	107746901	107744801	107747400	E076
SVA_umary_SVA_419	9	107746901	107745601	107747800	E041
SVA_umary_SVA_419	9	107746901	107745601	107747800	E043
SVA_umary_SVA_419	9	107746901	107745801	107748600	E039
SVA_umary_SVA_419	9	107746901	107746401	107747600	E033
SVA_umary_SVA_419	9	107746901	107746401	107748200	E115
SVA_umary_SVA_419	9	107746901	107746601	107747600	E047
SVA_umary_SVA_419	9	107746901	107746601	107747800	E038
SVA_umary_SVA_419	9	107746901	107746801	107747400	E045
SVA_umary_SVA_419	9	107746901	107746801	107747400	E048
ALU_umary_ALU_7643	9	111912272	111911401	111912400	E123
ALU_umary_ALU_7645	9	112261393	112261201	112261600	E066
ALU_umary_ALU_7645	9	112261393	112261201	112261800	E098
ALU_umary_ALU_7651	9	112908065	112904801	112910800	E035
ALU_umary_ALU_7651	9	112908065	112906201	112911000	E050
ALU_umary_ALU_7651	9	112908065	112906801	112910400	E031
ALU_umary_ALU_7651	9	112908065	112906801	112910600	E051
ALU_umary_ALU_7651	9	112908065	112907201	112908200	E066
ALU_umary_ALU_7651	9	112908065	112907801	112909000	E115
ALU_umary_ALU_7662	9	114869043	114865201	114869800	E032
ALU_umary_ALU_7709	9	128980176	128979201	128981200	E035
ALU_umary_ALU_7709	9	128980176	128979401	128980800	E036
ALU_umary_ALU_7709	9	128980176	128979801	128981600	E051
SVA_umary_SVA_430	9	134289811	134283801	134290000	E037
SVA_umary_SVA_430	9	134289811	134285201	134292800	E043
SVA_umary_SVA_430	9	134289811	134288001	134293000	E041
SVA_umary_SVA_430	9	134289811	134288801	134290000	E045
SVA_umary_SVA_430	9	134289811	134289001	134290000	E044
SVA_umary_SVA_430	9	134289811	134289001	134290200	E033
SVA_umary_SVA_430	9	134289811	134289601	134291800	E034
SVA_umary_SVA_430	9	134289811	134289801	134290000	E123
SVA_umary_SVA_430	9	134289811	134289801	134291400	E112
ALU_umary_ALU_7750	10	3569025	3567401	3572000	E099
ALU_umary_ALU_7750	10	3569025	3567801	3569600	E076
ALU_umary_ALU_7750	10	3569025	3568201	3569400	E103
ALU_umary_ALU_7750	10	3569025	3568601	3572200	E063
ALU_umary_ALU_7782	10	10135369	10134601	10135400	E088
ALU_umary_ALU_7782	10	10135369	10134601	10135400	E097
SVA_umary_SVA_438	10	17712792	17709401	17713600	E037
SVA_umary_SVA_438	10	17712792	17709401	17716400	E050
SVA_umary_SVA_438	10	17712792	17709601	17714800	E041
SVA_umary_SVA_438	10	17712792	17711601	17716600	E051
SVA_umary_SVA_438	10	17712792	17711801	17716000	E040
SVA_umary_SVA_438	10	17712792	17712201	17712800	E045
SVA_umary_SVA_438	10	17712792	17712601	17714000	E044
ALU_umary_ALU_7926	10	43250102	43250001	43250400	E066
SVA_umary_SVA_452	10	70973334	70973201	70976800	E080
ALU_umary_ALU_8076	10	71610175	71610001	71610600	E086
ALU_umary_ALU_8080	10	72983533	72981801	72984200	E123
ALU_umary_ALU_8081	10	73193547	73193201	73194000	E097
ALU_umary_ALU_8081	10	73193547	73193401	73195600	E046
ALU_umary_ALU_8094	10	77229069	77228001	77231200	E099
ALU_umary_ALU_8094	10	77229069	77228001	77232800	E029
ALU_umary_ALU_8094	10	77229069	77228201	77230400	E113
ALU_umary_ALU_8094	10	77229069	77228201	77230800	E080
ALU_umary_ALU_8094	10	77229069	77228201	77230800	E097
ALU_umary_ALU_8094	10	77229069	77228201	77231200	E091
ALU_umary_ALU_8094	10	77229069	77228201	77231400	E078
ALU_umary_ALU_8094	10	77229069	77228201	77232600	E063
ALU_umary_ALU_8094	10	77229069	77228401	77229600	E051
ALU_umary_ALU_8094	10	77229069	77228401	77229800	E036
ALU_umary_ALU_8094	10	77229069	77228401	77230200	E088
ALU_umary_ALU_8094	10	77229069	77228401	77230200	E096
ALU_umary_ALU_8094	10	77229069	77228401	77231400	E076
ALU_umary_ALU_8094	10	77229069	77228601	77229400	E050
ALU_umary_ALU_8094	10	77229069	77228601	77229600	E030
ALU_umary_ALU_8094	10	77229069	77228601	77229800	E103
ALU_umary_ALU_8094	10	77229069	77228601	77230600	E111
ALU_umary_ALU_8116	10	85917628	85917201	85919400	E030
ALU_umary_ALU_8116	10	85917628	85917601	85917800	E096
ALU_umary_ALU_8133	10	88513427	88512201	88514000	E086
ALU_umary_ALU_8133	10	88513427	88512201	88514200	E111
ALU_umary_ALU_8133	10	88513427	88512201	88514800	E103
ALU_umary_ALU_8133	10	88513427	88512401	88513600	E032
ALU_umary_ALU_8133	10	88513427	88512401	88513600	E076
ALU_umary_ALU_8133	10	88513427	88512401	88515000	E088
ALU_umary_ALU_8133	10	88513427	88513401	88514800	E116
ALU_umary_ALU_8138	10	89415446	89413801	89418800	E066
ALU_umary_ALU_8168	10	94571333	94569601	94571600	E032
ALU_umary_ALU_8168	10	94571333	94570601	94572000	E031
ALU_umary_ALU_8168	10	94571333	94571001	94571800	E116
ALU_umary_ALU_8202	10	105343538	105342801	105343600	E037
ALU_umary_ALU_8202	10	105343538	105343001	105343600	E038
ALU_umary_ALU_8202	10	105343538	105343001	105343600	E039
ALU_umary_ALU_8202	10	105343538	105343001	105343600	E043
ALU_umary_ALU_8202	10	105343538	105343001	105343600	E048
ALU_umary_ALU_8202	10	105343538	105343201	105343600	E034
ALU_umary_ALU_8202	10	105343538	105343201	105343600	E040
ALU_umary_ALU_8202	10	105343538	105343201	105343600	E042
ALU_umary_ALU_8202	10	105343538	105343201	105343600	E045
ALU_umary_ALU_8202	10	105343538	105343201	105343600	E047
ALU_umary_ALU_8202	10	105343538	105343201	105343600	E112
ALU_umary_ALU_8202	10	105343538	105343201	105343800	E046
ALU_umary_ALU_8202	10	105343538	105343401	105343600	E033
ALU_umary_ALU_8203	10	105817214	105817001	105818000	E030
ALU_umary_ALU_8222	10	108991284	108990801	108992400	E050
ALU_umary_ALU_8222	10	108991284	108991201	108992400	E051
ALU_umary_ALU_8232	10	112010768	112009801	112012400	E041
ALU_umary_ALU_8232	10	112010768	112010001	112010800	E116
L1_umary_LINE1_2023	10	112177753	112172001	112177800	E046
L1_umary_LINE1_2023	10	112177753	112175201	112177800	E051
L1_umary_LINE1_2023	10	112177753	112176601	112177800	E113
L1_umary_LINE1_2023	10	112177753	112177401	112177800	E036
ALU_umary_ALU_8239	10	114073874	114069401	114074600	E066
ALU_umary_ALU_8239	10	114073874	114073801	114074200	E050
ALU_umary_ALU_8281	10	121040680	121037401	121040800	E080
ALU_umary_ALU_8281	10	121040680	121037601	121051000	E096
ALU_umary_ALU_8281	10	121040680	121037601	121052000	E113
ALU_umary_ALU_8281	10	121040680	121037801	121042200	E091
ALU_umary_ALU_8281	10	121040680	121038801	121045000	E039
ALU_umary_ALU_8281	10	121040680	121039201	121051000	E097
ALU_umary_ALU_8281	10	121040680	121039401	121040800	E111
ALU_umary_ALU_8281	10	121040680	121039601	121040800	E063
ALU_umary_ALU_8281	10	121040680	121039601	121041200	E043
ALU_umary_ALU_8281	10	121040680	121039601	121045000	E038
ALU_umary_ALU_8281	10	121040680	121039801	121040800	E048
ALU_umary_ALU_8281	10	121040680	121039801	121040800	E123
ALU_umary_ALU_8281	10	121040680	121039801	121044800	E041
ALU_umary_ALU_8281	10	121040680	121039801	121045400	E037
ALU_umary_ALU_8281	10	121040680	121040001	121040800	E044
ALU_umary_ALU_8281	10	121040680	121040001	121041000	E029
ALU_umary_ALU_8281	10	121040680	121040001	121041600	E078
ALU_umary_ALU_8281	10	121040680	121040201	121040800	E030
ALU_umary_ALU_8281	10	121040680	121040401	121041200	E034
ALU_umary_ALU_8281	10	121040680	121040401	121041400	E031
ALU_umary_ALU_8281	10	121040680	121040401	121046600	E093
ALU_umary_ALU_8281	10	121040680	121040601	121040800	E103
ALU_umary_ALU_8281	10	121040680	121040601	121041000	E076
ALU_umary_ALU_8308	10	129190306	129190001	129191800	E097
ALU_umary_ALU_8308	10	129190306	129190001	129193200	E088
ALU_umary_ALU_8371	11	8887317	8887001	8890200	E088
ALU_umary_ALU_8378	11	10637493	10637401	10641400	E029
ALU_umary_ALU_8409	11	18280217	18278401	18280600	E066
ALU_umary_ALU_8468	11	26601649	26600201	26602800	E088
ALU_umary_ALU_8489	11	32388079	32387801	32388600	E097
ALU_umary_ALU_8493	11	33235105	33233601	33237000	E029
ALU_umary_ALU_8493	11	33235105	33233601	33237000	E030
ALU_umary_ALU_8493	11	33235105	33233801	33235200	E124
ALU_umary_ALU_8493	11	33235105	33234201	33235600	E031
ALU_umary_ALU_8606	11	60293400	60293401	60295000	E088
ALU_umary_ALU_8609	11	61145214	61144001	61147000	E080
ALU_umary_ALU_8609	11	61145214	61144401	61148400	E091
ALU_umary_ALU_8634	11	72320922	72318801	72321200	E113
ALU_umary_ALU_8634	11	72320922	72319601	72321400	E080
ALU_umary_ALU_8639	11	73562793	73562201	73562800	E036
ALU_umary_ALU_8639	11	73562793	73562201	73562800	E050
ALU_umary_ALU_8639	11	73562793	73562201	73563000	E029
ALU_umary_ALU_8639	11	73562793	73562401	73562800	E051
ALU_umary_ALU_8643	11	73981553	73978201	73982000	E093
ALU_umary_ALU_8643	11	73981553	73979201	73982000	E033
ALU_umary_ALU_8643	11	73981553	73980601	73981600	E115
ALU_umary_ALU_8650	11	76990585	76989201	76990600	E066
ALU_umary_ALU_8650	11	76990585	76989201	76991200	E036
ALU_umary_ALU_8650	11	76990585	76989601	76990600	E124
ALU_umary_ALU_8650	11	76990585	76990001	76990600	E080
ALU_umary_ALU_8700	11	86195336	86194001	86196000	E076
ALU_umary_ALU_8700	11	86195336	86194401	86196400	E080
ALU_umary_ALU_8700	11	86195336	86194801	86196000	E123
ALU_umary_ALU_8700	11	86195336	86194801	86196600	E063
ALU_umary_ALU_8700	11	86195336	86194801	86196600	E097
ALU_umary_ALU_8700	11	86195336	86194801	86196600	E111
ALU_umary_ALU_8717	11	88908952	88908601	88909200	E115
ALU_umary_ALU_8730	11	90530723	90530401	90531000	E087
ALU_umary_ALU_8788	11	100781393	100781201	100781400	E116
ALU_umary_ALU_8788	11	100781393	100781201	100782600	E032
ALU_umary_ALU_8789	11	100855118	100855001	100855600	E031
ALU_umary_ALU_8792	11	102169772	102169401	102172400	E032
ALU_umary_ALU_8793	11	102348326	102346801	102348400	E043
ALU_umary_ALU_8793	11	102348326	102346801	102350000	E039
ALU_umary_ALU_8793	11	102348326	102346801	102350400	E041
ALU_umary_ALU_8793	11	102348326	102346801	102350600	E033
ALU_umary_ALU_8793	11	102348326	102347001	102348400	E038
ALU_umary_ALU_8793	11	102348326	102347001	102348400	E047
ALU_umary_ALU_8793	11	102348326	102347001	102348600	E048
ALU_umary_ALU_8793	11	102348326	102347001	102348800	E112
ALU_umary_ALU_8793	11	102348326	102347401	102348400	E088
ALU_umary_ALU_8793	11	102348326	102348001	102348800	E123
ALU_umary_ALU_8804	11	103792604	103790401	103793800	E099
ALU_umary_ALU_8837	11	110276938	110275801	110277800	E091
L1_umary_LINE1_2191	11	112084617	112080601	112087800	E066
L1_umary_LINE1_2191	11	112084617	112082601	112085600	E030
L1_umary_LINE1_2191	11	112084617	112083001	112085000	E080
L1_umary_LINE1_2191	11	112084617	112084401	112085000	E091
SVA_umary_SVA_526	11	125458962	125458401	125459200	E123
SVA_umary_SVA_526	11	125458962	125458401	125459400	E116
ALU_umary_ALU_8913	11	129759556	129758001	129760600	E037
ALU_umary_ALU_8913	11	129759556	129758401	129760000	E040
ALU_umary_ALU_8913	11	129759556	129758401	129760200	E047
ALU_umary_ALU_8913	11	129759556	129758601	129760400	E038
ALU_umary_ALU_8913	11	129759556	129759401	129760000	E048
ALU_umary_ALU_8913	11	129759556	129759401	129760400	E039
ALU_umary_ALU_8940	12	1057146	1055801	1057200	E115
ALU_umary_ALU_8940	12	1057146	1056001	1057800	E034
ALU_umary_ALU_8940	12	1057146	1056801	1057600	E050
ALU_umary_ALU_8940	12	1057146	1057001	1057400	E036
ALU_umary_ALU_8940	12	1057146	1057001	1057400	E051
ALU_umary_ALU_8940	12	1057146	1057001	1057400	E078
ALU_umary_ALU_8940	12	1057146	1057001	1057800	E035
ALU_umary_ALU_8940	12	1057146	1057001	1058000	E038
ALU_umary_ALU_8951	12	2089856	2082401	2091200	E103
ALU_umary_ALU_8956	12	4742915	4742601	4743000	E030
ALU_umary_ALU_8960	12	4843854	4843801	4844200	E066
ALU_umary_ALU_8971	12	7059242	7056201	7059800	E046
ALU_umary_ALU_8971	12	7059242	7056401	7059800	E051
ALU_umary_ALU_8971	12	7059242	7058001	7059600	E036
ALU_umary_ALU_8971	12	7059242	7058201	7059800	E050
ALU_umary_ALU_8971	12	7059242	7058201	7059800	E062
ALU_umary_ALU_8971	12	7059242	7058201	7060000	E035
ALU_umary_ALU_8971	12	7059242	7058201	7060000	E093
ALU_umary_ALU_8971	12	7059242	7058201	7060600	E080
ALU_umary_ALU_8971	12	7059242	7058601	7059600	E037
ALU_umary_ALU_8971	12	7059242	7058601	7059600	E045
ALU_umary_ALU_8971	12	7059242	7058601	7059800	E029
ALU_umary_ALU_8971	12	7059242	7058601	7060000	E032
ALU_umary_ALU_8971	12	7059242	7058801	7059600	E031
ALU_umary_ALU_8971	12	7059242	7058801	7059600	E034
ALU_umary_ALU_8971	12	7059242	7058801	7059600	E040
ALU_umary_ALU_8971	12	7059242	7058801	7059600	E047
ALU_umary_ALU_8971	12	7059242	7058801	7059600	E048
ALU_umary_ALU_8971	12	7059242	7059001	7059400	E038
ALU_umary_ALU_8971	12	7059242	7059001	7059400	E043
ALU_umary_ALU_8971	12	7059242	7059001	7059400	E044
ALU_umary_ALU_8971	12	7059242	7059001	7059400	E124
ALU_umary_ALU_8971	12	7059242	7059001	7059600	E039
ALU_umary_ALU_8971	12	7059242	7059001	7059600	E042
ALU_umary_ALU_8982	12	7830054	7827001	7831200	E035
ALU_umary_ALU_8982	12	7830054	7827001	7832600	E050
ALU_umary_ALU_8982	12	7830054	7827201	7830400	E032
ALU_umary_ALU_8982	12	7830054	7827201	7832600	E036
ALU_umary_ALU_8982	12	7830054	7829601	7830400	E116
ALU_umary_ALU_8982	12	7830054	7829801	7830200	E040
ALU_umary_ALU_8982	12	7830054	7829801	7830600	E123
ALU_umary_ALU_8982	12	7830054	7830001	7830400	E037
ALU_umary_ALU_8982	12	7830054	7830001	7830400	E051
ALU_umary_ALU_8988	12	9871162	9858001	9872200	E032
ALU_umary_ALU_8988	12	9871162	9871001	9874000	E031
ALU_umary_ALU_8992	12	10234202	10232401	10235400	E030
ALU_umary_ALU_8992	12	10234202	10232601	10235600	E124
ALU_umary_ALU_8992	12	10234202	10232601	10235800	E029
ALU_umary_ALU_9005	12	12609795	12609001	12611200	E080
ALU_umary_ALU_9005	12	12609795	12609001	12611400	E041
ALU_umary_ALU_9005	12	12609795	12609201	12610000	E116
ALU_umary_ALU_9005	12	12609795	12609201	12610200	E029
ALU_umary_ALU_9005	12	12609795	12609201	12610600	E062
ALU_umary_ALU_9005	12	12609795	12609401	12609800	E042
ALU_umary_ALU_9005	12	12609795	12609401	12610200	E043
ALU_umary_ALU_9005	12	12609795	12609401	12611200	E037
ALU_umary_ALU_9005	12	12609795	12609601	12610200	E030
SVA_umary_SVA_536	12	14323416	14323401	14326200	E031
ALU_umary_ALU_9019	12	15104647	15101001	15106000	E099
ALU_umary_ALU_9019	12	15104647	15103401	15105800	E063
ALU_umary_ALU_9019	12	15104647	15103601	15105800	E078
ALU_umary_ALU_9019	12	15104647	15103801	15105800	E091
ALU_umary_ALU_9019	12	15104647	15103801	15105800	E113
ALU_umary_ALU_9019	12	15104647	15103801	15106000	E103
ALU_umary_ALU_9019	12	15104647	15104201	15104800	E048
ALU_umary_ALU_9019	12	15104647	15104401	15105000	E096
ALU_umary_ALU_9019	12	15104647	15104601	15105800	E080
ALU_umary_ALU_9100	12	27864811	27864401	27867000	E113
ALU_umary_ALU_9100	12	27864811	27864601	27865200	E046
ALU_umary_ALU_9100	12	27864811	27864601	27865600	E032
ALU_umary_ALU_9100	12	27864811	27864601	27865600	E047
ALU_umary_ALU_9100	12	27864811	27864601	27865800	E029
ALU_umary_ALU_9100	12	27864811	27864601	27866000	E040
ALU_umary_ALU_9100	12	27864811	27864601	27866600	E034
ALU_umary_ALU_9100	12	27864811	27864801	27865200	E031
ALU_umary_ALU_9100	12	27864811	27864801	27865200	E091
ALU_umary_ALU_9100	12	27864811	27864801	27865400	E063
ALU_umary_ALU_9100	12	27864811	27864801	27865400	E088
ALU_umary_ALU_9100	12	27864811	27864801	27865400	E099
ALU_umary_ALU_9100	12	27864811	27864801	27865600	E038
ALU_umary_ALU_9100	12	27864811	27864801	27865600	E039
ALU_umary_ALU_9100	12	27864811	27864801	27865800	E043
ALU_umary_ALU_9100	12	27864811	27864801	27865800	E076
ALU_umary_ALU_9100	12	27864811	27864801	27865800	E080
ALU_umary_ALU_9100	12	27864811	27864801	27865800	E097
ALU_umary_ALU_9100	12	27864811	27864801	27866200	E037
ALU_umary_ALU_9106	12	28289000	28286001	28289000	E123
ALU_umary_ALU_9192	12	46046309	46044801	46047200	E066
ALU_umary_ALU_9215	12	52813695	52813201	52816200	E099
ALU_umary_ALU_9234	12	58359071	58357801	58360000	E115
ALU_umary_ALU_9291	12	67011588	67009401	67015400	E115
ALU_umary_ALU_9291	12	67011588	67009601	67015400	E116
ALU_umary_ALU_9458	12	98884581	98883801	98884600	E080
ALU_umary_ALU_9458	12	98884581	98884201	98884800	E066
ALU_umary_ALU_9458	12	98884581	98884201	98885200	E029
ALU_umary_ALU_9458	12	98884581	98884201	98885200	E103
ALU_umary_ALU_9458	12	98884581	98884401	98884600	E033
ALU_umary_ALU_9458	12	98884581	98884401	98884600	E039
ALU_umary_ALU_9458	12	98884581	98884401	98884600	E063
ALU_umary_ALU_9458	12	98884581	98884401	98884600	E098
ALU_umary_ALU_9458	12	98884581	98884401	98885000	E048
ALU_umary_ALU_9458	12	98884581	98884401	98885000	E093
ALU_umary_ALU_9458	12	98884581	98884401	98885200	E034
ALU_umary_ALU_9458	12	98884581	98884401	98885200	E091
ALU_umary_ALU_9458	12	98884581	98884401	98885200	E099
ALU_umary_ALU_9458	12	98884581	98884401	98885400	E031
ALU_umary_ALU_9465	12	99781652	99781401	99783800	E088
L1_umary_LINE1_2366	12	118186938	118186601	118187600	E080
SVA_umary_SVA_556	12	124066480	124065801	124067400	E030
ALU_umary_ALU_9553	12	124557870	124557601	124558000	E046
ALU_umary_ALU_9553	12	124557870	124557601	124558200	E093
ALU_umary_ALU_9553	12	124557870	124557601	124558400	E088
ALU_umary_ALU_9553	12	124557870	124557601	124558800	E091
ALU_umary_ALU_9553	12	124557870	124557801	124558200	E051
ALU_umary_ALU_9553	12	124557870	124557801	124559400	E099
ALU_umary_ALU_9587	12	133183488	133181801	133185600	E066
ALU_umary_ALU_9605	13	22188494	22188401	22188600	E086
ALU_umary_ALU_9644	13	27050029	27048001	27050400	E091
ALU_umary_ALU_9644	13	27050029	27049401	27051800	E099
ALU_umary_ALU_9644	13	27050029	27049601	27050200	E080
ALU_umary_ALU_9644	13	27050029	27049801	27050200	E096
ALU_umary_ALU_9644	13	27050029	27050001	27050200	E051
ALU_umary_ALU_9644	13	27050029	27050001	27050400	E039
ALU_umary_ALU_9644	13	27050029	27050001	27050600	E097
ALU_umary_ALU_9644	13	27050029	27050001	27051000	E066
ALU_umary_ALU_9644	13	27050029	27050001	27051400	E046
SVA_umary_SVA_565	13	32328983	32328601	32329400	E029
ALU_umary_ALU_9683	13	34738966	34737201	34743000	E087
ALU_umary_ALU_9726	13	42726801	42726201	42727200	E116
ALU_umary_ALU_9748	13	46647748	46647201	46648200	E116
ALU_umary_ALU_9763	13	48792420	48791401	48793000	E041
ALU_umary_ALU_9763	13	48792420	48791401	48794000	E039
ALU_umary_ALU_9763	13	48792420	48791801	48794000	E038
ALU_umary_ALU_9771	13	49536621	49536401	49536800	E123
ALU_umary_ALU_9820	13	59377684	59377401	59379000	E035
ALU_umary_ALU_9820	13	59377684	59377401	59379400	E050
ALU_umary_ALU_9820	13	59377684	59377401	59379400	E051
L1_umary_LINE1_2451	13	74613221	74609201	74618000	E043
L1_umary_LINE1_2451	13	74613221	74610001	74617400	E040
L1_umary_LINE1_2451	13	74613221	74610201	74618600	E041
L1_umary_LINE1_2451	13	74613221	74612001	74613400	E044
L1_umary_LINE1_2451	13	74613221	74612001	74615400	E045
L1_umary_LINE1_2451	13	74613221	74612001	74617000	E039
L1_umary_LINE1_2451	13	74613221	74612401	74620200	E037
ALU_umary_ALU_9933	13	76280060	76277601	76280400	E099
ALU_umary_ALU_9933	13	76280060	76277801	76280400	E088
ALU_umary_ALU_9933	13	76280060	76279401	76280400	E041
ALU_umary_ALU_9933	13	76280060	76279401	76280400	E087
ALU_umary_ALU_9933	13	76280060	76280001	76280400	E098
ALU_umary_ALU_9933	13	76280060	76280001	76280600	E091
ALU_umary_ALU_10010	13	90038686	90038601	90039400	E051
ALU_umary_ALU_10010	13	90038686	90038601	90039800	E050
ALU_umary_ALU_10011	13	90321200	90321201	90321800	E080
ALU_umary_ALU_10048	13	95249517	95249201	95249800	E115
ALU_umary_ALU_10059	13	98803314	98803001	98803600	E076
ALU_umary_ALU_10064	13	100082627	100081801	100084800	E032
ALU_umary_ALU_10064	13	100082627	100082201	100082800	E116
ALU_umary_ALU_10110	13	111076811	111071401	111078400	E091
ALU_umary_ALU_10113	13	111326767	111326601	111327000	E032
ALU_umary_ALU_10125	13	114882021	114880801	114883400	E098
ALU_umary_ALU_10125	13	114882021	114881401	114882400	E038
ALU_umary_ALU_10125	13	114882021	114881401	114882400	E124
ALU_umary_ALU_10125	13	114882021	114881801	114882400	E037
ALU_umary_ALU_10125	13	114882021	114882001	114884600	E041
ALU_umary_ALU_10132	14	20950451	20946001	20951600	E037
ALU_umary_ALU_10132	14	20950451	20946801	20951400	E042
ALU_umary_ALU_10132	14	20950451	20948201	20952200	E041
ALU_umary_ALU_10132	14	20950451	20949401	20950600	E040
ALU_umary_ALU_10132	14	20950451	20949801	20952200	E039
ALU_umary_ALU_10152	14	25581763	25577801	25582600	E099
ALU_umary_ALU_10183	14	31444309	31439001	31445800	E076
ALU_umary_ALU_10183	14	31444309	31442001	31446400	E066
ALU_umary_ALU_10183	14	31444309	31442201	31445000	E041
ALU_umary_ALU_10183	14	31444309	31442201	31445800	E063
ALU_umary_ALU_10183	14	31444309	31443801	31444400	E043
ALU_umary_ALU_10201	14	34952485	34951201	34952600	E030
SVA_umary_SVA_593	14	35844747	35842001	35846000	E091
SVA_umary_SVA_593	14	35844747	35843001	35846000	E029
SVA_umary_SVA_593	14	35844747	35843401	35845200	E050
SVA_umary_SVA_593	14	35844747	35844001	35846000	E030
SVA_umary_SVA_593	14	35844747	35844001	35846000	E051
SVA_umary_SVA_593	14	35844747	35844201	35846000	E124
SVA_umary_SVA_593	14	35844747	35844601	35846200	E123
ALU_umary_ALU_10236	14	40592398	40591201	40594000	E086
ALU_umary_ALU_10236	14	40592398	40591801	40593800	E076
ALU_umary_ALU_10299	14	51432094	51428801	51432600	E103
ALU_umary_ALU_10299	14	51432094	51429001	51432200	E088
ALU_umary_ALU_10299	14	51432094	51429601	51432800	E099
ALU_umary_ALU_10299	14	51432094	51430801	51432600	E050
ALU_umary_ALU_10299	14	51432094	51430801	51432600	E051
ALU_umary_ALU_10299	14	51432094	51431201	51432400	E080
ALU_umary_ALU_10299	14	51432094	51431201	51432400	E111
ALU_umary_ALU_10299	14	51432094	51431801	51432600	E098
ALU_umary_ALU_10299	14	51432094	51431801	51434200	E030
ALU_umary_ALU_10299	14	51432094	51432001	51432400	E091
ALU_umary_ALU_10309	14	52643767	52639801	52644800	E047
ALU_umary_ALU_10309	14	52643767	52640601	52645600	E046
ALU_umary_ALU_10309	14	52643767	52640801	52644800	E032
ALU_umary_ALU_10309	14	52643767	52641401	52644200	E042
ALU_umary_ALU_10309	14	52643767	52641801	52644800	E041
ALU_umary_ALU_10309	14	52643767	52642601	52643800	E112
ALU_umary_ALU_10309	14	52643767	52643201	52644200	E033
ALU_umary_ALU_10309	14	52643767	52643201	52644400	E040
ALU_umary_ALU_10309	14	52643767	52643201	52644400	E043
ALU_umary_ALU_10309	14	52643767	52643201	52644800	E048
ALU_umary_ALU_10309	14	52643767	52643401	52644400	E031
ALU_umary_ALU_10309	14	52643767	52643401	52644800	E038
ALU_umary_ALU_10309	14	52643767	52643601	52645000	E037
ALU_umary_ALU_10309	14	52643767	52643601	52645600	E034
ALU_umary_ALU_10325	14	55795871	55792601	55798800	E037
ALU_umary_ALU_10325	14	55795871	55792601	55799000	E043
ALU_umary_ALU_10325	14	55795871	55795001	55798400	E041
ALU_umary_ALU_10325	14	55795871	55795401	55796200	E038
ALU_umary_ALU_10328	14	56437925	56437601	56439000	E086
ALU_umary_ALU_10329	14	56606684	56595601	56607000	E036
ALU_umary_ALU_10329	14	56606684	56597201	56607200	E115
ALU_umary_ALU_10329	14	56606684	56600001	56607800	E035
ALU_umary_ALU_10329	14	56606684	56601001	56607800	E050
ALU_umary_ALU_10329	14	56606684	56606601	56606800	E041
ALU_umary_ALU_10329	14	56606684	56606601	56608200	E051
L1_umary_LINE1_2571	14	59220402	59214801	59220800	E050
L1_umary_LINE1_2571	14	59220402	59215601	59220600	E080
L1_umary_LINE1_2571	14	59220402	59218401	59220800	E036
L1_umary_LINE1_2571	14	59220402	59218601	59220600	E029
L1_umary_LINE1_2571	14	59220402	59218601	59223200	E088
L1_umary_LINE1_2571	14	59220402	59219401	59220800	E035
L1_umary_LINE1_2571	14	59220402	59219801	59221000	E066
L1_umary_LINE1_2571	14	59220402	59220401	59220600	E098
L1_umary_LINE1_2571	14	59220402	59220401	59220600	E124
ALU_umary_ALU_10351	14	60741400	60737601	60741400	E039
ALU_umary_ALU_10351	14	60741400	60737601	60741600	E037
ALU_umary_ALU_10351	14	60741400	60737601	60742600	E041
ALU_umary_ALU_10351	14	60741400	60737801	60743800	E043
ALU_umary_ALU_10351	14	60741400	60739401	60741600	E044
ALU_umary_ALU_10351	14	60741400	60739601	60741400	E030
ALU_umary_ALU_10351	14	60741400	60739801	60741400	E047
ALU_umary_ALU_10351	14	60741400	60740001	60741400	E063
ALU_umary_ALU_10351	14	60741400	60740201	60741400	E116
ALU_umary_ALU_10351	14	60741400	60740401	60741600	E031
ALU_umary_ALU_10351	14	60741400	60740401	60741600	E050
ALU_umary_ALU_10351	14	60741400	60740601	60741400	E123
ALU_umary_ALU_10396	14	74186546	74186001	74186600	E086
ALU_umary_ALU_10488	14	91185194	91180201	91186000	E091
ALU_umary_ALU_10488	14	91185194	91184001	91185200	E086
ALU_umary_ALU_10488	14	91185194	91184001	91185200	E088
ALU_umary_ALU_10504	14	95024621	95024601	95027200	E098
ALU_umary_ALU_10537	14	106756949	106755801	106761400	E051
ALU_umary_ALU_10537	14	106756949	106756401	106761400	E050
ALU_umary_ALU_10537	14	106756949	106756601	106760200	E115
ALU_umary_ALU_10537	14	106756949	106756801	106758200	E038
ALU_umary_ALU_10537	14	106756949	106756801	106759200	E033
ALU_umary_ALU_10537	14	106756949	106756801	106759600	E035
ALU_umary_ALU_10622	15	35473633	35473201	35475600	E116
ALU_umary_ALU_10622	15	35473633	35473401	35474000	E080
ALU_umary_ALU_10653	15	41039885	41039001	41040800	E030
ALU_umary_ALU_10654	15	41100332	41100201	41100800	E113
ALU_umary_ALU_10670	15	45569912	45569601	45570000	E086
ALU_umary_ALU_10749	15	59169388	59168601	59169400	E050
L1_umary_LINE1_2659	15	61328974	61323601	61331600	E076
L1_umary_LINE1_2659	15	61328974	61323801	61329400	E103
L1_umary_LINE1_2659	15	61328974	61325201	61330200	E088
L1_umary_LINE1_2659	15	61328974	61326201	61331800	E029
L1_umary_LINE1_2659	15	61328974	61326401	61329600	E086
L1_umary_LINE1_2659	15	61328974	61327601	61331800	E097
ALU_umary_ALU_10769	15	63287086	63286601	63287800	E098
ALU_umary_ALU_10769	15	63287086	63286801	63287800	E091
ALU_umary_ALU_10769	15	63287086	63286801	63288000	E080
ALU_umary_ALU_10769	15	63287086	63287001	63288000	E099
ALU_umary_ALU_10778	15	66513960	66513801	66514000	E113
ALU_umary_ALU_10781	15	67294860	67294601	67295200	E029
ALU_umary_ALU_10781	15	67294860	67294801	67295000	E124
SVA_umary_SVA_640	15	70839579	70838201	70840000	E041
ALU_umary_ALU_10812	15	73983319	73979001	73985400	E063
ALU_umary_ALU_10812	15	73983319	73983201	73984600	E099
ALU_umary_ALU_10819	15	76826019	76819401	76828400	E030
ALU_umary_ALU_10819	15	76826019	76825001	76826800	E124
ALU_umary_ALU_10819	15	76826019	76825201	76826800	E087
ALU_umary_ALU_10819	15	76826019	76825401	76826600	E029
ALU_umary_ALU_10819	15	76826019	76826001	76826800	E078
ALU_umary_ALU_10819	15	76826019	76826001	76826800	E088
ALU_umary_ALU_10824	15	77761597	77761201	77761600	E087
ALU_umary_ALU_10855	15	86224963	86224801	86225000	E087
ALU_umary_ALU_10885	15	92573054	92570601	92574200	E063
ALU_umary_ALU_10885	15	92573054	92570801	92573800	E088
ALU_umary_ALU_10885	15	92573054	92570801	92574000	E097
ALU_umary_ALU_10885	15	92573054	92572601	92574200	E111
ALU_umary_ALU_10885	15	92573054	92573001	92573200	E042
ALU_umary_ALU_10885	15	92573054	92573001	92573400	E113
ALU_umary_ALU_10888	15	93372761	93372401	93374400	E031
ALU_umary_ALU_10888	15	93372761	93372401	93374600	E032
ALU_umary_ALU_10888	15	93372761	93372601	93374400	E036
ALU_umary_ALU_10888	15	93372761	93372601	93374400	E124
ALU_umary_ALU_10888	15	93372761	93372601	93374800	E050
ALU_umary_ALU_10888	15	93372761	93372601	93375200	E035
ALU_umary_ALU_10896	15	94715743	94711601	94716000	E030
ALU_umary_ALU_10896	15	94715743	94715401	94715800	E124
ALU_umary_ALU_10896	15	94715743	94715601	94718800	E029
ALU_umary_ALU_10896	15	94715743	94715601	94719000	E050
ALU_umary_ALU_10918	15	99630150	99630001	99630200	E116
ALU_umary_ALU_10963	16	11086408	11085201	11087200	E091
ALU_umary_ALU_10963	16	11086408	11085401	11087400	E099
ALU_umary_ALU_10963	16	11086408	11085601	11086800	E103
ALU_umary_ALU_10963	16	11086408	11086401	11086600	E096
ALU_umary_ALU_10963	16	11086408	11086401	11086800	E111
ALU_umary_ALU_10975	16	14499317	14499201	14499800	E116
ALU_umary_ALU_10975	16	14499317	14499201	14500200	E091
ALU_umary_ALU_10975	16	14499317	14499201	14500800	E099
ALU_umary_ALU_10992	16	20777644	20776801	20778400	E050
ALU_umary_ALU_10992	16	20777644	20776801	20780400	E066
ALU_umary_ALU_10992	16	20777644	20777401	20780400	E051
ALU_umary_ALU_11003	16	23865300	23858201	23867200	E037
ALU_umary_ALU_11003	16	23865300	23858401	23867000	E041
ALU_umary_ALU_11003	16	23865300	23861601	23874600	E029
ALU_umary_ALU_11003	16	23865300	23863001	23865600	E031
ALU_umary_ALU_11003	16	23865300	23864201	23865800	E050
ALU_umary_ALU_11003	16	23865300	23864201	23866600	E035
ALU_umary_ALU_11003	16	23865300	23864201	23873200	E046
ALU_umary_ALU_11003	16	23865300	23865001	23865400	E030
ALU_umary_ALU_11003	16	23865300	23865001	23866000	E124
ALU_umary_ALU_11050	16	53874981	53874601	53876000	E086
ALU_umary_ALU_11112	16	73075313	73070201	73075600	E086
ALU_umary_ALU_11112	16	73075313	73072001	73076200	E116
ALU_umary_ALU_11112	16	73075313	73075001	73079400	E088
ALU_umary_ALU_11112	16	73075313	73075201	73076400	E080
SVA_umary_SVA_673	16	75503334	75501601	75504200	E029
ALU_umary_ALU_11154	16	82912115	82910801	82913000	E103
ALU_umary_ALU_11154	16	82912115	82911801	82913000	E111
ALU_umary_ALU_11244	17	17734396	17727601	17734400	E091
ALU_umary_ALU_11244	17	17734396	17727601	17736400	E066
ALU_umary_ALU_11244	17	17734396	17730001	17737800	E047
ALU_umary_ALU_11244	17	17734396	17731801	17735800	E097
ALU_umary_ALU_11244	17	17734396	17732001	17736400	E080
ALU_umary_ALU_11244	17	17734396	17732601	17734400	E076
ALU_umary_ALU_11244	17	17734396	17733001	17734600	E043
ALU_umary_ALU_11244	17	17734396	17733001	17736000	E098
ALU_umary_ALU_11244	17	17734396	17733401	17735200	E041
ALU_umary_ALU_11244	17	17734396	17734001	17735800	E103
ALU_umary_ALU_11244	17	17734396	17734001	17736000	E063
ALU_umary_ALU_11244	17	17734396	17734201	17734400	E038
ALU_umary_ALU_11259	17	21668224	21666801	21669200	E123
ALU_umary_ALU_11262	17	25595069	25595001	25595800	E030
ALU_umary_ALU_11275	17	30893862	30892001	30896400	E116
ALU_umary_ALU_11283	17	32629274	32625601	32630000	E124
ALU_umary_ALU_11283	17	32629274	32626401	32629400	E091
ALU_umary_ALU_11283	17	32629274	32627801	32630000	E063
ALU_umary_ALU_11283	17	32629274	32628801	32630000	E029
ALU_umary_ALU_11283	17	32629274	32629201	32629800	E111
ALU_umary_ALU_11284	17	32734421	32733401	32737000	E115
SVA_umary_SVA_704	17	43660599	43657201	43661000	E040
SVA_umary_SVA_704	17	43660599	43658001	43661000	E048
SVA_umary_SVA_704	17	43660599	43659201	43661000	E047
SVA_umary_SVA_704	17	43660599	43659401	43661000	E042
SVA_umary_SVA_704	17	43660599	43659601	43661000	E038
SVA_umary_SVA_704	17	43660599	43659801	43660600	E088
SVA_umary_SVA_704	17	43660599	43659801	43660600	E112
SVA_umary_SVA_704	17	43660599	43660001	43661000	E034
SVA_umary_SVA_704	17	43660599	43660201	43660600	E111
SVA_umary_SVA_704	17	43660599	43660201	43661000	E032
SVA_umary_SVA_704	17	43660599	43660201	43661000	E037
SVA_umary_SVA_704	17	43660599	43660201	43661000	E046
SVA_umary_SVA_704	17	43660599	43660401	43660600	E062
SVA_umary_SVA_704	17	43660599	43660401	43660800	E033
SVA_umary_SVA_704	17	43660599	43660401	43661000	E063
SVA_umary_SVA_704	17	43660599	43660401	43661000	E086
ALU_umary_ALU_11333	17	46505002	46502201	46505200	E047
ALU_umary_ALU_11333	17	46505002	46502201	46505200	E093
ALU_umary_ALU_11333	17	46505002	46503201	46507000	E035
ALU_umary_ALU_11333	17	46505002	46503401	46505600	E031
ALU_umary_ALU_11333	17	46505002	46503601	46505600	E051
ALU_umary_ALU_11333	17	46505002	46503601	46506600	E032
ALU_umary_ALU_11333	17	46505002	46503601	46506600	E050
ALU_umary_ALU_11333	17	46505002	46504001	46506000	E123
ALU_umary_ALU_11333	17	46505002	46505001	46505200	E046
ALU_umary_ALU_11333	17	46505002	46505001	46507200	E036
ALU_umary_ALU_11339	17	48381718	48381601	48382800	E097
ALU_umary_ALU_11341	17	48998434	48993601	48998600	E046
ALU_umary_ALU_11341	17	48998434	48993601	48999200	E051
ALU_umary_ALU_11341	17	48998434	48993801	48999200	E050
ALU_umary_ALU_11341	17	48998434	48993801	48999400	E035
ALU_umary_ALU_11341	17	48998434	48994801	48999800	E029
ALU_umary_ALU_11341	17	48998434	48994801	49000400	E036
ALU_umary_ALU_11341	17	48998434	48995001	48999400	E031
ALU_umary_ALU_11341	17	48998434	48995601	48999000	E066
ALU_umary_ALU_11341	17	48998434	48997001	48998800	E076
ALU_umary_ALU_11341	17	48998434	48997601	48998600	E103
ALU_umary_ALU_11341	17	48998434	48997601	48999000	E078
ALU_umary_ALU_11373	17	55099030	55096601	55099200	E123
ALU_umary_ALU_11373	17	55099030	55098801	55099400	E111
ALU_umary_ALU_11375	17	55926227	55925001	55926400	E050
ALU_umary_ALU_11375	17	55926227	55925201	55926400	E043
ALU_umary_ALU_11375	17	55926227	55925201	55926400	E047
ALU_umary_ALU_11375	17	55926227	55925401	55926400	E037
ALU_umary_ALU_11375	17	55926227	55925401	55926400	E040
ALU_umary_ALU_11375	17	55926227	55925401	55926600	E029
ALU_umary_ALU_11375	17	55926227	55925401	55926600	E031
ALU_umary_ALU_11375	17	55926227	55925401	55926600	E062
ALU_umary_ALU_11375	17	55926227	55926001	55926400	E066
ALU_umary_ALU_11375	17	55926227	55926001	55926400	E078
ALU_umary_ALU_11375	17	55926227	55926001	55926400	E097
ALU_umary_ALU_11375	17	55926227	55926001	55926400	E098
ALU_umary_ALU_11375	17	55926227	55926001	55926600	E044
ALU_umary_ALU_11375	17	55926227	55926201	55926400	E038
ALU_umary_ALU_11375	17	55926227	55926201	55926400	E063
ALU_umary_ALU_11375	17	55926227	55926201	55926400	E076
ALU_umary_ALU_11375	17	55926227	55926201	55926400	E088
ALU_umary_ALU_11375	17	55926227	55926201	55926400	E093
ALU_umary_ALU_11375	17	55926227	55926201	55926600	E030
ALU_umary_ALU_11375	17	55926227	55926201	55926600	E096
ALU_umary_ALU_11375	17	55926227	55926201	55926600	E099
ALU_umary_ALU_11375	17	55926227	55926201	55926800	E046
ALU_umary_ALU_11375	17	55926227	55926201	55926800	E113
ALU_umary_ALU_11376	17	55992608	55989201	55995800	E063
ALU_umary_ALU_11376	17	55992608	55989201	55996000	E078
ALU_umary_ALU_11376	17	55992608	55989601	55995800	E093
ALU_umary_ALU_11376	17	55992608	55990201	55995200	E076
ALU_umary_ALU_11376	17	55992608	55990801	55992800	E096
ALU_umary_ALU_11376	17	55992608	55990801	55995800	E091
ALU_umary_ALU_11376	17	55992608	55991201	55996000	E103
ALU_umary_ALU_11376	17	55992608	55992001	55995800	E088
ALU_umary_ALU_11376	17	55992608	55992001	55996000	E080
ALU_umary_ALU_11376	17	55992608	55992201	55992800	E087
ALU_umary_ALU_11376	17	55992608	55992201	55993400	E111
ALU_umary_ALU_11376	17	55992608	55992601	55993400	E086
ALU_umary_ALU_11400	17	61731693	61730601	61731800	E088
ALU_umary_ALU_11415	17	65546572	65545201	65546800	E080
ALU_umary_ALU_11415	17	65546572	65545601	65546600	E046
ALU_umary_ALU_11427	17	68309134	68309001	68309200	E124
ALU_umary_ALU_11456	17	72620217	72620201	72622800	E029
ALU_umary_ALU_11459	17	74046824	74046801	74048600	E099
ALU_umary_ALU_11463	17	76347346	76340401	76348600	E037
ALU_umary_ALU_11463	17	76347346	76340801	76348200	E041
ALU_umary_ALU_11463	17	76347346	76341001	76348600	E043
ALU_umary_ALU_11463	17	76347346	76343201	76348600	E032
ALU_umary_ALU_11463	17	76347346	76345601	76348600	E034
ALU_umary_ALU_11463	17	76347346	76345601	76348600	E039
ALU_umary_ALU_11463	17	76347346	76345801	76347400	E030
ALU_umary_ALU_11463	17	76347346	76345801	76347400	E111
ALU_umary_ALU_11463	17	76347346	76345801	76347800	E093
ALU_umary_ALU_11463	17	76347346	76345801	76348000	E029
ALU_umary_ALU_11463	17	76347346	76345801	76348000	E031
ALU_umary_ALU_11463	17	76347346	76345801	76348000	E063
ALU_umary_ALU_11463	17	76347346	76345801	76348600	E036
ALU_umary_ALU_11463	17	76347346	76345801	76348600	E044
ALU_umary_ALU_11463	17	76347346	76345801	76350400	E096
ALU_umary_ALU_11463	17	76347346	76345801	76350600	E113
ALU_umary_ALU_11463	17	76347346	76346001	76348400	E042
ALU_umary_ALU_11463	17	76347346	76346001	76348400	E051
ALU_umary_ALU_11463	17	76347346	76346001	76348600	E050
ALU_umary_ALU_11463	17	76347346	76346201	76348000	E066
ALU_umary_ALU_11463	17	76347346	76346201	76348600	E046
ALU_umary_ALU_11463	17	76347346	76346201	76351600	E091
ALU_umary_ALU_11463	17	76347346	76346401	76347600	E076
ALU_umary_ALU_11463	17	76347346	76346401	76348200	E045
ALU_umary_ALU_11463	17	76347346	76346801	76347400	E124
ALU_umary_ALU_11463	17	76347346	76347201	76348400	E088
ALU_umary_ALU_11464	17	77749713	77748601	77751000	E080
ALU_umary_ALU_11464	17	77749713	77748801	77750400	E088
ALU_umary_ALU_11464	17	77749713	77749601	77749800	E098
ALU_umary_ALU_11464	17	77749713	77749601	77750200	E051
ALU_umary_ALU_11474	17	79120759	79119001	79122000	E030
ALU_umary_ALU_11474	17	79120759	79120001	79120800	E124
ALU_umary_ALU_11474	17	79120759	79120601	79120800	E031
ALU_umary_ALU_11499	18	3111239	3110801	3112600	E091
ALU_umary_ALU_11499	18	3111239	3111201	3111600	E123
ALU_umary_ALU_11586	18	23794221	23793201	23795200	E033
ALU_umary_ALU_11586	18	23794221	23793601	23795200	E043
ALU_umary_ALU_11586	18	23794221	23794201	23795200	E040
ALU_umary_ALU_11586	18	23794221	23794201	23795200	E041
ALU_umary_ALU_11586	18	23794221	23794201	23795400	E038
ALU_umary_ALU_11586	18	23794221	23794201	23795400	E039
ALU_umary_ALU_11586	18	23794221	23794201	23795400	E044
ALU_umary_ALU_11586	18	23794221	23794201	23795600	E037
ALU_umary_ALU_11586	18	23794221	23794201	23795600	E048
ALU_umary_ALU_11586	18	23794221	23794201	23796800	E047
SVA_umary_SVA_729	18	47337315	47336401	47337600	E086
SVA_umary_SVA_729	18	47337315	47336801	47337600	E076
SVA_umary_SVA_729	18	47337315	47337001	47337400	E066
SVA_umary_SVA_729	18	47337315	47337001	47338600	E046
L1_umary_LINE1_2826	18	51762745	51760801	51764400	E091
ALU_umary_ALU_11714	18	53146075	53145601	53146200	E076
ALU_umary_ALU_11714	18	53146075	53145801	53146200	E050
ALU_umary_ALU_11714	18	53146075	53145801	53146600	E051
SVA_umary_SVA_732	18	55381573	55381201	55381800	E098
SVA_umary_SVA_732	18	55381573	55381201	55381800	E113
ALU_umary_ALU_11737	18	57372771	57372201	57373000	E091
ALU_umary_ALU_11737	18	57372771	57372201	57373600	E097
ALU_umary_ALU_11737	18	57372771	57372201	57374200	E088
ALU_umary_ALU_11776	18	63662002	63661601	63662400	E029
ALU_umary_ALU_11801	18	68097058	68095201	68098800	E066
ALU_umary_ALU_11801	18	68097058	68096401	68097600	E029
ALU_umary_ALU_11801	18	68097058	68096401	68097600	E124
L1_umary_LINE1_2860	18	74515287	74515201	74515600	E051
L1_umary_LINE1_2860	18	74515287	74515201	74515800	E048
L1_umary_LINE1_2860	18	74515287	74515201	74516200	E032
L1_umary_LINE1_2860	18	74515287	74515201	74516200	E041
L1_umary_LINE1_2860	18	74515287	74515201	74516200	E043
L1_umary_LINE1_2860	18	74515287	74515201	74516200	E046
ALU_umary_ALU_11841	18	74756885	74756801	74757000	E086
ALU_umary_ALU_11859	19	3081482	3081401	3082400	E113
SVA_umary_SVA_743	19	18835612	18835601	18837000	E093
ALU_umary_ALU_11919	19	30448212	30447201	30449600	E047
ALU_umary_ALU_11919	19	30448212	30447401	30449400	E041
ALU_umary_ALU_11919	19	30448212	30447401	30450800	E039
ALU_umary_ALU_11919	19	30448212	30448201	30449200	E037
ALU_umary_ALU_11919	19	30448212	30448201	30449200	E048
L1_umary_LINE1_2883	19	45444699	45442001	45445400	E066
L1_umary_LINE1_2883	19	45444699	45443801	45446000	E116
ALU_umary_ALU_12019	20	2371733	2371401	2371800	E124
ALU_umary_ALU_12019	20	2371733	2371401	2372000	E029
[truncated: 82 more rows]

## Sheet: AFR-Blood-Immune
TE	Chr	Pos	Enhancer start	Enhancer end	EID
ALU_umary_ALU_19	1	8446635	8434001	8448200	E037
ALU_umary_ALU_19	1	8446635	8443401	8448000	E039
ALU_umary_ALU_19	1	8446635	8443601	8448000	E048
ALU_umary_ALU_19	1	8446635	8443801	8448200	E030
ALU_umary_ALU_19	1	8446635	8445001	8448400	E041
ALU_umary_ALU_19	1	8446635	8445201	8447000	E043
ALU_umary_ALU_19	1	8446635	8446401	8447200	E038
ALU_umary_ALU_19	1	8446635	8446401	8449000	E029
ALU_umary_ALU_19	1	8446635	8446601	8447400	E042
ALU_umary_ALU_64	1	21492591	21491401	21492600	E123
ALU_umary_ALU_64	1	21492591	21491801	21492800	E032
ALU_umary_ALU_64	1	21492591	21491801	21493000	E116
ALU_umary_ALU_64	1	21492591	21492001	21492600	E124
ALU_umary_ALU_64	1	21492591	21492001	21493000	E036
ALU_umary_ALU_71	1	24857611	24856401	24857800	E037
ALU_umary_ALU_71	1	24857611	24856401	24858200	E038
ALU_umary_ALU_110	1	39677675	39676801	39680400	E050
ALU_umary_ALU_110	1	39677675	39677001	39677800	E035
ALU_umary_ALU_110	1	39677675	39677001	39680400	E036
ALU_umary_ALU_110	1	39677675	39677201	39679800	E051
ALU_umary_ALU_110	1	39677675	39677401	39679000	E123
ALU_umary_ALU_189	1	59205317	59204001	59205600	E036
ALU_umary_ALU_189	1	59205317	59204201	59205600	E051
ALU_umary_ALU_189	1	59205317	59204201	59205800	E029
ALU_umary_ALU_189	1	59205317	59204201	59205800	E030
ALU_umary_ALU_189	1	59205317	59204401	59205800	E050
ALU_umary_ALU_189	1	59205317	59204601	59205400	E035
ALU_umary_ALU_192	1	59591483	59590601	59591600	E038
ALU_umary_ALU_192	1	59591483	59590601	59592000	E048
ALU_umary_ALU_192	1	59591483	59590801	59591800	E034
ALU_umary_ALU_192	1	59591483	59590801	59591800	E047
ALU_umary_ALU_192	1	59591483	59591001	59591600	E037
ALU_umary_ALU_273	1	77634327	77634001	77634400	E039
ALU_umary_ALU_273	1	77634327	77634201	77634400	E047
ALU_umary_ALU_357	1	93498232	93494801	93498800	E115
ALU_umary_ALU_368	1	95552051	95552001	95552400	E123
L1_umary_LINE1_109	1	112007837	112007401	112008000	E033
ALU_umary_ALU_442	1	112032284	112029401	112034800	E029
ALU_umary_ALU_442	1	112032284	112031001	112034200	E036
ALU_umary_ALU_442	1	112032284	112031601	112033400	E035
ALU_umary_ALU_442	1	112032284	112031801	112034000	E051
ALU_umary_ALU_442	1	112032284	112032001	112032800	E123
ALU_umary_ALU_442	1	112032284	112032001	112033400	E050
L1_umary_LINE1_118	1	116548031	116548001	116548600	E048
L1_umary_LINE1_118	1	116548031	116548001	116549200	E040
ALU_umary_ALU_469	1	116983571	116982401	116984200	E123
ALU_umary_ALU_484	1	120586149	120585801	120586800	E037
ALU_umary_ALU_484	1	120586149	120585801	120586800	E038
ALU_umary_ALU_484	1	120586149	120585801	120587000	E041
ALU_umary_ALU_494	1	145098257	145097201	145099000	E062
ALU_umary_ALU_494	1	145098257	145097401	145098800	E029
ALU_umary_ALU_494	1	145098257	145097401	145099800	E043
ALU_umary_ALU_494	1	145098257	145097401	145100000	E047
ALU_umary_ALU_494	1	145098257	145097601	145099000	E030
ALU_umary_ALU_494	1	145098257	145097601	145099600	E038
ALU_umary_ALU_494	1	145098257	145097801	145099000	E035
ALU_umary_ALU_494	1	145098257	145097801	145099600	E048
ALU_umary_ALU_494	1	145098257	145097801	145099800	E040
ALU_umary_ALU_494	1	145098257	145097801	145099800	E042
ALU_umary_ALU_494	1	145098257	145097801	145100000	E037
ALU_umary_ALU_494	1	145098257	145098001	145099000	E045
ALU_umary_ALU_494	1	145098257	145098001	145099800	E039
ALU_umary_ALU_494	1	145098257	145098201	145098400	E036
ALU_umary_ALU_494	1	145098257	145098201	145098400	E051
ALU_umary_ALU_494	1	145098257	145098201	145098800	E050
ALU_umary_ALU_494	1	145098257	145098201	145098800	E115
ALU_umary_ALU_494	1	145098257	145098201	145098800	E124
ALU_umary_ALU_494	1	145098257	145098201	145099800	E033
ALU_umary_ALU_494	1	145098257	145098201	145100000	E041
ALU_umary_ALU_498	1	145235320	145235001	145235600	E116
L1_umary_LINE1_132	1	149308436	149308201	149308600	E115
ALU_umary_ALU_508	1	149340036	149339401	149341600	E124
ALU_umary_ALU_509	1	149725225	149724601	149725600	E124
ALU_umary_ALU_509	1	149725225	149724601	149725800	E115
ALU_umary_ALU_509	1	149725225	149725001	149726200	E030
ALU_umary_ALU_509	1	149725225	149725201	149725600	E029
ALU_umary_ALU_540	1	160047685	160044201	160048800	E029
ALU_umary_ALU_540	1	160047685	160046201	160048600	E124
ALU_umary_ALU_549	1	162761322	162761201	162761400	E044
ALU_umary_ALU_549	1	162761322	162761201	162761400	E050
ALU_umary_ALU_549	1	162761322	162761201	162762000	E038
ALU_umary_ALU_549	1	162761322	162761201	162762200	E043
ALU_umary_ALU_580	1	169339008	169338201	169339400	E042
ALU_umary_ALU_580	1	169339008	169338201	169339400	E047
ALU_umary_ALU_580	1	169339008	169338201	169341200	E037
ALU_umary_ALU_580	1	169339008	169338201	169341600	E040
ALU_umary_ALU_580	1	169339008	169338401	169339200	E039
ALU_umary_ALU_580	1	169339008	169338401	169339200	E043
ALU_umary_ALU_580	1	169339008	169338601	169339200	E044
ALU_umary_ALU_580	1	169339008	169338601	169339200	E115
ALU_umary_ALU_580	1	169339008	169338801	169339200	E116
ALU_umary_ALU_585	1	170603451	170602001	170603600	E115
ALU_umary_ALU_629	1	180857564	180856601	180858000	E036
ALU_umary_ALU_630	1	181047425	181046001	181048200	E116
ALU_umary_ALU_630	1	181047425	181046601	181047800	E115
ALU_umary_ALU_630	1	181047425	181046801	181047600	E036
ALU_umary_ALU_717	1	196779203	196778401	196779600	E036
ALU_umary_ALU_821	1	221969171	221964601	221969200	E032
ALU_umary_ALU_828	1	223911574	223908401	223913600	E040
ALU_umary_ALU_828	1	223911574	223910401	223912200	E047
ALU_umary_ALU_841	1	227502452	227501801	227503200	E050
ALU_umary_ALU_854	1	231085161	231083001	231085200	E032
ALU_umary_ALU_865	1	232587774	232587601	232588600	E115
ALU_umary_ALU_897	1	239426267	239425801	239427200	E051
ALU_umary_ALU_897	1	239426267	239425801	239428600	E050
ALU_umary_ALU_897	1	239426267	239425801	239428800	E036
ALU_umary_ALU_899	1	239780157	239779601	239781800	E050
ALU_umary_ALU_899	1	239780157	239779801	239781800	E051
ALU_umary_ALU_940	1	246592342	246591001	246593000	E115
ALU_umary_ALU_940	1	246592342	246592001	246592400	E034
ALU_umary_ALU_940	1	246592342	246592001	246592400	E042
ALU_umary_ALU_949	1	247865134	247864601	247865800	E050
ALU_umary_ALU_949	1	247865134	247865001	247865800	E051
ALU_umary_ALU_997	2	9888818	9888601	9893000	E116
ALU_umary_ALU_1011	2	13620731	13620201	13620800	E116
ALU_umary_ALU_1042	2	20085249	20085201	20085600	E032
ALU_umary_ALU_1074	2	26623683	26622401	26623800	E030
ALU_umary_ALU_1074	2	26623683	26622601	26625000	E036
ALU_umary_ALU_1078	2	28054085	28048401	28054400	E029
ALU_umary_ALU_1078	2	28054085	28052801	28054200	E030
ALU_umary_ALU_1078	2	28054085	28053401	28055600	E051
ALU_umary_ALU_1136	2	39315339	39310201	39316000	E037
ALU_umary_ALU_1143	2	40613688	40613001	40616000	E124
ALU_umary_ALU_1171	2	46928953	46927601	46929000	E041
ALU_umary_ALU_1171	2	46928953	46927801	46929000	E115
ALU_umary_ALU_1171	2	46928953	46928201	46930000	E040
ALU_umary_ALU_1171	2	46928953	46928401	46929400	E037
ALU_umary_ALU_1171	2	46928953	46928601	46929400	E123
ALU_umary_ALU_1207	2	54673597	54673201	54673600	E051
ALU_umary_ALU_1216	2	56373531	56372601	56375600	E123
ALU_umary_ALU_1256	2	65163783	65160401	65165000	E032
ALU_umary_ALU_1256	2	65163783	65163201	65164800	E031
ALU_umary_ALU_1277	2	68648222	68639401	68648800	E032
ALU_umary_ALU_1277	2	68648222	68644601	68648800	E029
ALU_umary_ALU_1277	2	68648222	68644801	68648400	E115
ALU_umary_ALU_1277	2	68648222	68646001	68649000	E123
ALU_umary_ALU_1277	2	68648222	68647401	68648400	E124
ALU_umary_ALU_1278	2	68733422	68732401	68735400	E050
ALU_umary_ALU_1278	2	68733422	68732601	68734200	E041
ALU_umary_ALU_1278	2	68733422	68732601	68734200	E043
ALU_umary_ALU_1278	2	68733422	68732601	68734600	E033
ALU_umary_ALU_1278	2	68733422	68732601	68734600	E045
ALU_umary_ALU_1278	2	68733422	68732601	68735000	E035
ALU_umary_ALU_1278	2	68733422	68732801	68733600	E046
ALU_umary_ALU_1278	2	68733422	68732801	68733600	E123
ALU_umary_ALU_1278	2	68733422	68732801	68733800	E034
ALU_umary_ALU_1278	2	68733422	68732801	68734200	E036
ALU_umary_ALU_1278	2	68733422	68732801	68734200	E039
ALU_umary_ALU_1278	2	68733422	68732801	68734600	E047
ALU_umary_ALU_1278	2	68733422	68733001	68734000	E048
ALU_umary_ALU_1278	2	68733422	68733201	68733600	E062
ALU_umary_ALU_1302	2	74125493	74123201	74125600	E036
L1_umary_LINE1_366	2	102912450	102908601	102913000	E030
L1_umary_LINE1_366	2	102912450	102911001	102913200	E050
L1_umary_LINE1_366	2	102912450	102911201	102912600	E035
L1_umary_LINE1_366	2	102912450	102911201	102913200	E036
L1_umary_LINE1_366	2	102912450	102912201	102913200	E051
ALU_umary_ALU_1406	2	106452585	106449401	106453000	E037
ALU_umary_ALU_1406	2	106452585	106449601	106452800	E048
ALU_umary_ALU_1406	2	106452585	106449801	106452800	E038
ALU_umary_ALU_1441	2	114106446	114106001	114107200	E033
L1_umary_LINE1_410	2	144010793	144008601	144013000	E033
L1_umary_LINE1_410	2	144010793	144009001	144012600	E051
L1_umary_LINE1_410	2	144010793	144009001	144013200	E050
L1_umary_LINE1_410	2	144010793	144009401	144013200	E039
L1_umary_LINE1_410	2	144010793	144010401	144013400	E048
L1_umary_LINE1_410	2	144010793	144010601	144012800	E043
ALU_umary_ALU_1683	2	160010212	160004401	160014800	E050
ALU_umary_ALU_1683	2	160010212	160006001	160013600	E051
ALU_umary_ALU_1683	2	160010212	160008801	160011200	E035
ALU_umary_ALU_1683	2	160010212	160009001	160011200	E046
ALU_umary_ALU_1683	2	160010212	160009401	160011400	E033
ALU_umary_ALU_1683	2	160010212	160009601	160010400	E030
ALU_umary_ALU_1683	2	160010212	160009801	160010600	E047
ALU_umary_ALU_1683	2	160010212	160009801	160011000	E034
ALU_umary_ALU_1683	2	160010212	160009801	160011000	E039
ALU_umary_ALU_1683	2	160010212	160009801	160011000	E041
ALU_umary_ALU_1683	2	160010212	160009801	160013200	E115
ALU_umary_ALU_1683	2	160010212	160010001	160010800	E038
ALU_umary_ALU_1683	2	160010212	160010001	160010800	E043
ALU_umary_ALU_1683	2	160010212	160010201	160014800	E036
ALU_umary_ALU_1685	2	160376322	160376201	160376800	E030
ALU_umary_ALU_1693	2	161430249	161429601	161432800	E029
ALU_umary_ALU_1693	2	161430249	161430201	161432800	E124
ALU_umary_ALU_1695	2	161952337	161950801	161953000	E116
ALU_umary_ALU_1695	2	161952337	161951001	161952400	E115
ALU_umary_ALU_1754	2	173316737	173310401	173318000	E043
ALU_umary_ALU_1754	2	173316737	173311401	173318000	E039
ALU_umary_ALU_1754	2	173316737	173315001	173317800	E048
ALU_umary_ALU_1754	2	173316737	173315201	173318200	E034
ALU_umary_ALU_1754	2	173316737	173316001	173320400	E041
ALU_umary_ALU_1754	2	173316737	173316001	173320800	E038
ALU_umary_ALU_1754	2	173316737	173316201	173321800	E047
ALU_umary_ALU_1789	2	178648956	178647201	178650000	E037
ALU_umary_ALU_1789	2	178648956	178647601	178649000	E048
ALU_umary_ALU_1789	2	178648956	178647601	178649800	E041
ALU_umary_ALU_1789	2	178648956	178647801	178649800	E039
ALU_umary_ALU_1789	2	178648956	178648001	178649000	E040
ALU_umary_ALU_1789	2	178648956	178648001	178650200	E047
ALU_umary_ALU_1789	2	178648956	178648201	178649000	E044
ALU_umary_ALU_1789	2	178648956	178648201	178650000	E043
ALU_umary_ALU_1789	2	178648956	178648401	178649000	E050
ALU_umary_ALU_1789	2	178648956	178648401	178649800	E033
ALU_umary_ALU_1789	2	178648956	178648401	178650000	E036
ALU_umary_ALU_1789	2	178648956	178648401	178650000	E045
ALU_umary_ALU_1789	2	178648956	178648601	178649000	E046
ALU_umary_ALU_1789	2	178648956	178648601	178649400	E029
ALU_umary_ALU_1789	2	178648956	178648601	178649400	E030
ALU_umary_ALU_1789	2	178648956	178648601	178649600	E062
ALU_umary_ALU_1789	2	178648956	178648601	178649800	E035
ALU_umary_ALU_1789	2	178648956	178648601	178650000	E034
ALU_umary_ALU_1789	2	178648956	178648801	178649000	E116
ALU_umary_ALU_1789	2	178648956	178648801	178649000	E124
ALU_umary_ALU_1789	2	178648956	178648801	178650000	E123
L1_umary_LINE1_455	2	178676260	178675401	178676400	E036
ALU_umary_ALU_1808	2	182285198	182283001	182286800	E032
ALU_umary_ALU_1808	2	182285198	182283201	182286800	E031
ALU_umary_ALU_1808	2	182285198	182283801	182286000	E029
ALU_umary_ALU_1808	2	182285198	182283801	182286200	E036
ALU_umary_ALU_1808	2	182285198	182283801	182286800	E050
ALU_umary_ALU_1808	2	182285198	182283801	182286800	E051
ALU_umary_ALU_1808	2	182285198	182284401	182286200	E124
ALU_umary_ALU_1808	2	182285198	182284601	182285400	E116
ALU_umary_ALU_1808	2	182285198	182284601	182287200	E115
ALU_umary_ALU_1913	2	202642000	202636201	202642800	E050
ALU_umary_ALU_1913	2	202642000	202641601	202643600	E035
ALU_umary_ALU_1932	2	207976902	207973001	207977400	E030
ALU_umary_ALU_1932	2	207976902	207976001	207978200	E033
ALU_umary_ALU_1932	2	207976902	207976201	207977800	E039
ALU_umary_ALU_1932	2	207976902	207976401	207977400	E038
ALU_umary_ALU_1932	2	207976902	207976401	207977800	E047
ALU_umary_ALU_1932	2	207976902	207976601	207977200	E046
ALU_umary_ALU_1965	2	213977082	213977001	213983400	E033
ALU_umary_ALU_1978	2	216548435	216545001	216549800	E029
ALU_umary_ALU_1978	2	216548435	216547401	216549800	E124
ALU_umary_ALU_1985	2	218180772	218180401	218183400	E115
ALU_umary_ALU_1987	2	218265091	218262801	218265200	E030
ALU_umary_ALU_1987	2	218265091	218264001	218265400	E033
ALU_umary_ALU_1992	2	219576609	219576401	219576800	E030
ALU_umary_ALU_1992	2	219576609	219576401	219576800	E040
ALU_umary_ALU_1992	2	219576609	219576401	219576800	E044
ALU_umary_ALU_1992	2	219576609	219576401	219577000	E038
ALU_umary_ALU_1992	2	219576609	219576401	219577000	E043
ALU_umary_ALU_1992	2	219576609	219576601	219576800	E032
ALU_umary_ALU_1992	2	219576609	219576601	219576800	E033
ALU_umary_ALU_1992	2	219576609	219576601	219576800	E037
ALU_umary_ALU_1992	2	219576609	219576601	219576800	E045
ALU_umary_ALU_1992	2	219576609	219576601	219576800	E047
ALU_umary_ALU_1992	2	219576609	219576601	219576800	E050
ALU_umary_ALU_1992	2	219576609	219576601	219577000	E034
ALU_umary_ALU_1992	2	219576609	219576601	219577000	E042
ALU_umary_ALU_1992	2	219576609	219576601	219577200	E039
ALU_umary_ALU_2045	2	231982853	231982001	231983600	E116
ALU_umary_ALU_2046	2	232279814	232279801	232280000	E051
ALU_umary_ALU_2046	2	232279814	232279801	232280000	E123
L1_umary_LINE1_527	2	232482740	232480401	232482800	E050
L1_umary_LINE1_527	2	232482740	232480401	232483400	E036
L1_umary_LINE1_527	2	232482740	232480601	232483200	E051
L1_umary_LINE1_527	2	232482740	232480601	232483200	E115
ALU_umary_ALU_2050	2	233622061	233621401	233623400	E040
ALU_umary_ALU_2050	2	233622061	233621801	233623400	E037
ALU_umary_ALU_2114	3	4946558	4944601	4948400	E123
ALU_umary_ALU_2114	3	4946558	4945201	4948600	E115
ALU_umary_ALU_2114	3	4946558	4945601	4948600	E051
ALU_umary_ALU_2114	3	4946558	4945601	4951400	E033
ALU_umary_ALU_2114	3	4946558	4945801	4947800	E050
ALU_umary_ALU_2114	3	4946558	4945801	4950800	E040
ALU_umary_ALU_2114	3	4946558	4945801	4951200	E038
ALU_umary_ALU_2114	3	4946558	4945801	4951400	E037
ALU_umary_ALU_2114	3	4946558	4945801	4951400	E041
ALU_umary_ALU_2114	3	4946558	4945801	4951400	E043
ALU_umary_ALU_2114	3	4946558	4946001	4947200	E035
ALU_umary_ALU_2114	3	4946558	4946001	4948000	E048
ALU_umary_ALU_2114	3	4946558	4946201	4946800	E030
ALU_umary_ALU_2114	3	4946558	4946201	4947000	E124
ALU_umary_ALU_2114	3	4946558	4946201	4947400	E036
ALU_umary_ALU_2114	3	4946558	4946201	4951200	E039
ALU_umary_ALU_2114	3	4946558	4946401	4947600	E042
SVA_umary_SVA_157	3	12696232	12696201	12702400	E030
ALU_umary_ALU_2220	3	24348776	24346601	24349200	E050
ALU_umary_ALU_2262	3	31400671	31398601	31401000	E037
ALU_umary_ALU_2262	3	31400671	31398801	31401000	E045
ALU_umary_ALU_2262	3	31400671	31400001	31401200	E123
ALU_umary_ALU_2262	3	31400671	31400201	31401000	E033
ALU_umary_ALU_2322	3	43592214	43587401	43592600	E030
ALU_umary_ALU_2330	3	46661859	46661401	46662400	E051
ALU_umary_ALU_2333	3	47782873	47782601	47783400	E116
ALU_umary_ALU_2340	3	48746088	48743401	48746400	E037
ALU_umary_ALU_2340	3	48746088	48745801	48747000	E040
ALU_umary_ALU_2340	3	48746088	48745801	48753400	E047
ALU_umary_ALU_2371	3	57984332	57984001	57984800	E042
ALU_umary_ALU_2371	3	57984332	57984001	57986600	E124
ALU_umary_ALU_2371	3	57984332	57984201	57984400	E031
ALU_umary_ALU_2371	3	57984332	57984201	57984400	E032
ALU_umary_ALU_2371	3	57984332	57984201	57984400	E039
ALU_umary_ALU_2371	3	57984332	57984201	57984400	E041
ALU_umary_ALU_2371	3	57984332	57984201	57984400	E043
ALU_umary_ALU_2371	3	57984332	57984201	57984400	E044
ALU_umary_ALU_2371	3	57984332	57984201	57984400	E050
ALU_umary_ALU_2371	3	57984332	57984201	57985200	E037
ALU_umary_ALU_2371	3	57984332	57984201	57987400	E029
L1_umary_LINE1_595	3	58783877	58783601	58786000	E030
L1_umary_LINE1_597	3	59852903	59852201	59855200	E039
L1_umary_LINE1_597	3	59852903	59852601	59855200	E033
L1_umary_LINE1_597	3	59852903	59852801	59855000	E048
L1_umary_LINE1_597	3	59852903	59852801	59859800	E041
ALU_umary_ALU_2416	3	67689923	67687601	67692200	E048
ALU_umary_ALU_2416	3	67689923	67687801	67693200	E039
ALU_umary_ALU_2416	3	67689923	67688201	67693200	E043
ALU_umary_ALU_2416	3	67689923	67688601	67690200	E038
ALU_umary_ALU_2416	3	67689923	67688601	67694600	E047
ALU_umary_ALU_2416	3	67689923	67689601	67692000	E041
ALU_umary_ALU_2429	3	72016139	72015001	72016200	E115
ALU_umary_ALU_2429	3	72016139	72015401	72017000	E116
ALU_umary_ALU_2429	3	72016139	72015401	72017200	E030
ALU_umary_ALU_2429	3	72016139	72015601	72016200	E050
ALU_umary_ALU_2429	3	72016139	72015801	72016200	E035
ALU_umary_ALU_2432	3	72454983	72452601	72462800	E050
ALU_umary_ALU_2432	3	72454983	72453001	72463000	E043
ALU_umary_ALU_2432	3	72454983	72453201	72462800	E036
ALU_umary_ALU_2432	3	72454983	72454201	72455000	E048
ALU_umary_ALU_2432	3	72454983	72454201	72462000	E039
ALU_umary_ALU_2432	3	72454983	72454201	72463800	E037
ALU_umary_ALU_2432	3	72454983	72454201	72464800	E041
ALU_umary_ALU_2432	3	72454983	72454401	72456600	E040
ALU_umary_ALU_2432	3	72454983	72454401	72461600	E047
ALU_umary_ALU_2432	3	72454983	72454401	72461600	E123
ALU_umary_ALU_2432	3	72454983	72454601	72461400	E038
ALU_umary_ALU_2432	3	72454983	72454601	72462200	E035
ALU_umary_ALU_2432	3	72454983	72454801	72458200	E032
ALU_umary_ALU_2573	3	101597726	101590201	101600800	E029
ALU_umary_ALU_2612	3	110819600	110819001	110819800	E115
ALU_umary_ALU_2617	3	111271467	111265001	111271600	E032
ALU_umary_ALU_2617	3	111271467	111268001	111275000	E040
ALU_umary_ALU_2617	3	111271467	111268401	111272600	E048
ALU_umary_ALU_2617	3	111271467	111268801	111275000	E039
ALU_umary_ALU_2617	3	111271467	111269001	111272600	E047
ALU_umary_ALU_2617	3	111271467	111269401	111273600	E038
ALU_umary_ALU_2617	3	111271467	111269801	111273600	E037
ALU_umary_ALU_2617	3	111271467	111270401	111271600	E045
ALU_umary_ALU_2617	3	111271467	111271001	111271600	E044
ALU_umary_ALU_2623	3	112453505	112453401	112458400	E033
ALU_umary_ALU_2623	3	112453505	112453401	112461400	E037
ALU_umary_ALU_2697	3	128395222	128393601	128396400	E036
SVA_umary_SVA_187	3	137845386	137842601	137845800	E029
L1_umary_LINE1_718	3	153091097	153089801	153092200	E124
L1_umary_LINE1_718	3	153091097	153089801	153092400	E029
L1_umary_LINE1_718	3	153091097	153090401	153092800	E036
L1_umary_LINE1_718	3	153091097	153091001	153091800	E032
L1_umary_LINE1_718	3	153091097	153091001	153092000	E050
ALU_umary_ALU_2929	3	172322950	172322801	172323200	E046
ALU_umary_ALU_2931	3	172409227	172409001	172411000	E116
ALU_umary_ALU_2931	3	172409227	172409201	172409400	E124
ALU_umary_ALU_2966	3	178111045	178110201	178111400	E050
L1_umary_LINE1_761	3	186372141	186369401	186372200	E032
ALU_umary_ALU_3052	3	196601099	196600801	196602400	E047
ALU_umary_ALU_3065	4	2571817	2569401	2574600	E043
ALU_umary_ALU_3065	4	2571817	2570801	2572200	E034
ALU_umary_ALU_3065	4	2571817	2570801	2572200	E039
ALU_umary_ALU_3065	4	2571817	2570801	2572600	E042
ALU_umary_ALU_3065	4	2571817	2571401	2572000	E051
ALU_umary_ALU_3065	4	2571817	2571401	2574600	E041
ALU_umary_ALU_3065	4	2571817	2571601	2572200	E047
ALU_umary_ALU_3065	4	2571817	2571601	2572400	E036
ALU_umary_ALU_3065	4	2571817	2571601	2573200	E048
ALU_umary_ALU_3065	4	2571817	2571601	2574400	E035
ALU_umary_ALU_3065	4	2571817	2571601	2575000	E037
ALU_umary_ALU_3065	4	2571817	2571801	2572200	E044
ALU_umary_ALU_3065	4	2571817	2571801	2572200	E045
ALU_umary_ALU_3065	4	2571817	2571801	2573000	E040
ALU_umary_ALU_3065	4	2571817	2571801	2573200	E032
ALU_umary_ALU_3065	4	2571817	2571801	2573200	E033
ALU_umary_ALU_3065	4	2571817	2571801	2573200	E062
SVA_umary_SVA_205	4	9603244	9602201	9604600	E046
SVA_umary_SVA_205	4	9603244	9602601	9605400	E051
SVA_umary_SVA_205	4	9603244	9602801	9604400	E036
SVA_umary_SVA_205	4	9603244	9603001	9604400	E035
SVA_umary_SVA_205	4	9603244	9603201	9604000	E041
SVA_umary_SVA_205	4	9603244	9603201	9604400	E039
SVA_umary_SVA_205	4	9603244	9603201	9604400	E050
SVA_umary_SVA_206	4	9704849	9703001	9706400	E115
SVA_umary_SVA_206	4	9704849	9704601	9705600	E032
SVA_umary_SVA_206	4	9704849	9704801	9705000	E038
SVA_umary_SVA_206	4	9704849	9704801	9705200	E051
SVA_umary_SVA_206	4	9704849	9704801	9705400	E041
SVA_umary_SVA_206	4	9704849	9704801	9705600	E034
ALU_umary_ALU_3145	4	22515878	22515601	22516200	E033
ALU_umary_ALU_3145	4	22515878	22515601	22516200	E041
ALU_umary_ALU_3145	4	22515878	22515801	22516000	E050
ALU_umary_ALU_3145	4	22515878	22515801	22516200	E039
ALU_umary_ALU_3145	4	22515878	22515801	22516600	E043
ALU_umary_ALU_3145	4	22515878	22515801	22516600	E048
ALU_umary_ALU_3238	4	40187919	40185001	40188200	E036
ALU_umary_ALU_3238	4	40187919	40185201	40188400	E037
ALU_umary_ALU_3238	4	40187919	40185201	40190600	E043
ALU_umary_ALU_3238	4	40187919	40185401	40188200	E040
ALU_umary_ALU_3238	4	40187919	40185401	40189000	E115
ALU_umary_ALU_3238	4	40187919	40186001	40188800	E039
ALU_umary_ALU_3238	4	40187919	40186001	40191600	E041
ALU_umary_ALU_3238	4	40187919	40186801	40188600	E044
ALU_umary_ALU_3238	4	40187919	40187801	40188000	E032
ALU_umary_ALU_3239	4	40235018	40233401	40239800	E037
ALU_umary_ALU_3239	4	40235018	40233601	40235600	E043
ALU_umary_ALU_3239	4	40235018	40233601	40236000	E040
ALU_umary_ALU_3239	4	40235018	40233801	40237200	E045
ALU_umary_ALU_3239	4	40235018	40233801	40239200	E048
ALU_umary_ALU_3244	4	41011263	41011001	41011800	E116
ALU_umary_ALU_3274	4	47496529	47494801	47496600	E031
L1_umary_LINE1_843	4	57497067	57497001	57498400	E051
ALU_umary_ALU_3482	4	88728554	88726801	88729200	E029
ALU_umary_ALU_3482	4	88728554	88727001	88728600	E124
ALU_umary_ALU_3482	4	88728554	88728401	88729000	E030
ALU_umary_ALU_3576	4	106636862	106635201	106637200	E030
ALU_umary_ALU_3576	4	106636862	106636001	106637000	E036
ALU_umary_ALU_3576	4	106636862	106636001	106637200	E031
ALU_umary_ALU_3576	4	106636862	106636401	106637000	E051
ALU_umary_ALU_3691	4	129207248	129205401	129207400	E047
ALU_umary_ALU_3691	4	129207248	129205601	129207400	E039
ALU_umary_ALU_3691	4	129207248	129205601	129207400	E044
ALU_umary_ALU_3691	4	129207248	129205601	129207600	E037
ALU_umary_ALU_3691	4	129207248	129205601	129207600	E040
ALU_umary_ALU_3691	4	129207248	129206201	129207400	E031
ALU_umary_ALU_3691	4	129207248	129206201	129207400	E043
ALU_umary_ALU_3691	4	129207248	129206201	129207400	E045
ALU_umary_ALU_3691	4	129207248	129206201	129207800	E034
ALU_umary_ALU_3691	4	129207248	129206401	129207400	E038
ALU_umary_ALU_3691	4	129207248	129206401	129207400	E124
ALU_umary_ALU_3691	4	129207248	129206601	129207600	E032
ALU_umary_ALU_3691	4	129207248	129206601	129207600	E062
ALU_umary_ALU_3691	4	129207248	129206801	129207800	E029
ALU_umary_ALU_3691	4	129207248	129207001	129207400	E048
ALU_umary_ALU_3691	4	129207248	129207201	129207600	E046
ALU_umary_ALU_3691	4	129207248	129207201	129207800	E030
ALU_umary_ALU_3882	4	164084792	164084201	164086000	E033
ALU_umary_ALU_3882	4	164084792	164084201	164086200	E048
ALU_umary_ALU_3882	4	164084792	164084601	164085200	E039
ALU_umary_ALU_3882	4	164084792	164084601	164085200	E047
ALU_umary_ALU_3944	4	174149455	174148401	174154000	E050
ALU_umary_ALU_3944	4	174149455	174148601	174153600	E029
ALU_umary_ALU_3944	4	174149455	174149201	174151000	E051
ALU_umary_ALU_3953	4	175534305	175534001	175539000	E030
ALU_umary_ALU_3967	4	178405846	178404001	178406800	E030
ALU_umary_ALU_4040	5	3995199	3993801	3996600	E050
ALU_umary_ALU_4040	5	3995199	3994001	3995200	E035
ALU_umary_ALU_4040	5	3995199	3994201	3995200	E030
ALU_umary_ALU_4040	5	3995199	3994201	4002200	E115
ALU_umary_ALU_4040	5	3995199	3995001	3995200	E124
ALU_umary_ALU_4040	5	3995199	3995001	3996600	E051
L1_umary_LINE1_1049	5	8749528	8748601	8751000	E115
ALU_umary_ALU_4079	5	10422845	10421201	10423000	E039
ALU_umary_ALU_4079	5	10422845	10422201	10423000	E038
ALU_umary_ALU_4079	5	10422845	10422401	10423800	E050
ALU_umary_ALU_4079	5	10422845	10422601	10423200	E031
ALU_umary_ALU_4079	5	10422845	10422601	10423200	E033
ALU_umary_ALU_4079	5	10422845	10422601	10424000	E029
ALU_umary_ALU_4079	5	10422845	10422801	10423000	E062
ALU_umary_ALU_4079	5	10422845	10422801	10424000	E030
ALU_umary_ALU_4079	5	10422845	10422801	10424400	E035
ALU_umary_ALU_4080	5	10537250	10536601	10537800	E044
ALU_umary_ALU_4080	5	10537250	10536601	10538000	E037
ALU_umary_ALU_4080	5	10537250	10536601	10538000	E062
ALU_umary_ALU_4080	5	10537250	10536601	10538400	E046
ALU_umary_ALU_4080	5	10537250	10536801	10538000	E040
ALU_umary_ALU_4080	5	10537250	10536801	10538200	E039
ALU_umary_ALU_4080	5	10537250	10537001	10538200	E047
ALU_umary_ALU_4080	5	10537250	10537201	10538200	E045
ALU_umary_ALU_4081	5	10634994	10630401	10637000	E031
ALU_umary_ALU_4081	5	10634994	10630601	10636400	E035
ALU_umary_ALU_4081	5	10634994	10631201	10636200	E051
ALU_umary_ALU_4081	5	10634994	10631201	10636400	E050
ALU_umary_ALU_4081	5	10634994	10631801	10636200	E037
ALU_umary_ALU_4081	5	10634994	10632601	10636200	E043
ALU_umary_ALU_4081	5	10634994	10632601	10636600	E034
ALU_umary_ALU_4081	5	10634994	10632801	10635200	E044
ALU_umary_ALU_4081	5	10634994	10632801	10635600	E040
ALU_umary_ALU_4081	5	10634994	10632801	10636400	E046
ALU_umary_ALU_4081	5	10634994	10632801	10636600	E029
ALU_umary_ALU_4081	5	10634994	10632801	10637400	E032
ALU_umary_ALU_4081	5	10634994	10633401	10635600	E047
ALU_umary_ALU_4081	5	10634994	10633401	10636000	E045
ALU_umary_ALU_4081	5	10634994	10633401	10636000	E048
ALU_umary_ALU_4081	5	10634994	10633601	10635800	E038
ALU_umary_ALU_4081	5	10634994	10634001	10636800	E042
ALU_umary_ALU_4081	5	10634994	10634201	10635000	E124
ALU_umary_ALU_4081	5	10634994	10634201	10636400	E041
ALU_umary_ALU_4081	5	10634994	10634201	10637000	E036
ALU_umary_ALU_4081	5	10634994	10634401	10635000	E030
ALU_umary_ALU_4281	5	54302471	54297401	54303000	E037
ALU_umary_ALU_4281	5	54302471	54302401	54302800	E034
ALU_umary_ALU_4288	5	55287431	55286201	55287800	E040
ALU_umary_ALU_4288	5	55287431	55286401	55287600	E047
ALU_umary_ALU_4288	5	55287431	55286401	55287800	E037
ALU_umary_ALU_4288	5	55287431	55287001	55287800	E042
ALU_umary_ALU_4288	5	55287431	55287201	55287800	E051
ALU_umary_ALU_4288	5	55287431	55287201	55288600	E050
ALU_umary_ALU_4288	5	55287431	55287201	55288600	E123
ALU_umary_ALU_4288	5	55287431	55287201	55288800	E029
ALU_umary_ALU_4288	5	55287431	55287401	55287600	E062
ALU_umary_ALU_4289	5	55312275	55312001	55312600	E039
ALU_umary_ALU_4289	5	55312275	55312201	55312600	E033
SVA_umary_SVA_243	5	55448010	55436601	55448400	E034
SVA_umary_SVA_243	5	55448010	55437601	55452200	E043
SVA_umary_SVA_243	5	55448010	55439001	55448200	E039
SVA_umary_SVA_243	5	55448010	55443001	55448400	E040
SVA_umary_SVA_243	5	55448010	55444601	55454200	E037
SVA_umary_SVA_243	5	55448010	55446801	55448200	E033
SVA_umary_SVA_243	5	55448010	55447201	55448200	E044
SVA_umary_SVA_243	5	55448010	55447201	55453400	E048
SVA_umary_SVA_243	5	55448010	55447801	55448200	E116
SVA_umary_SVA_243	5	55448010	55447801	55448200	E124
SVA_umary_SVA_243	5	55448010	55447801	55448600	E035
SVA_umary_SVA_243	5	55448010	55447801	55448600	E042
SVA_umary_SVA_243	5	55448010	55447801	55448600	E062
SVA_umary_SVA_243	5	55448010	55447801	55449400	E036
SVA_umary_SVA_243	5	55448010	55447801	55453600	E047
SVA_umary_SVA_243	5	55448010	55447801	55463800	E029
SVA_umary_SVA_243	5	55448010	55448001	55448600	E050
SVA_umary_SVA_243	5	55448010	55448001	55448600	E115
SVA_umary_SVA_243	5	55448010	55448001	55453600	E038
ALU_umary_ALU_4345	5	66017377	66016601	66020600	E030
ALU_umary_ALU_4358	5	68191057	68189801	68191600	E033
ALU_umary_ALU_4358	5	68191057	68189801	68191600	E047
ALU_umary_ALU_4358	5	68191057	68190001	68191400	E039
ALU_umary_ALU_4358	5	68191057	68190001	68191600	E041
ALU_umary_ALU_4358	5	68191057	68190401	68191600	E034
ALU_umary_ALU_4379	5	74323809	74323401	74325000	E038
ALU_umary_ALU_4379	5	74323809	74323401	74325400	E043
ALU_umary_ALU_4379	5	74323809	74323401	74325400	E048
ALU_umary_ALU_4379	5	74323809	74323601	74324000	E033
ALU_umary_ALU_4379	5	74323809	74323601	74325600	E047
ALU_umary_ALU_4379	5	74323809	74323601	74325800	E039
ALU_umary_ALU_4379	5	74323809	74323601	74325800	E041
ALU_umary_ALU_4379	5	74323809	74323801	74325400	E037
ALU_umary_ALU_4388	5	76270288	76270201	76271000	E035
ALU_umary_ALU_4388	5	76270288	76270201	76271200	E050
ALU_umary_ALU_4399	5	77654187	77652201	77655200	E041
ALU_umary_ALU_4399	5	77654187	77653801	77654600	E037
ALU_umary_ALU_4399	5	77654187	77653801	77655400	E048
ALU_umary_ALU_4399	5	77654187	77654001	77655000	E043
ALU_umary_ALU_4399	5	77654187	77654001	77655000	E047
ALU_umary_ALU_4453	5	88292322	88292001	88292400	E123
ALU_umary_ALU_4684	5	130853258	130851201	130853600	E048
ALU_umary_ALU_4684	5	130853258	130851601	130853400	E051
ALU_umary_ALU_4708	5	139595138	139594001	139595400	E036
ALU_umary_ALU_4708	5	139595138	139594201	139595200	E050
ALU_umary_ALU_4708	5	139595138	139594201	139595200	E051
ALU_umary_ALU_4708	5	139595138	139594201	139596000	E029
ALU_umary_ALU_4708	5	139595138	139594801	139595800	E123
ALU_umary_ALU_4708	5	139595138	139594801	139603800	E030
ALU_umary_ALU_4708	5	139595138	139595001	139595200	E048
ALU_umary_ALU_4708	5	139595138	139595001	139595800	E124
ALU_umary_ALU_4714	5	141758655	141757601	141760200	E116
ALU_umary_ALU_4714	5	141758655	141758001	141758800	E123
ALU_umary_ALU_4717	5	142355011	142348801	142360600	E046
ALU_umary_ALU_4717	5	142355011	142349201	142355200	E034
ALU_umary_ALU_4717	5	142355011	142349401	142363000	E047
ALU_umary_ALU_4717	5	142355011	142352801	142357000	E038
ALU_umary_ALU_4717	5	142355011	142353801	142362800	E048
ALU_umary_ALU_4726	5	143473710	143472801	143473800	E051
ALU_umary_ALU_4726	5	143473710	143473001	143473800	E035
ALU_umary_ALU_4726	5	143473710	143473401	143473800	E042
ALU_umary_ALU_4726	5	143473710	143473401	143474000	E041
ALU_umary_ALU_4754	5	148917332	148904801	148917400	E040
ALU_umary_ALU_4754	5	148917332	148914201	148917400	E037
ALU_umary_ALU_4754	5	148917332	148914401	148917800	E039
ALU_umary_ALU_4754	5	148917332	148914601	148917800	E038
ALU_umary_ALU_4754	5	148917332	148916601	148917800	E041
ALU_umary_ALU_4754	5	148917332	148917201	148917400	E047
ALU_umary_ALU_4800	5	157800051	157799601	157805000	E030
ALU_umary_ALU_4800	5	157800051	157800001	157800600	E124
ALU_umary_ALU_4837	5	163311132	163310601	163311200	E124
ALU_umary_ALU_4837	5	163311132	163310801	163311200	E029
ALU_umary_ALU_4890	5	176323956	176323001	176324600	E033
ALU_umary_ALU_4919	6	1674193	1672601	1674600	E030
SVA_umary_SVA_271	6	2920171	2914401	2920200	E046
SVA_umary_SVA_271	6	2920171	2918601	2920200	E036
SVA_umary_SVA_271	6	2920171	2919001	2920400	E029
SVA_umary_SVA_271	6	2920171	2919201	2920600	E123
SVA_umary_SVA_271	6	2920171	2919801	2920200	E051
SVA_umary_SVA_271	6	2920171	2919801	2920200	E124
ALU_umary_ALU_4938	6	5525488	5516201	5525800	E042
ALU_umary_ALU_4938	6	5525488	5524601	5525800	E029
ALU_umary_ALU_4938	6	5525488	5524801	5526200	E124
ALU_umary_ALU_4945	6	8028943	8028601	8030400	E123
ALU_umary_ALU_4945	6	8028943	8028801	8029200	E051
ALU_umary_ALU_4966	6	11922598	11922201	11924000	E123
ALU_umary_ALU_4967	6	12102183	12100401	12103000	E041
ALU_umary_ALU_4967	6	12102183	12100401	12103000	E043
ALU_umary_ALU_4967	6	12102183	12101001	12103200	E033
ALU_umary_ALU_4967	6	12102183	12101401	12103000	E040
ALU_umary_ALU_4967	6	12102183	12102001	12102800	E038
ALU_umary_ALU_4967	6	12102183	12102001	12103000	E037
ALU_umary_ALU_4967	6	12102183	12102001	12103000	E039
ALU_umary_ALU_4967	6	12102183	12102001	12103800	E123
ALU_umary_ALU_4976	6	13718481	13717201	13719400	E046
ALU_umary_ALU_4976	6	13718481	13718001	13719000	E115
ALU_umary_ALU_4976	6	13718481	13718401	13718600	E034
ALU_umary_ALU_4981	6	14657398	14654401	14661800	E032
ALU_umary_ALU_4981	6	14657398	14655001	14659800	E046
ALU_umary_ALU_4981	6	14657398	14655001	14662200	E036
ALU_umary_ALU_4981	6	14657398	14655201	14661600	E042
ALU_umary_ALU_4981	6	14657398	14655201	14662200	E050
ALU_umary_ALU_4981	6	14657398	14655201	14662400	E035
ALU_umary_ALU_4981	6	14657398	14655401	14657600	E037
ALU_umary_ALU_4981	6	14657398	14655401	14657600	E040
ALU_umary_ALU_4981	6	14657398	14655401	14662200	E051
ALU_umary_ALU_4981	6	14657398	14655401	14664600	E033
ALU_umary_ALU_4981	6	14657398	14655601	14658600	E048
ALU_umary_ALU_4981	6	14657398	14655601	14660200	E029
ALU_umary_ALU_4981	6	14657398	14655601	14661600	E041
ALU_umary_ALU_4981	6	14657398	14655601	14665600	E043
ALU_umary_ALU_4981	6	14657398	14655801	14659400	E124
ALU_umary_ALU_4981	6	14657398	14656801	14657400	E116
ALU_umary_ALU_4981	6	14657398	14657001	14657800	E034
ALU_umary_ALU_4981	6	14657398	14657001	14661000	E031
ALU_umary_ALU_5006	6	20169134	20166601	20169600	E029
ALU_umary_ALU_5006	6	20169134	20168801	20171400	E050
ALU_umary_ALU_5006	6	20169134	20169001	20169200	E033
ALU_umary_ALU_5031	6	25124819	25123801	25125400	E029
ALU_umary_ALU_5031	6	25124819	25124001	25125400	E124
ALU_umary_ALU_5031	6	25124819	25124201	25125200	E030
ALU_umary_ALU_5054	6	29892872	29892001	29893600	E043
ALU_umary_ALU_5054	6	29892872	29892201	29893200	E124
ALU_umary_ALU_5054	6	29892872	29892201	29893600	E042
ALU_umary_ALU_5054	6	29892872	29892601	29893600	E039
ALU_umary_ALU_5054	6	29892872	29892601	29893600	E050
ALU_umary_ALU_5054	6	29892872	29892601	29893800	E029
ALU_umary_ALU_5054	6	29892872	29892801	29893800	E047
ALU_umary_ALU_5064	6	31439016	31433601	31441200	E040
ALU_umary_ALU_5064	6	31439016	31434401	31443400	E043
ALU_umary_ALU_5064	6	31439016	31434601	31439400	E033
ALU_umary_ALU_5064	6	31439016	31434801	31440400	E042
ALU_umary_ALU_5064	6	31439016	31434801	31441600	E038
ALU_umary_ALU_5064	6	31439016	31434801	31441800	E047
ALU_umary_ALU_5064	6	31439016	31435201	31442200	E039
ALU_umary_ALU_5064	6	31439016	31435201	31443000	E037
ALU_umary_ALU_5064	6	31439016	31436601	31440800	E048
ALU_umary_ALU_5064	6	31439016	31437801	31439200	E044
ALU_umary_ALU_5064	6	31439016	31438401	31442800	E041
ALU_umary_ALU_5075	6	32657952	32656601	32658000	E046
ALU_umary_ALU_5075	6	32657952	32656801	32658000	E037
ALU_umary_ALU_5075	6	32657952	32656801	32658200	E040
ALU_umary_ALU_5075	6	32657952	32656801	32659600	E031
ALU_umary_ALU_5075	6	32657952	32656801	32660000	E116
ALU_umary_ALU_5075	6	32657952	32657201	32658000	E041
ALU_umary_ALU_5075	6	32657952	32657201	32658200	E048
ALU_umary_ALU_5075	6	32657952	32657401	32658000	E038
ALU_umary_ALU_5075	6	32657952	32657401	32658200	E124
ALU_umary_ALU_5075	6	32657952	32657401	32658400	E029
ALU_umary_ALU_5075	6	32657952	32657401	32658600	E051
ALU_umary_ALU_5075	6	32657952	32657601	32658600	E050
SVA_umary_SVA_282	6	33030313	33029401	33030400	E031
SVA_umary_SVA_282	6	33030313	33029601	33030400	E029
SVA_umary_SVA_282	6	33030313	33029601	33030400	E051
ALU_umary_ALU_5095	6	36968553	36968401	36969800	E030
ALU_umary_ALU_5119	6	43280911	43276601	43282200	E036
ALU_umary_ALU_5119	6	43280911	43276801	43286400	E029
ALU_umary_ALU_5119	6	43280911	43277801	43282200	E031
ALU_umary_ALU_5119	6	43280911	43278001	43284400	E116
ALU_umary_ALU_5119	6	43280911	43278801	43282400	E032
ALU_umary_ALU_5119	6	43280911	43280401	43281400	E050
ALU_umary_ALU_5119	6	43280911	43280601	43281600	E051
ALU_umary_ALU_5120	6	43895487	43894201	43896400	E124
ALU_umary_ALU_5120	6	43895487	43894601	43896200	E051
ALU_umary_ALU_5120	6	43895487	43895001	43896200	E033
ALU_umary_ALU_5120	6	43895487	43895201	43895800	E047
ALU_umary_ALU_5120	6	43895487	43895201	43896400	E123
ALU_umary_ALU_5120	6	43895487	43895401	43895800	E034
ALU_umary_ALU_5120	6	43895487	43895401	43896000	E050
ALU_umary_ALU_5120	6	43895487	43895401	43896200	E031
ALU_umary_ALU_5120	6	43895487	43895401	43896200	E036
ALU_umary_ALU_5120	6	43895487	43895401	43896200	E046
ALU_umary_ALU_5120	6	43895487	43895401	43896400	E029
ALU_umary_ALU_5120	6	43895487	43895401	43896400	E032
ALU_umary_ALU_5127	6	44798632	44796801	44799000	E038
ALU_umary_ALU_5132	6	45260479	45258801	45262400	E041
ALU_umary_ALU_5132	6	45260479	45259801	45262400	E039
ALU_umary_ALU_5132	6	45260479	45259801	45262400	E048
ALU_umary_ALU_5132	6	45260479	45259801	45263000	E038
ALU_umary_ALU_5132	6	45260479	45260001	45262400	E115
ALU_umary_ALU_5132	6	45260479	45260201	45262400	E037
ALU_umary_ALU_5132	6	45260479	45260201	45262400	E043
ALU_umary_ALU_5207	6	56525797	56520001	56526800	E036
ALU_umary_ALU_5207	6	56525797	56520001	56526800	E050
ALU_umary_ALU_5207	6	56525797	56524001	56526600	E051
ALU_umary_ALU_5207	6	56525797	56525601	56526800	E116
L1_umary_LINE1_1299	6	57309699	57309601	57311800	E050
ALU_umary_ALU_5239	6	68502446	68502401	68503200	E123
ALU_umary_ALU_5278	6	74295015	74293801	74295400	E029
ALU_umary_ALU_5278	6	74295015	74294401	74295200	E031
ALU_umary_ALU_5278	6	74295015	74294601	74295200	E032
ALU_umary_ALU_5278	6	74295015	74294601	74295200	E046
ALU_umary_ALU_5278	6	74295015	74294801	74295200	E044
ALU_umary_ALU_5278	6	74295015	74294801	74295200	E050
ALU_umary_ALU_5278	6	74295015	74294801	74295400	E035
ALU_umary_ALU_5278	6	74295015	74294801	74295400	E047
ALU_umary_ALU_5278	6	74295015	74294801	74295400	E048
ALU_umary_ALU_5278	6	74295015	74295001	74295200	E062
ALU_umary_ALU_5316	6	80037181	80036801	80037200	E115
ALU_umary_ALU_5366	6	91125879	91124401	91126000	E115
ALU_umary_ALU_5467	6	110102982	110100001	110103200	E030
ALU_umary_ALU_5489	6	114078807	114077601	114080800	E116
ALU_umary_ALU_5593	6	132016110	132013601	132016200	E031
ALU_umary_ALU_5628	6	139294734	139287201	139301600	E041
ALU_umary_ALU_5628	6	139294734	139287601	139307000	E039
ALU_umary_ALU_5628	6	139294734	139288001	139296600	E038
ALU_umary_ALU_5628	6	139294734	139288001	139306600	E043
ALU_umary_ALU_5628	6	139294734	139290601	139296800	E037
ALU_umary_ALU_5628	6	139294734	139291201	139296600	E042
ALU_umary_ALU_5628	6	139294734	139291401	139295200	E047
ALU_umary_ALU_5628	6	139294734	139292001	139296800	E040
ALU_umary_ALU_5628	6	139294734	139292801	139295200	E050
ALU_umary_ALU_5628	6	139294734	139294401	139295000	E033
ALU_umary_ALU_5628	6	139294734	139294601	139295200	E048
ALU_umary_ALU_5629	6	139505011	139504801	139505200	E042
ALU_umary_ALU_5676	6	146881725	146881401	146882400	E036
ALU_umary_ALU_5676	6	146881725	146881401	146882400	E050
ALU_umary_ALU_5676	6	146881725	146881401	146882400	E051
ALU_umary_ALU_5676	6	146881725	146881401	146882400	E124
ALU_umary_ALU_5689	6	150234265	150234001	150235200	E123
ALU_umary_ALU_5723	6	158250192	158249801	158250400	E044
ALU_umary_ALU_5723	6	158250192	158249801	158257000	E039
ALU_umary_ALU_5723	6	158250192	158250001	158251200	E041
ALU_umary_ALU_5728	6	159166302	159165401	159166400	E123
ALU_umary_ALU_5759	6	167124812	167122401	167125800	E030
ALU_umary_ALU_5771	6	170500768	170496801	170502800	E046
ALU_umary_ALU_5788	7	6314063	6313001	6314200	E123
ALU_umary_ALU_5795	7	7758550	7757001	7758600	E115
ALU_umary_ALU_5795	7	7758550	7758001	7759600	E041
ALU_umary_ALU_5795	7	7758550	7758201	7758800	E116
ALU_umary_ALU_5795	7	7758550	7758401	7759600	E044
ALU_umary_ALU_5870	7	18345324	18343001	18345400	E032
ALU_umary_ALU_5913	7	26351489	26351401	26360600	E029
SVA_umary_SVA_333	7	29831209	29830801	29831400	E123
ALU_umary_ALU_5936	7	31703964	31703601	31705800	E029
ALU_umary_ALU_5957	7	36164937	36163001	36167600	E030
ALU_umary_ALU_5958	7	36252166	36248001	36253400	E030
ALU_umary_ALU_5970	7	38209213	38207401	38210000	E030
ALU_umary_ALU_5970	7	38209213	38207801	38211200	E029
ALU_umary_ALU_5970	7	38209213	38208401	38210800	E116
ALU_umary_ALU_5970	7	38209213	38208601	38209800	E036
ALU_umary_ALU_5970	7	38209213	38208601	38210000	E051
ALU_umary_ALU_5970	7	38209213	38208801	38209600	E050
ALU_umary_ALU_5975	7	38759715	38759601	38760000	E030
ALU_umary_ALU_5983	7	39749709	39749201	39749800	E035
ALU_umary_ALU_5983	7	39749709	39749201	39750200	E116
ALU_umary_ALU_5983	7	39749709	39749401	39749800	E036
ALU_umary_ALU_5983	7	39749709	39749401	39750200	E050
ALU_umary_ALU_5983	7	39749709	39749401	39750200	E051
ALU_umary_ALU_5983	7	39749709	39749601	39749800	E044
ALU_umary_ALU_5983	7	39749709	39749601	39750000	E115
ALU_umary_ALU_6013	7	47591641	47590601	47593200	E051
ALU_umary_ALU_6013	7	47591641	47590801	47593400	E032
ALU_umary_ALU_6013	7	47591641	47591401	47593200	E116
ALU_umary_ALU_6120	7	76980777	76976401	76980800	E034
ALU_umary_ALU_6120	7	76980777	76976401	76980800	E048
ALU_umary_ALU_6120	7	76980777	76979601	76980800	E039
ALU_umary_ALU_6120	7	76980777	76979601	76981600	E046
ALU_umary_ALU_6120	7	76980777	76979601	76983600	E036
ALU_umary_ALU_6120	7	76980777	76979801	76980800	E030
ALU_umary_ALU_6120	7	76980777	76979801	76980800	E042
ALU_umary_ALU_6120	7	76980777	76979801	76980800	E050
ALU_umary_ALU_6120	7	76980777	76980001	76980800	E051
ALU_umary_ALU_6120	7	76980777	76980001	76980800	E062
ALU_umary_ALU_6120	7	76980777	76980001	76982400	E035
ALU_umary_ALU_6120	7	76980777	76980401	76981000	E032
ALU_umary_ALU_6178	7	86968519	86968401	86969600	E051
ALU_umary_ALU_6218	7	95101192	95097801	95102200	E115
ALU_umary_ALU_6256	7	105466071	105465801	105466600	E029
ALU_umary_ALU_6257	7	105564472	105564001	105565000	E034
ALU_umary_ALU_6257	7	105564472	105564001	105566800	E038
ALU_umary_ALU_6257	7	105564472	105564201	105566600	E040
ALU_umary_ALU_6257	7	105564472	105564201	105566600	E041
ALU_umary_ALU_6311	7	115865235	115853001	115873400	E048
ALU_umary_ALU_6311	7	115865235	115853401	115873800	E037
ALU_umary_ALU_6311	7	115865235	115853601	115876200	E047
ALU_umary_ALU_6311	7	115865235	115856001	115867200	E038
ALU_umary_ALU_6311	7	115865235	115861401	115865800	E045
ALU_umary_ALU_6311	7	115865235	115863801	115865400	E050
ALU_umary_ALU_6311	7	115865235	115865001	115866800	E033
ALU_umary_ALU_6311	7	115865235	115865001	115867000	E039
ALU_umary_ALU_6311	7	115865235	115865001	115867000	E044
ALU_umary_ALU_6311	7	115865235	115865001	115873000	E041
ALU_umary_ALU_6311	7	115865235	115865001	115876000	E040
ALU_umary_ALU_6311	7	115865235	115865001	115876200	E043
ALU_umary_ALU_6311	7	115865235	115865201	115865600	E116
ALU_umary_ALU_6311	7	115865235	115865201	115865800	E051
ALU_umary_ALU_6316	7	117356251	117352601	117356600	E115
ALU_umary_ALU_6366	7	125053038	125053001	125053800	E051
ALU_umary_ALU_6381	7	127475671	127472601	127476600	E029
ALU_umary_ALU_6381	7	127475671	127473201	127476000	E124
ALU_umary_ALU_6444	7	139933413	139931801	139933800	E046
ALU_umary_ALU_6444	7	139933413	139932201	139933800	E030
ALU_umary_ALU_6444	7	139933413	139932201	139934000	E032
ALU_umary_ALU_6444	7	139933413	139932201	139936800	E029
ALU_umary_ALU_6444	7	139933413	139933201	139933800	E116
ALU_umary_ALU_6444	7	139933413	139933401	139934000	E031
ALU_umary_ALU_6455	7	142273449	142272001	142274200	E035
ALU_umary_ALU_6455	7	142273449	142272001	142275800	E051
ALU_umary_ALU_6455	7	142273449	142272401	142275000	E050
ALU_umary_ALU_6455	7	142273449	142272801	142274200	E036
ALU_umary_ALU_6455	7	142273449	142273001	142274200	E039
ALU_umary_ALU_6455	7	142273449	142273201	142274200	E037
ALU_umary_ALU_6455	7	142273449	142273401	142274000	E034
ALU_umary_ALU_6455	7	142273449	142273401	142274200	E048
ALU_umary_ALU_6507	7	155079151	155072001	155079200	E036
ALU_umary_ALU_6507	7	155079151	155077201	155080200	E035
ALU_umary_ALU_6507	7	155079151	155077401	155079400	E034
ALU_umary_ALU_6507	7	155079151	155077601	155080000	E032
ALU_umary_ALU_6507	7	155079151	155077801	155079800	E038
ALU_umary_ALU_6507	7	155079151	155077801	155079800	E046
ALU_umary_ALU_6507	7	155079151	155077801	155080000	E041
ALU_umary_ALU_6507	7	155079151	155077801	155080200	E029
ALU_umary_ALU_6507	7	155079151	155077801	155080800	E033
ALU_umary_ALU_6507	7	155079151	155078001	155080200	E031
ALU_umary_ALU_6507	7	155079151	155078601	155079800	E047
ALU_umary_ALU_6507	7	155079151	155078601	155080200	E050
ALU_umary_ALU_6507	7	155079151	155078601	155080600	E039
ALU_umary_ALU_6507	7	155079151	155078801	155079200	E051
ALU_umary_ALU_6507	7	155079151	155078801	155079800	E043
ALU_umary_ALU_6507	7	155079151	155078801	155079800	E124
ALU_umary_ALU_6507	7	155079151	155078801	155080000	E115
ALU_umary_ALU_6507	7	155079151	155079001	155079600	E048
ALU_umary_ALU_6507	7	155079151	155079001	155079800	E042
ALU_umary_ALU_6563	8	9463649	9463601	9464000	E051
ALU_umary_ALU_6600	8	16871271	16870401	16871600	E115
ALU_umary_ALU_6600	8	16871271	16871201	16871800	E029
ALU_umary_ALU_6606	8	17943136	17942801	17943400	E037
ALU_umary_ALU_6606	8	17943136	17942801	17943400	E038
ALU_umary_ALU_6606	8	17943136	17943001	17943200	E040
ALU_umary_ALU_6606	8	17943136	17943001	17943200	E042
ALU_umary_ALU_6606	8	17943136	17943001	17943200	E044
ALU_umary_ALU_6606	8	17943136	17943001	17943200	E045
ALU_umary_ALU_6606	8	17943136	17943001	17943200	E046
ALU_umary_ALU_6606	8	17943136	17943001	17943400	E029
ALU_umary_ALU_6606	8	17943136	17943001	17943400	E032
ALU_umary_ALU_6606	8	17943136	17943001	17943400	E039
ALU_umary_ALU_6606	8	17943136	17943001	17943400	E048
ALU_umary_ALU_6611	8	19658938	19658601	19659000	E029
ALU_umary_ALU_6611	8	19658938	19658601	19659200	E124
SVA_umary_SVA_369	8	21879122	21879001	21879400	E034
ALU_umary_ALU_6668	8	33613215	33613001	33613400	E036
ALU_umary_ALU_6685	8	38864077	38864001	38864800	E116
ALU_umary_ALU_6685	8	38864077	38864001	38865200	E029
ALU_umary_ALU_6685	8	38864077	38864001	38865200	E030
SVA_umary_SVA_382	8	61480278	61480001	61481800	E041
ALU_umary_ALU_6855	8	77867091	77867001	77867200	E116
ALU_umary_ALU_6909	8	87622713	87622201	87622800	E051
ALU_umary_ALU_6990	8	103554130	103553201	103554400	E116
ALU_umary_ALU_7020	8	108323442	108319801	108323600	E051
ALU_umary_ALU_7039	8	110349310	110347401	110349400	E037
ALU_umary_ALU_7039	8	110349310	110347401	110349800	E039
ALU_umary_ALU_7074	8	115604486	115604201	115606400	E115
L1_umary_LINE1_1734	8	115881781	115880801	115882400	E115
ALU_umary_ALU_7106	8	122731020	122730601	122731200	E115
ALU_umary_ALU_7115	8	124773316	124773001	124773600	E123
ALU_umary_ALU_7140	8	128119620	128118801	128119800	E050
ALU_umary_ALU_7140	8	128119620	128119001	128119800	E051
ALU_umary_ALU_7166	8	132942724	132934201	132943400	E043
ALU_umary_ALU_7166	8	132942724	132934601	132947000	E041
ALU_umary_ALU_7166	8	132942724	132936001	132944400	E040
ALU_umary_ALU_7166	8	132942724	132941401	132943000	E047
ALU_umary_ALU_7166	8	132942724	132941801	132943200	E048
ALU_umary_ALU_7166	8	132942724	132942401	132943400	E044
ALU_umary_ALU_7197	8	141048062	141044601	141049200	E050
ALU_umary_ALU_7197	8	141048062	141045001	141049400	E030
ALU_umary_ALU_7197	8	141048062	141045201	141048800	E035
ALU_umary_ALU_7197	8	141048062	141047201	141048400	E046
ALU_umary_ALU_7197	8	141048062	141047201	141049000	E034
ALU_umary_ALU_7197	8	141048062	141047201	141049000	E041
ALU_umary_ALU_7197	8	141048062	141047401	141048400	E043
ALU_umary_ALU_7197	8	141048062	141047401	141049200	E047
ALU_umary_ALU_7197	8	141048062	141047601	141049000	E039
ALU_umary_ALU_7197	8	141048062	141047801	141048200	E036
ALU_umary_ALU_7197	8	141048062	141047801	141049200	E051
ALU_umary_ALU_7199	8	141361289	141359601	141361400	E030
ALU_umary_ALU_7199	8	141361289	141360401	141361600	E050
ALU_umary_ALU_7237	9	4430924	4429601	4431600	E029
ALU_umary_ALU_7237	9	4430924	4430601	4431200	E124
ALU_umary_ALU_7237	9	4430924	4430601	4431400	E116
ALU_umary_ALU_7241	9	4814222	4813801	4815400	E030
ALU_umary_ALU_7241	9	4814222	4814001	4814400	E116
ALU_umary_ALU_7241	9	4814222	4814201	4816200	E031
ALU_umary_ALU_7256	9	6780329	6776201	6786200	E039
ALU_umary_ALU_7256	9	6780329	6776201	6786600	E043
ALU_umary_ALU_7256	9	6780329	6776401	6786200	E032
ALU_umary_ALU_7256	9	6780329	6778801	6786200	E037
ALU_umary_ALU_7256	9	6780329	6779001	6789000	E041
ALU_umary_ALU_7256	9	6780329	6779201	6780600	E038
ALU_umary_ALU_7256	9	6780329	6779201	6781200	E123
ALU_umary_ALU_7256	9	6780329	6779201	6785400	E046
ALU_umary_ALU_7256	9	6780329	6779401	6782800	E048
ALU_umary_ALU_7256	9	6780329	6779401	6786200	E047
ALU_umary_ALU_7256	9	6780329	6779601	6787000	E040
ALU_umary_ALU_7256	9	6780329	6780201	6786000	E034
SVA_umary_SVA_401	9	33130564	33129401	33131000	E050
SVA_umary_SVA_401	9	33130564	33129401	33131000	E051
SVA_umary_SVA_401	9	33130564	33129401	33131400	E047
SVA_umary_SVA_401	9	33130564	33129601	33130600	E035
ALU_umary_ALU_7481	9	76893085	76891001	76897400	E115
ALU_umary_ALU_7553	9	92443415	92443201	92444400	E044
ALU_umary_ALU_7553	9	92443415	92443201	92446000	E032
ALU_umary_ALU_7553	9	92443415	92443401	92444400	E033
ALU_umary_ALU_7553	9	92443415	92443401	92444400	E034
ALU_umary_ALU_7553	9	92443415	92443401	92444400	E039
ALU_umary_ALU_7553	9	92443415	92443401	92444400	E042
ALU_umary_ALU_7553	9	92443415	92443401	92444400	E043
ALU_umary_ALU_7553	9	92443415	92443401	92444400	E045
ALU_umary_ALU_7553	9	92443415	92443401	92444400	E115
ALU_umary_ALU_7553	9	92443415	92443401	92444400	E116
ALU_umary_ALU_7553	9	92443415	92443401	92444600	E038
ALU_umary_ALU_7553	9	92443415	92443401	92444800	E041
ALU_umary_ALU_7553	9	92443415	92443401	92445000	E040
ALU_umary_ALU_7553	9	92443415	92443401	92445200	E037
ALU_umary_ALU_7553	9	92443415	92443401	92445400	E048
ALU_umary_ALU_7553	9	92443415	92443401	92446200	E035
ALU_umary_ALU_7594	9	102849310	102842001	102850200	E041
ALU_umary_ALU_7594	9	102849310	102842401	102851600	E037
ALU_umary_ALU_7594	9	102849310	102843201	102851800	E043
ALU_umary_ALU_7594	9	102849310	102844001	102851200	E038
ALU_umary_ALU_7594	9	102849310	102844001	102851400	E039
ALU_umary_ALU_7594	9	102849310	102844801	102850000	E042
ALU_umary_ALU_7594	9	102849310	102844801	102851600	E040
ALU_umary_ALU_7594	9	102849310	102847401	102850800	E031
ALU_umary_ALU_7594	9	102849310	102847601	102851000	E032
ALU_umary_ALU_7594	9	102849310	102848401	102849400	E047
ALU_umary_ALU_7594	9	102849310	102848601	102851000	E033
ALU_umary_ALU_7594	9	102849310	102848801	102849800	E051
ALU_umary_ALU_7594	9	102849310	102848801	102849800	E123
ALU_umary_ALU_7594	9	102849310	102848801	102850800	E030
ALU_umary_ALU_7594	9	102849310	102848801	102851000	E050
ALU_umary_ALU_7594	9	102849310	102849001	102850000	E048
ALU_umary_ALU_7594	9	102849310	102849001	102850600	E036
ALU_umary_ALU_7594	9	102849310	102849001	102851000	E035
ALU_umary_ALU_7594	9	102849310	102849201	102850400	E124
ALU_umary_ALU_7606	9	104223875	104223401	104225800	E123
SVA_umary_SVA_419	9	107746901	107743801	107748600	E036
SVA_umary_SVA_419	9	107746901	107744001	107747400	E035
SVA_umary_SVA_419	9	107746901	107744001	107748600	E050
SVA_umary_SVA_419	9	107746901	107744001	107748800	E051
SVA_umary_SVA_419	9	107746901	107745601	107747800	E041
SVA_umary_SVA_419	9	107746901	107745601	107747800	E043
SVA_umary_SVA_419	9	107746901	107745801	107748600	E039
SVA_umary_SVA_419	9	107746901	107746401	107747600	E033
SVA_umary_SVA_419	9	107746901	107746401	107748200	E115
SVA_umary_SVA_419	9	107746901	107746601	107747600	E047
SVA_umary_SVA_419	9	107746901	107746601	107747800	E038
SVA_umary_SVA_419	9	107746901	107746801	107747400	E045
SVA_umary_SVA_419	9	107746901	107746801	107747400	E048
ALU_umary_ALU_7626	9	108081061	108080601	108082000	E032
ALU_umary_ALU_7651	9	112908065	112904801	112910800	E035
ALU_umary_ALU_7651	9	112908065	112906201	112911000	E050
ALU_umary_ALU_7651	9	112908065	112906801	112910400	E031
ALU_umary_ALU_7651	9	112908065	112906801	112910600	E051
ALU_umary_ALU_7651	9	112908065	112907801	112909000	E115
ALU_umary_ALU_7662	9	114869043	114865201	114869800	E032
ALU_umary_ALU_7709	9	128980176	128979201	128981200	E035
ALU_umary_ALU_7709	9	128980176	128979401	128980800	E036
ALU_umary_ALU_7709	9	128980176	128979801	128981600	E051
SVA_umary_SVA_430	9	134289811	134283801	134290000	E037
SVA_umary_SVA_430	9	134289811	134285201	134292800	E043
SVA_umary_SVA_430	9	134289811	134288001	134293000	E041
SVA_umary_SVA_430	9	134289811	134288801	134290000	E045
SVA_umary_SVA_430	9	134289811	134289001	134290000	E044
SVA_umary_SVA_430	9	134289811	134289001	134290200	E033
SVA_umary_SVA_430	9	134289811	134289601	134291800	E034
SVA_umary_SVA_430	9	134289811	134289801	134290000	E123
ALU_umary_ALU_7721	9	134570416	134561401	134585200	E037
ALU_umary_ALU_7721	9	134570416	134562001	134578200	E041
ALU_umary_ALU_7721	9	134570416	134565801	134571600	E039
ALU_umary_ALU_7721	9	134570416	134565801	134575400	E043
ALU_umary_ALU_7721	9	134570416	134565801	134576000	E047
ALU_umary_ALU_7721	9	134570416	134565801	134577600	E042
ALU_umary_ALU_7721	9	134570416	134566201	134573800	E048
ALU_umary_ALU_7721	9	134570416	134567601	134576200	E040
ALU_umary_ALU_7721	9	134570416	134567801	134576200	E034
ALU_umary_ALU_7721	9	134570416	134569201	134575800	E046
ALU_umary_ALU_7759	10	6132856	6132201	6133400	E046
ALU_umary_ALU_7759	10	6132856	6132201	6134000	E032
ALU_umary_ALU_7759	10	6132856	6132201	6134400	E045
ALU_umary_ALU_7759	10	6132856	6132201	6135800	E029
ALU_umary_ALU_7759	10	6132856	6132401	6134000	E034
ALU_umary_ALU_7759	10	6132856	6132401	6135000	E062
ALU_umary_ALU_7759	10	6132856	6132401	6135400	E031
ALU_umary_ALU_7759	10	6132856	6132601	6134800	E033
ALU_umary_ALU_7759	10	6132856	6132601	6134800	E038
ALU_umary_ALU_7759	10	6132856	6132601	6135000	E042
ALU_umary_ALU_7759	10	6132856	6132601	6135000	E044
ALU_umary_ALU_7759	10	6132856	6132601	6135200	E037
ALU_umary_ALU_7759	10	6132856	6132801	6133200	E036
ALU_umary_ALU_7759	10	6132856	6132801	6133200	E041
ALU_umary_ALU_7759	10	6132856	6132801	6133200	E124
ALU_umary_ALU_7759	10	6132856	6132801	6133400	E030
ALU_umary_ALU_7759	10	6132856	6132801	6133400	E123
ALU_umary_ALU_7759	10	6132856	6132801	6134600	E043
ALU_umary_ALU_7759	10	6132856	6132801	6134800	E047
ALU_umary_ALU_7759	10	6132856	6132801	6134800	E048
ALU_umary_ALU_7759	10	6132856	6132801	6135000	E039
ALU_umary_ALU_7759	10	6132856	6132801	6135800	E035
ALU_umary_ALU_7759	10	6132856	6132801	6135800	E040
ALU_umary_ALU_7759	10	6132856	6132801	6135800	E050
ALU_umary_ALU_7759	10	6132856	6132801	6138000	E051
SVA_umary_SVA_438	10	17712792	17709401	17713600	E037
SVA_umary_SVA_438	10	17712792	17709401	17716400	E050
SVA_umary_SVA_438	10	17712792	17709601	17714800	E041
SVA_umary_SVA_438	10	17712792	17711601	17716600	E051
SVA_umary_SVA_438	10	17712792	17711801	17716000	E040
SVA_umary_SVA_438	10	17712792	17712201	17712800	E045
SVA_umary_SVA_438	10	17712792	17712601	17714000	E044
ALU_umary_ALU_7818	10	18497708	18497001	18497800	E051
ALU_umary_ALU_7818	10	18497708	18497601	18499200	E035
ALU_umary_ALU_7832	10	21688239	21687801	21688400	E050
ALU_umary_ALU_8081	10	73193547	73193401	73195600	E046
ALU_umary_ALU_8096	10	78496693	78495801	78496800	E046
ALU_umary_ALU_8096	10	78496693	78496001	78498800	E042
ALU_umary_ALU_8116	10	85917628	85917201	85919400	E030
ALU_umary_ALU_8142	10	89863954	89860801	89864200	E116
ALU_umary_ALU_8142	10	89863954	89863201	89869000	E029
ALU_umary_ALU_8142	10	89863954	89863801	89869200	E032
L1_umary_LINE1_1996	10	92730954	92730601	92731400	E115
ALU_umary_ALU_8172	10	95633026	95633001	95633800	E123
ALU_umary_ALU_8202	10	105343538	105342801	105343600	E037
ALU_umary_ALU_8202	10	105343538	105343001	105343600	E038
ALU_umary_ALU_8202	10	105343538	105343001	105343600	E039
ALU_umary_ALU_8202	10	105343538	105343001	105343600	E043
ALU_umary_ALU_8202	10	105343538	105343001	105343600	E048
ALU_umary_ALU_8202	10	105343538	105343201	105343600	E034
ALU_umary_ALU_8202	10	105343538	105343201	105343600	E040
ALU_umary_ALU_8202	10	105343538	105343201	105343600	E042
ALU_umary_ALU_8202	10	105343538	105343201	105343600	E045
ALU_umary_ALU_8202	10	105343538	105343201	105343600	E047
ALU_umary_ALU_8202	10	105343538	105343201	105343800	E046
ALU_umary_ALU_8202	10	105343538	105343401	105343600	E033
ALU_umary_ALU_8203	10	105817214	105817001	105818000	E030
ALU_umary_ALU_8222	10	108991284	108990801	108992400	E050
ALU_umary_ALU_8222	10	108991284	108991201	108992400	E051
ALU_umary_ALU_8232	10	112010768	112009801	112012400	E041
ALU_umary_ALU_8232	10	112010768	112010001	112010800	E116
L1_umary_LINE1_2023	10	112177753	112172001	112177800	E046
L1_umary_LINE1_2023	10	112177753	112175201	112177800	E051
L1_umary_LINE1_2023	10	112177753	112177401	112177800	E036
ALU_umary_ALU_8239	10	114073874	114073801	114074200	E050
ALU_umary_ALU_8317	10	130888837	130888601	130890400	E036
ALU_umary_ALU_8317	10	130888837	130888801	130889600	E029
ALU_umary_ALU_8317	10	130888837	130888801	130889600	E050
ALU_umary_ALU_8317	10	130888837	130888801	130889600	E124
L1_umary_LINE1_2054	11	7435902	7435201	7436200	E050
L1_umary_LINE1_2054	11	7435902	7435201	7436400	E051
L1_umary_LINE1_2054	11	7435902	7435801	7436000	E035
ALU_umary_ALU_8363	11	7612697	7611401	7617000	E029
ALU_umary_ALU_8363	11	7612697	7612401	7613600	E039
L1_umary_LINE1_2062	11	14647692	14644201	14649600	E039
L1_umary_LINE1_2062	11	14647692	14645801	14649600	E047
L1_umary_LINE1_2062	11	14647692	14646401	14649200	E043
L1_umary_LINE1_2062	11	14647692	14646401	14649600	E037
L1_umary_LINE1_2062	11	14647692	14647001	14647800	E062
L1_umary_LINE1_2062	11	14647692	14647001	14649000	E038
L1_umary_LINE1_2062	11	14647692	14647201	14648200	E045
L1_umary_LINE1_2062	11	14647692	14647201	14648400	E044
L1_umary_LINE1_2062	11	14647692	14647201	14649600	E040
L1_umary_LINE1_2062	11	14647692	14647401	14648200	E042
L1_umary_LINE1_2062	11	14647692	14647401	14649400	E048
L1_umary_LINE1_2062	11	14647692	14647601	14648200	E036
L1_umary_LINE1_2062	11	14647692	14647601	14648400	E050
L1_umary_LINE1_2062	11	14647692	14647601	14648400	E051
L1_umary_LINE1_2062	11	14647692	14647601	14648600	E032
L1_umary_LINE1_2062	11	14647692	14647601	14648600	E035
L1_umary_LINE1_2062	11	14647692	14647601	14649200	E030
L1_umary_LINE1_2062	11	14647692	14647601	14649200	E033
L1_umary_LINE1_2062	11	14647692	14647601	14649600	E029
L1_umary_LINE1_2062	11	14647692	14647601	14649600	E115
ALU_umary_ALU_8411	11	18602134	18601001	18602200	E040
ALU_umary_ALU_8411	11	18602134	18601201	18602200	E042
ALU_umary_ALU_8419	11	19963012	19961201	19964000	E030
ALU_umary_ALU_8461	11	26128665	26127201	26129400	E032
ALU_umary_ALU_8461	11	26128665	26127801	26129400	E031
ALU_umary_ALU_8503	11	35304573	35303601	35304600	E051
ALU_umary_ALU_8503	11	35304573	35303801	35304600	E046
ALU_umary_ALU_8503	11	35304573	35303801	35304600	E050
ALU_umary_ALU_8503	11	35304573	35304001	35304600	E036
ALU_umary_ALU_8504	11	35348849	35348401	35356600	E041
ALU_umary_ALU_8635	11	72381238	72380601	72382000	E116
ALU_umary_ALU_8637	11	73276648	73275001	73277200	E030
ALU_umary_ALU_8639	11	73562793	73562201	73562800	E036
ALU_umary_ALU_8639	11	73562793	73562201	73562800	E050
ALU_umary_ALU_8639	11	73562793	73562201	73563000	E029
ALU_umary_ALU_8639	11	73562793	73562401	73562800	E051
ALU_umary_ALU_8655	11	77905200	77900801	77905400	E043
ALU_umary_ALU_8655	11	77905200	77901201	77906200	E033
ALU_umary_ALU_8655	11	77905200	77903601	77905200	E029
ALU_umary_ALU_8656	11	78011357	78007801	78012200	E123
ALU_umary_ALU_8656	11	78011357	78008201	78016000	E115
ALU_umary_ALU_8717	11	88908952	88908601	88909200	E115
ALU_umary_ALU_8788	11	100781393	100781201	100781400	E116
ALU_umary_ALU_8788	11	100781393	100781201	100782600	E032
ALU_umary_ALU_8792	11	102169772	102169401	102172400	E032
ALU_umary_ALU_8793	11	102348326	102346801	102348400	E043
ALU_umary_ALU_8793	11	102348326	102346801	102350000	E039
ALU_umary_ALU_8793	11	102348326	102346801	102350400	E041
ALU_umary_ALU_8793	11	102348326	102346801	102350600	E033
ALU_umary_ALU_8793	11	102348326	102347001	102348400	E038
ALU_umary_ALU_8793	11	102348326	102347001	102348400	E047
ALU_umary_ALU_8793	11	102348326	102347001	102348600	E048
ALU_umary_ALU_8793	11	102348326	102348001	102348800	E123
ALU_umary_ALU_8813	11	104786608	104783801	104788000	E039
ALU_umary_ALU_8813	11	104786608	104784401	104787000	E043
ALU_umary_ALU_8813	11	104786608	104785401	104786800	E048
ALU_umary_ALU_8813	11	104786608	104785601	104786800	E042
ALU_umary_ALU_8813	11	104786608	104785601	104788000	E047
ALU_umary_ALU_8813	11	104786608	104786001	104788000	E032
ALU_umary_ALU_8813	11	104786608	104786601	104786800	E045
ALU_umary_ALU_8813	11	104786608	104786601	104786800	E046
ALU_umary_ALU_8813	11	104786608	104786601	104788200	E033
L1_umary_LINE1_2191	11	112084617	112082601	112085600	E030
ALU_umary_ALU_8913	11	129759556	129758001	129760600	E037
ALU_umary_ALU_8913	11	129759556	129758401	129760000	E040
ALU_umary_ALU_8913	11	129759556	129758401	129760200	E047
ALU_umary_ALU_8913	11	129759556	129758601	129760400	E038
ALU_umary_ALU_8913	11	129759556	129759401	129760000	E048
ALU_umary_ALU_8913	11	129759556	129759401	129760400	E039
ALU_umary_ALU_8925	11	131872808	131872801	131873000	E029
ALU_umary_ALU_8940	12	1057146	1055801	1057200	E115
ALU_umary_ALU_8940	12	1057146	1056001	1057800	E034
ALU_umary_ALU_8940	12	1057146	1056801	1057600	E050
ALU_umary_ALU_8940	12	1057146	1057001	1057400	E036
ALU_umary_ALU_8940	12	1057146	1057001	1057400	E051
ALU_umary_ALU_8940	12	1057146	1057001	1057800	E035
ALU_umary_ALU_8940	12	1057146	1057001	1058000	E038
ALU_umary_ALU_8948	12	1717530	1715401	1719600	E029
ALU_umary_ALU_8948	12	1717530	1715401	1721800	E030
ALU_umary_ALU_8948	12	1717530	1715801	1718400	E116
ALU_umary_ALU_8948	12	1717530	1717201	1717600	E123
ALU_umary_ALU_8948	12	1717530	1717201	1717800	E115
ALU_umary_ALU_8948	12	1717530	1717401	1717800	E036
ALU_umary_ALU_8956	12	4742915	4742601	4743000	E030
ALU_umary_ALU_8971	12	7059242	7056201	7059800	E046
ALU_umary_ALU_8971	12	7059242	7056401	7059800	E051
ALU_umary_ALU_8971	12	7059242	7058001	7059600	E036
ALU_umary_ALU_8971	12	7059242	7058201	7059800	E050
ALU_umary_ALU_8971	12	7059242	7058201	7059800	E062
ALU_umary_ALU_8971	12	7059242	7058201	7060000	E035
ALU_umary_ALU_8971	12	7059242	7058601	7059600	E037
ALU_umary_ALU_8971	12	7059242	7058601	7059600	E045
ALU_umary_ALU_8971	12	7059242	7058601	7059800	E029
ALU_umary_ALU_8971	12	7059242	7058601	7060000	E032
ALU_umary_ALU_8971	12	7059242	7058801	7059600	E031
ALU_umary_ALU_8971	12	7059242	7058801	7059600	E034
ALU_umary_ALU_8971	12	7059242	7058801	7059600	E040
ALU_umary_ALU_8971	12	7059242	7058801	7059600	E047
ALU_umary_ALU_8971	12	7059242	7058801	7059600	E048
ALU_umary_ALU_8971	12	7059242	7059001	7059400	E038
ALU_umary_ALU_8971	12	7059242	7059001	7059400	E043
ALU_umary_ALU_8971	12	7059242	7059001	7059400	E044
ALU_umary_ALU_8971	12	7059242	7059001	7059400	E124
ALU_umary_ALU_8971	12	7059242	7059001	7059600	E039
ALU_umary_ALU_8971	12	7059242	7059001	7059600	E042
ALU_umary_ALU_8992	12	10234202	10232401	10235400	E030
ALU_umary_ALU_8992	12	10234202	10232601	10235600	E124
ALU_umary_ALU_8992	12	10234202	10232601	10235800	E029
ALU_umary_ALU_9005	12	12609795	12609001	12611400	E041
ALU_umary_ALU_9005	12	12609795	12609201	12610000	E116
ALU_umary_ALU_9005	12	12609795	12609201	12610200	E029
ALU_umary_ALU_9005	12	12609795	12609201	12610600	E062
ALU_umary_ALU_9005	12	12609795	12609401	12609800	E042
ALU_umary_ALU_9005	12	12609795	12609401	12610200	E043
ALU_umary_ALU_9005	12	12609795	12609401	12611200	E037
ALU_umary_ALU_9005	12	12609795	12609601	12610200	E030
ALU_umary_ALU_9019	12	15104647	15104201	15104800	E048
ALU_umary_ALU_9100	12	27864811	27864601	27865200	E046
ALU_umary_ALU_9100	12	27864811	27864601	27865600	E032
ALU_umary_ALU_9100	12	27864811	27864601	27865600	E047
ALU_umary_ALU_9100	12	27864811	27864601	27865800	E029
ALU_umary_ALU_9100	12	27864811	27864601	27866000	E040
ALU_umary_ALU_9100	12	27864811	27864601	27866600	E034
ALU_umary_ALU_9100	12	27864811	27864801	27865200	E031
ALU_umary_ALU_9100	12	27864811	27864801	27865600	E038
ALU_umary_ALU_9100	12	27864811	27864801	27865600	E039
ALU_umary_ALU_9100	12	27864811	27864801	27865800	E043
ALU_umary_ALU_9100	12	27864811	27864801	27866200	E037
ALU_umary_ALU_9234	12	58359071	58357801	58360000	E115
ALU_umary_ALU_9288	12	66445570	66444601	66449800	E116
ALU_umary_ALU_9291	12	67011588	67009401	67015400	E115
ALU_umary_ALU_9291	12	67011588	67009601	67015400	E116
ALU_umary_ALU_9369	12	80309803	80304001	80316800	E041
ALU_umary_ALU_9369	12	80309803	80307001	80311000	E039
ALU_umary_ALU_9369	12	80309803	80308001	80310800	E042
ALU_umary_ALU_9369	12	80309803	80308201	80310600	E047
ALU_umary_ALU_9369	12	80309803	80308201	80316400	E037
ALU_umary_ALU_9369	12	80309803	80308801	80312600	E038
ALU_umary_ALU_9369	12	80309803	80308801	80312800	E044
ALU_umary_ALU_9369	12	80309803	80309401	80310000	E029
ALU_umary_ALU_9369	12	80309803	80309401	80310000	E051
ALU_umary_ALU_9369	12	80309803	80309401	80310200	E050
ALU_umary_ALU_9369	12	80309803	80309401	80310400	E033
ALU_umary_ALU_9369	12	80309803	80309401	80310400	E124
ALU_umary_ALU_9369	12	80309803	80309401	80312400	E040
ALU_umary_ALU_9369	12	80309803	80309601	80310200	E045
ALU_umary_ALU_9369	12	80309803	80309601	80311200	E043
ALU_umary_ALU_9369	12	80309803	80309801	80312000	E030
ALU_umary_ALU_9431	12	92483455	92482201	92484400	E029
ALU_umary_ALU_9431	12	92483455	92482401	92483600	E048
ALU_umary_ALU_9431	12	92483455	92482401	92483800	E047
ALU_umary_ALU_9431	12	92483455	92482401	92484000	E031
ALU_umary_ALU_9431	12	92483455	92482401	92484600	E039
ALU_umary_ALU_9431	12	92483455	92482401	92484600	E041
ALU_umary_ALU_9431	12	92483455	92482601	92483600	E033
ALU_umary_ALU_9431	12	92483455	92482601	92483600	E043
ALU_umary_ALU_9431	12	92483455	92482801	92483800	E038
ALU_umary_ALU_9431	12	92483455	92483001	92484200	E124
ALU_umary_ALU_9431	12	92483455	92483001	92485000	E030
ALU_umary_ALU_9438	12	93812316	93805001	93812400	E039
ALU_umary_ALU_9438	12	93812316	93805001	93812400	E040
ALU_umary_ALU_9438	12	93812316	93805001	93819000	E041
ALU_umary_ALU_9438	12	93812316	93808201	93832000	E037
ALU_umary_ALU_9438	12	93812316	93808401	93812400	E033
ALU_umary_ALU_9438	12	93812316	93808401	93812400	E042
ALU_umary_ALU_9438	12	93812316	93808401	93812600	E038
ALU_umary_ALU_9438	12	93812316	93811401	93813600	E116
ALU_umary_ALU_9458	12	98884581	98884201	98885200	E029
ALU_umary_ALU_9458	12	98884581	98884401	98884600	E033
ALU_umary_ALU_9458	12	98884581	98884401	98884600	E039
ALU_umary_ALU_9458	12	98884581	98884401	98885000	E048
ALU_umary_ALU_9458	12	98884581	98884401	98885200	E034
ALU_umary_ALU_9458	12	98884581	98884401	98885400	E031
SVA_umary_SVA_556	12	124066480	124065801	124067400	E030
ALU_umary_ALU_9617	13	23662926	23661801	23663200	E051
ALU_umary_ALU_9675	13	33305690	33305001	33305800	E033
ALU_umary_ALU_9675	13	33305690	33305001	33306000	E037
ALU_umary_ALU_9675	13	33305690	33305001	33306000	E050
ALU_umary_ALU_9675	13	33305690	33305001	33306000	E051
ALU_umary_ALU_9675	13	33305690	33305001	33306200	E043
ALU_umary_ALU_9675	13	33305690	33305001	33306400	E039
ALU_umary_ALU_9675	13	33305690	33305001	33306400	E041
ALU_umary_ALU_9675	13	33305690	33305201	33306400	E040
ALU_umary_ALU_9675	13	33305690	33305201	33306400	E042
ALU_umary_ALU_9675	13	33305690	33305201	33306400	E048
ALU_umary_ALU_9675	13	33305690	33305401	33306000	E038
ALU_umary_ALU_9675	13	33305690	33305601	33306000	E044
ALU_umary_ALU_9675	13	33305690	33305601	33306000	E047
ALU_umary_ALU_9723	13	41901883	41899601	41903200	E030
ALU_umary_ALU_9723	13	41901883	41900001	41902200	E039
ALU_umary_ALU_9723	13	41901883	41901201	41903400	E047
ALU_umary_ALU_9723	13	41901883	41901401	41902400	E041
ALU_umary_ALU_9723	13	41901883	41901401	41902600	E036
ALU_umary_ALU_9723	13	41901883	41901401	41902600	E038
ALU_umary_ALU_9723	13	41901883	41901401	41903000	E037
ALU_umary_ALU_9723	13	41901883	41901601	41902600	E048
ALU_umary_ALU_9723	13	41901883	41901801	41902400	E042
ALU_umary_ALU_9723	13	41901883	41901801	41902800	E029
ALU_umary_ALU_9723	13	41901883	41901801	41903200	E124
ALU_umary_ALU_9748	13	46647748	46647201	46648200	E116
ALU_umary_ALU_9771	13	49536621	49536401	49536800	E123
ALU_umary_ALU_9820	13	59377684	59377401	59379000	E035
ALU_umary_ALU_9820	13	59377684	59377401	59379400	E050
ALU_umary_ALU_9820	13	59377684	59377401	59379400	E051
ALU_umary_ALU_10010	13	90038686	90038601	90039400	E051
ALU_umary_ALU_10010	13	90038686	90038601	90039800	E050
ALU_umary_ALU_10048	13	95249517	95249201	95249800	E115
ALU_umary_ALU_10049	13	95739321	95737801	95739800	E051
ALU_umary_ALU_10049	13	95739321	95739001	95741200	E050
L1_umary_LINE1_2483	13	96331421	96330601	96331600	E034
L1_umary_LINE1_2483	13	96331421	96330601	96331800	E032
L1_umary_LINE1_2483	13	96331421	96330601	96332000	E042
L1_umary_LINE1_2483	13	96331421	96330601	96332000	E048
L1_umary_LINE1_2483	13	96331421	96330601	96332400	E047
L1_umary_LINE1_2483	13	96331421	96330801	96332400	E045
L1_umary_LINE1_2483	13	96331421	96330801	96333600	E037
L1_umary_LINE1_2483	13	96331421	96330801	96333800	E029
L1_umary_LINE1_2483	13	96331421	96330801	96334400	E040
L1_umary_LINE1_2483	13	96331421	96330801	96336000	E043
L1_umary_LINE1_2483	13	96331421	96331201	96331600	E041
L1_umary_LINE1_2483	13	96331421	96331201	96332200	E038
L1_umary_LINE1_2483	13	96331421	96331201	96332600	E039
L1_umary_LINE1_2483	13	96331421	96331201	96333000	E036
L1_umary_LINE1_2483	13	96331421	96331201	96333200	E044
L1_umary_LINE1_2483	13	96331421	96331401	96333200	E051
L1_umary_LINE1_2483	13	96331421	96331401	96333400	E050
L1_umary_LINE1_2483	13	96331421	96331401	96333600	E033
ALU_umary_ALU_10064	13	100082627	100081801	100084800	E032
ALU_umary_ALU_10064	13	100082627	100082201	100082800	E116
ALU_umary_ALU_10132	14	20950451	20946001	20951600	E037
ALU_umary_ALU_10132	14	20950451	20946801	20951400	E042
ALU_umary_ALU_10132	14	20950451	20948201	20952200	E041
ALU_umary_ALU_10132	14	20950451	20949401	20950600	E040
ALU_umary_ALU_10132	14	20950451	20949801	20952200	E039
ALU_umary_ALU_10151	14	24794428	24792601	24794800	E123
ALU_umary_ALU_10151	14	24794428	24793401	24797400	E051
ALU_umary_ALU_10151	14	24794428	24793601	24794800	E035
ALU_umary_ALU_10151	14	24794428	24793801	24797200	E050
ALU_umary_ALU_10151	14	24794428	24794201	24796400	E030
ALU_umary_ALU_10151	14	24794428	24794401	24796400	E036
ALU_umary_ALU_10201	14	34952485	34951201	34952600	E030
ALU_umary_ALU_10299	14	51432094	51430801	51432600	E050
ALU_umary_ALU_10299	14	51432094	51430801	51432600	E051
ALU_umary_ALU_10299	14	51432094	51431801	51434200	E030
ALU_umary_ALU_10309	14	52643767	52639801	52644800	E047
ALU_umary_ALU_10309	14	52643767	52640601	52645600	E046
ALU_umary_ALU_10309	14	52643767	52640801	52644800	E032
ALU_umary_ALU_10309	14	52643767	52641401	52644200	E042
ALU_umary_ALU_10309	14	52643767	52641801	52644800	E041
ALU_umary_ALU_10309	14	52643767	52643201	52644200	E033
ALU_umary_ALU_10309	14	52643767	52643201	52644400	E040
ALU_umary_ALU_10309	14	52643767	52643201	52644400	E043
ALU_umary_ALU_10309	14	52643767	52643201	52644800	E048
ALU_umary_ALU_10309	14	52643767	52643401	52644400	E031
ALU_umary_ALU_10309	14	52643767	52643401	52644800	E038
ALU_umary_ALU_10309	14	52643767	52643601	52645000	E037
ALU_umary_ALU_10309	14	52643767	52643601	52645600	E034
ALU_umary_ALU_10325	14	55795871	55792601	55798800	E037
ALU_umary_ALU_10325	14	55795871	55792601	55799000	E043
ALU_umary_ALU_10325	14	55795871	55795001	55798400	E041
ALU_umary_ALU_10325	14	55795871	55795401	55796200	E038
ALU_umary_ALU_10327	14	56430912	56430801	56431200	E029
ALU_umary_ALU_10329	14	56606684	56595601	56607000	E036
ALU_umary_ALU_10329	14	56606684	56597201	56607200	E115
ALU_umary_ALU_10329	14	56606684	56600001	56607800	E035
ALU_umary_ALU_10329	14	56606684	56601001	56607800	E050
ALU_umary_ALU_10329	14	56606684	56606601	56606800	E041
ALU_umary_ALU_10329	14	56606684	56606601	56608200	E051
ALU_umary_ALU_10344	14	59894370	59893201	59894600	E036
ALU_umary_ALU_10351	14	60741400	60737601	60741400	E039
ALU_umary_ALU_10351	14	60741400	60737601	60741600	E037
ALU_umary_ALU_10351	14	60741400	60737601	60742600	E041
ALU_umary_ALU_10351	14	60741400	60737801	60743800	E043
ALU_umary_ALU_10351	14	60741400	60739401	60741600	E044
ALU_umary_ALU_10351	14	60741400	60739601	60741400	E030
ALU_umary_ALU_10351	14	60741400	60739801	60741400	E047
ALU_umary_ALU_10351	14	60741400	60740201	60741400	E116
ALU_umary_ALU_10351	14	60741400	60740401	60741600	E031
ALU_umary_ALU_10351	14	60741400	60740401	60741600	E050
ALU_umary_ALU_10351	14	60741400	60740601	60741400	E123
L1_umary_LINE1_2583	14	68784244	68772001	68788400	E032
L1_umary_LINE1_2583	14	68784244	68782001	68788200	E116
ALU_umary_ALU_10550	15	22797908	22797401	22799400	E029
ALU_umary_ALU_10550	15	22797908	22797801	22798800	E115
ALU_umary_ALU_10598	15	31269840	31269201	31270800	E039
ALU_umary_ALU_10598	15	31269840	31269401	31271400	E030
ALU_umary_ALU_10622	15	35473633	35473201	35475600	E116
ALU_umary_ALU_10653	15	41039885	41039001	41040800	E030
ALU_umary_ALU_10745	15	57994688	57994601	57996400	E045
ALU_umary_ALU_10749	15	59169388	59168601	59169400	E050
L1_umary_LINE1_2659	15	61328974	61326201	61331800	E029
ALU_umary_ALU_10780	15	66921115	66920601	66922600	E036
ALU_umary_ALU_10781	15	67294860	67294601	67295200	E029
ALU_umary_ALU_10781	15	67294860	67294801	67295000	E124
ALU_umary_ALU_10790	15	68992745	68992401	68992800	E051
ALU_umary_ALU_10790	15	68992745	68992401	68993000	E036
ALU_umary_ALU_10790	15	68992745	68992401	68993600	E050
ALU_umary_ALU_10790	15	68992745	68992601	68992800	E030
SVA_umary_SVA_640	15	70839579	70838201	70840000	E041
ALU_umary_ALU_10819	15	76826019	76819401	76828400	E030
ALU_umary_ALU_10819	15	76826019	76825001	76826800	E124
ALU_umary_ALU_10819	15	76826019	76825401	76826600	E029
ALU_umary_ALU_10827	15	77912589	77911401	77914000	E123
ALU_umary_ALU_10828	15	78487824	78487801	78488200	E115
ALU_umary_ALU_10828	15	78487824	78487801	78488400	E032
ALU_umary_ALU_10885	15	92573054	92573001	92573200	E042
ALU_umary_ALU_10888	15	93372761	93372401	93374400	E031
ALU_umary_ALU_10888	15	93372761	93372401	93374600	E032
ALU_umary_ALU_10888	15	93372761	93372601	93374400	E036
ALU_umary_ALU_10888	15	93372761	93372601	93374400	E124
ALU_umary_ALU_10888	15	93372761	93372601	93374800	E050
ALU_umary_ALU_10888	15	93372761	93372601	93375200	E035
ALU_umary_ALU_10896	15	94715743	94711601	94716000	E030
ALU_umary_ALU_10896	15	94715743	94715401	94715800	E124
ALU_umary_ALU_10896	15	94715743	94715601	94718800	E029
ALU_umary_ALU_10896	15	94715743	94715601	94719000	E050
ALU_umary_ALU_10918	15	99630150	99630001	99630200	E116
ALU_umary_ALU_10924	15	101178173	101176401	101182400	E041
ALU_umary_ALU_10924	15	101178173	101177601	101179600	E040
ALU_umary_ALU_10924	15	101178173	101177801	101179400	E047
ALU_umary_ALU_10924	15	101178173	101178001	101179400	E043
ALU_umary_ALU_10933	16	2412385	2412201	2412400	E116
ALU_umary_ALU_10934	16	3558927	3557801	3560400	E041
ALU_umary_ALU_10934	16	3558927	3557801	3561800	E040
ALU_umary_ALU_10934	16	3558927	3557801	3562200	E037
ALU_umary_ALU_10934	16	3558927	3558001	3561800	E045
ALU_umary_ALU_10934	16	3558927	3558001	3562400	E043
ALU_umary_ALU_10934	16	3558927	3558001	3562600	E047
ALU_umary_ALU_10934	16	3558927	3558001	3562600	E048
ALU_umary_ALU_10934	16	3558927	3558601	3559200	E039
ALU_umary_ALU_10934	16	3558927	3558601	3561800	E038
ALU_umary_ALU_10934	16	3558927	3558801	3561000	E116
ALU_umary_ALU_10975	16	14499317	14499201	14499800	E116
ALU_umary_ALU_10988	16	19980124	19979801	19980800	E051
ALU_umary_ALU_10992	16	20777644	20776801	20778400	E050
ALU_umary_ALU_10992	16	20777644	20777401	20780400	E051
ALU_umary_ALU_11003	16	23865300	23858201	23867200	E037
ALU_umary_ALU_11003	16	23865300	23858401	23867000	E041
ALU_umary_ALU_11003	16	23865300	23861601	23874600	E029
ALU_umary_ALU_11003	16	23865300	23863001	23865600	E031
ALU_umary_ALU_11003	16	23865300	23864201	23865800	E050
ALU_umary_ALU_11003	16	23865300	23864201	23866600	E035
ALU_umary_ALU_11003	16	23865300	23864201	23873200	E046
ALU_umary_ALU_11003	16	23865300	23865001	23865400	E030
ALU_umary_ALU_11003	16	23865300	23865001	23866000	E124
ALU_umary_ALU_11108	16	72125201	72125001	72125400	E116
ALU_umary_ALU_11108	16	72125201	72125001	72126400	E043
ALU_umary_ALU_11108	16	72125201	72125001	72126400	E047
ALU_umary_ALU_11108	16	72125201	72125001	72126600	E048
ALU_umary_ALU_11108	16	72125201	72125201	72125800	E123
ALU_umary_ALU_11108	16	72125201	72125201	72126200	E051
ALU_umary_ALU_11108	16	72125201	72125201	72126400	E039
ALU_umary_ALU_11108	16	72125201	72125201	72126400	E042
ALU_umary_ALU_11112	16	73075313	73072001	73076200	E116
SVA_umary_SVA_673	16	75503334	75501601	75504200	E029
ALU_umary_ALU_11136	16	79190739	79190001	79193400	E115
ALU_umary_ALU_11136	16	79190739	79190401	79191800	E036
ALU_umary_ALU_11136	16	79190739	79190601	79191800	E051
ALU_umary_ALU_11136	16	79190739	79190601	79192000	E033
SVA_umary_SVA_682	17	2466211	2465201	2466600	E039
SVA_umary_SVA_682	17	2466211	2465401	2466600	E047
ALU_umary_ALU_11203	17	10078582	10075801	10079200	E029
ALU_umary_ALU_11203	17	10078582	10078401	10079000	E124
ALU_umary_ALU_11244	17	17734396	17730001	17737800	E047
ALU_umary_ALU_11244	17	17734396	17733001	17734600	E043
ALU_umary_ALU_11244	17	17734396	17733401	17735200	E041
ALU_umary_ALU_11244	17	17734396	17734201	17734400	E038
ALU_umary_ALU_11262	17	25595069	25595001	25595800	E030
ALU_umary_ALU_11275	17	30893862	30892001	30896400	E116
ALU_umary_ALU_11326	17	43383714	43381801	43384200	E038
ALU_umary_ALU_11326	17	43383714	43382801	43385200	E039
ALU_umary_ALU_11326	17	43383714	43383001	43385200	E034
ALU_umary_ALU_11326	17	43383714	43383001	43389400	E040
ALU_umary_ALU_11326	17	43383714	43383201	43384800	E050
ALU_umary_ALU_11326	17	43383714	43383201	43384800	E051
ALU_umary_ALU_11326	17	43383714	43383201	43387800	E048
ALU_umary_ALU_11326	17	43383714	43383201	43388200	E037
ALU_umary_ALU_11326	17	43383714	43383201	43389200	E047
ALU_umary_ALU_11326	17	43383714	43383401	43383800	E124
ALU_umary_ALU_11326	17	43383714	43383401	43384000	E062
ALU_umary_ALU_11326	17	43383714	43383401	43384800	E035
ALU_umary_ALU_11333	17	46505002	46502201	46505200	E047
ALU_umary_ALU_11333	17	46505002	46503201	46507000	E035
ALU_umary_ALU_11333	17	46505002	46503401	46505600	E031
ALU_umary_ALU_11333	17	46505002	46503601	46505600	E051
ALU_umary_ALU_11333	17	46505002	46503601	46506600	E032
ALU_umary_ALU_11333	17	46505002	46503601	46506600	E050
ALU_umary_ALU_11333	17	46505002	46504001	46506000	E123
ALU_umary_ALU_11333	17	46505002	46505001	46505200	E046
ALU_umary_ALU_11333	17	46505002	46505001	46507200	E036
ALU_umary_ALU_11375	17	55926227	55925001	55926400	E050
ALU_umary_ALU_11375	17	55926227	55925201	55926400	E043
ALU_umary_ALU_11375	17	55926227	55925201	55926400	E047
ALU_umary_ALU_11375	17	55926227	55925401	55926400	E037
ALU_umary_ALU_11375	17	55926227	55925401	55926400	E040
ALU_umary_ALU_11375	17	55926227	55925401	55926600	E029
ALU_umary_ALU_11375	17	55926227	55925401	55926600	E031
ALU_umary_ALU_11375	17	55926227	55925401	55926600	E062
ALU_umary_ALU_11375	17	55926227	55926001	55926600	E044
ALU_umary_ALU_11375	17	55926227	55926201	55926400	E038
ALU_umary_ALU_11375	17	55926227	55926201	55926600	E030
ALU_umary_ALU_11375	17	55926227	55926201	55926800	E046
ALU_umary_ALU_11409	17	64334212	64328001	64335800	E039
ALU_umary_ALU_11409	17	64334212	64328001	64335800	E041
ALU_umary_ALU_11409	17	64334212	64328201	64337800	E038
ALU_umary_ALU_11409	17	64334212	64333001	64336000	E048
ALU_umary_ALU_11409	17	64334212	64333201	64337000	E047
ALU_umary_ALU_11409	17	64334212	64333601	64337600	E043
ALU_umary_ALU_11409	17	64334212	64334001	64334600	E042
ALU_umary_ALU_11409	17	64334212	64334001	64338200	E037
ALU_umary_ALU_11409	17	64334212	64334201	64334600	E034
ALU_umary_ALU_11409	17	64334212	64334201	64335600	E033
ALU_umary_ALU_11409	17	64334212	64334201	64335800	E123
ALU_umary_ALU_11409	17	64334212	64334201	64336800	E040
ALU_umary_ALU_11427	17	68309134	68309001	68309200	E124
ALU_umary_ALU_11456	17	72620217	72620201	72622800	E029
SVA_umary_SVA_718	17	76171310	76169801	76173400	E029
SVA_umary_SVA_718	17	76171310	76170601	76173200	E034
SVA_umary_SVA_718	17	76171310	76170601	76173200	E046
SVA_umary_SVA_718	17	76171310	76170601	76173600	E031
SVA_umary_SVA_718	17	76171310	76171001	76173400	E030
ALU_umary_ALU_11463	17	76347346	76340401	76348600	E037
ALU_umary_ALU_11463	17	76347346	76340801	76348200	E041
ALU_umary_ALU_11463	17	76347346	76341001	76348600	E043
ALU_umary_ALU_11463	17	76347346	76343201	76348600	E032
ALU_umary_ALU_11463	17	76347346	76345601	76348600	E034
ALU_umary_ALU_11463	17	76347346	76345601	76348600	E039
ALU_umary_ALU_11463	17	76347346	76345801	76347400	E030
ALU_umary_ALU_11463	17	76347346	76345801	76348000	E029
ALU_umary_ALU_11463	17	76347346	76345801	76348000	E031
ALU_umary_ALU_11463	17	76347346	76345801	76348600	E036
ALU_umary_ALU_11463	17	76347346	76345801	76348600	E044
ALU_umary_ALU_11463	17	76347346	76346001	76348400	E042
ALU_umary_ALU_11463	17	76347346	76346001	76348400	E051
ALU_umary_ALU_11463	17	76347346	76346001	76348600	E050
ALU_umary_ALU_11463	17	76347346	76346201	76348600	E046
ALU_umary_ALU_11463	17	76347346	76346401	76348200	E045
ALU_umary_ALU_11463	17	76347346	76346801	76347400	E124
ALU_umary_ALU_11474	17	79120759	79119001	79122000	E030
ALU_umary_ALU_11474	17	79120759	79120001	79120800	E124
ALU_umary_ALU_11474	17	79120759	79120601	79120800	E031
ALU_umary_ALU_11498	18	2337133	2336401	2337800	E123
ALU_umary_ALU_11499	18	3111239	3111201	3111600	E123
ALU_umary_ALU_11552	18	12884841	12884801	12885000	E062
ALU_umary_ALU_11587	18	24334488	24334201	24334800	E050
SVA_umary_SVA_729	18	47337315	47337001	47338600	E046
ALU_umary_ALU_11714	18	53146075	53145801	53146200	E050
ALU_umary_ALU_11714	18	53146075	53145801	53146600	E051
ALU_umary_ALU_11732	18	56307379	56304401	56308000	E029
ALU_umary_ALU_11732	18	56307379	56304401	56308000	E124
ALU_umary_ALU_11732	18	56307379	56304601	56308000	E036
ALU_umary_ALU_11732	18	56307379	56304601	56308200	E031
ALU_umary_ALU_11732	18	56307379	56304601	56308200	E032
ALU_umary_ALU_11732	18	56307379	56306801	56307800	E040
ALU_umary_ALU_11732	18	56307379	56306801	56308000	E044
ALU_umary_ALU_11732	18	56307379	56307001	56307600	E042
ALU_umary_ALU_11764	18	61694849	61694601	61695000	E116
ALU_umary_ALU_11842	18	74842370	74835201	74843000	E032
ALU_umary_ALU_11842	18	74842370	74837201	74842400	E047
ALU_umary_ALU_11842	18	74842370	74841401	74842400	E048
ALU_umary_ALU_11842	18	74842370	74841601	74842400	E035
ALU_umary_ALU_11863	19	3762013	3761801	3762400	E046
ALU_umary_ALU_11863	19	3762013	3761801	3762600	E035
ALU_umary_ALU_11863	19	3762013	3761801	3762600	E045
ALU_umary_ALU_11863	19	3762013	3761801	3762600	E062
ALU_umary_ALU_11863	19	3762013	3762001	3762200	E039
ALU_umary_ALU_11863	19	3762013	3762001	3762400	E042
ALU_umary_ALU_11863	19	3762013	3762001	3762400	E047
ALU_umary_ALU_11863	19	3762013	3762001	3762600	E034
ALU_umary_ALU_11863	19	3762013	3762001	3762600	E038
ALU_umary_ALU_11863	19	3762013	3762001	3762600	E040
ALU_umary_ALU_11919	19	30448212	30447201	30449600	E047
ALU_umary_ALU_11919	19	30448212	30447401	30449400	E041
ALU_umary_ALU_11919	19	30448212	30447401	30450800	E039
ALU_umary_ALU_11919	19	30448212	30448201	30449200	E037
ALU_umary_ALU_11919	19	30448212	30448201	30449200	E048
ALU_umary_ALU_11922	19	30850007	30849201	30851400	E036
ALU_umary_ALU_11922	19	30850007	30849801	30851400	E035
ALU_umary_ALU_11922	19	30850007	30849801	30851400	E050
ALU_umary_ALU_11922	19	30850007	30849801	30851400	E051
L1_umary_LINE1_2883	19	45444699	45443801	45446000	E116
ALU_umary_ALU_12019	20	2371733	2371401	2371800	E124
ALU_umary_ALU_12019	20	2371733	2371401	2372000	E029
ALU_umary_ALU_12019	20	2371733	2371401	2372800	E032
ALU_umary_ALU_12031	20	5021132	5019201	5021200	E046
ALU_umary_ALU_12032	20	5055244	5052801	5057200	E029
ALU_umary_ALU_12032	20	5055244	5053601	5055600	E030
ALU_umary_ALU_12032	20	5055244	5053601	5055600	E036
ALU_umary_ALU_12032	20	5055244	5054001	5055400	E046
ALU_umary_ALU_12032	20	5055244	5054001	5055800	E116
ALU_umary_ALU_12032	20	5055244	5054201	5055400	E031
ALU_umary_ALU_12032	20	5055244	5054801	5055400	E032
ALU_umary_ALU_12032	20	5055244	5055001	5055800	E124
L1_umary_LINE1_2901	20	9477936	9476201	9479600	E124
L1_umary_LINE1_2901	20	9477936	9476401	9482600	E029
ALU_umary_ALU_12074	20	13704161	13703001	13704400	E029
ALU_umary_ALU_12074	20	13704161	13703201	13704400	E124
L1_umary_LINE1_2915	20	17860937	17856201	17861000	E032
L1_umary_LINE1_2915	20	17860937	17856601	17861000	E031
L1_umary_LINE1_2915	20	17860937	17860001	17861000	E116
ALU_umary_ALU_12137	20	30627779	30619801	30627800	E031
ALU_umary_ALU_12137	20	30627779	30622401	30631400	E029
ALU_umary_ALU_12137	20	30627779	30625801	30628000	E032
ALU_umary_ALU_12137	20	30627779	30626801	30630200	E035
ALU_umary_ALU_12137	20	30627779	30626801	30631200	E036
ALU_umary_ALU_12137	20	30627779	30627401	30630000	E050
ALU_umary_ALU_12137	20	30627779	30627601	30627800	E051
ALU_umary_ALU_12155	20	36345507	36343801	36345800	E050
ALU_umary_ALU_12155	20	36345507	36344201	36345600	E051
ALU_umary_ALU_12175	20	42310903	42309801	42312000	E046
ALU_umary_ALU_12175	20	42310903	42310201	42311000	E034
ALU_umary_ALU_12175	20	42310903	42310401	42311200	E035
ALU_umary_ALU_12175	20	42310903	42310601	42311000	E044
ALU_umary_ALU_12175	20	42310903	42310801	42311000	E031
ALU_umary_ALU_12183	20	44344827	44342401	44346000	E032
ALU_umary_ALU_12207	20	52273671	52269801	52275200	E036
ALU_umary_ALU_12207	20	52273671	52271601	52274400	E037
ALU_umary_ALU_12207	20	52273671	52271601	52274600	E040
ALU_umary_ALU_12207	20	52273671	52271601	52274600	E048
ALU_umary_ALU_12207	20	52273671	52271601	52275000	E033
ALU_umary_ALU_12207	20	52273671	52271601	52275000	E047
ALU_umary_ALU_12207	20	52273671	52272001	52274600	E032
ALU_umary_ALU_12207	20	52273671	52272001	52274800	E031
ALU_umary_ALU_12207	20	52273671	52272201	52274600	E035
ALU_umary_ALU_12207	20	52273671	52272201	52274600	E039
ALU_umary_ALU_12207	20	52273671	52272201	52275000	E050
ALU_umary_ALU_12207	20	52273671	52272201	52275000	E051
ALU_umary_ALU_12207	20	52273671	52272201	52275200	E030
ALU_umary_ALU_12207	20	52273671	52272201	52276200	E043
ALU_umary_ALU_12207	20	52273671	52272201	52276600	E029
ALU_umary_ALU_12207	20	52273671	52272601	52274600	E042
ALU_umary_ALU_12207	20	52273671	52272801	52274200	E062
ALU_umary_ALU_12207	20	52273671	52272801	52275400	E041
ALU_umary_ALU_12207	20	52273671	52273001	52274400	E045
ALU_umary_ALU_12207	20	52273671	52273401	52274200	E115
ALU_umary_ALU_12208	20	52369852	52364801	52372400	E032
ALU_umary_ALU_12208	20	52369852	52364801	52373600	E033
ALU_umary_ALU_12208	20	52369852	52365001	52371800	E031
ALU_umary_ALU_12208	20	52369852	52365201	52374200	E043
ALU_umary_ALU_12208	20	52369852	52366201	52371800	E035
ALU_umary_ALU_12208	20	52369852	52367001	52371000	E041
ALU_umary_ALU_12208	20	52369852	52367001	52373600	E047
ALU_umary_ALU_12208	20	52369852	52367201	52371000	E051
ALU_umary_ALU_12208	20	52369852	52367201	52371800	E050
ALU_umary_ALU_12208	20	52369852	52367201	52373400	E037
ALU_umary_ALU_12208	20	52369852	52367201	52373400	E040
ALU_umary_ALU_12208	20	52369852	52367201	52374200	E034
ALU_umary_ALU_12208	20	52369852	52367401	52371200	E038
ALU_umary_ALU_12208	20	52369852	52367401	52373200	E042
ALU_umary_ALU_12208	20	52369852	52367601	52370200	E044
ALU_umary_ALU_12208	20	52369852	52368001	52370800	E036
ALU_umary_ALU_12208	20	52369852	52368201	52370000	E045
ALU_umary_ALU_12208	20	52369852	52368201	52373600	E048
ALU_umary_ALU_12208	20	52369852	52368801	52370600	E116
ALU_umary_ALU_12208	20	52369852	52368801	52370800	E039
ALU_umary_ALU_12208	20	52369852	52368801	52373000	E115
ALU_umary_ALU_12241	20	62072498	62071601	62074000	E036
ALU_umary_ALU_12241	20	62072498	62071601	62074200	E046
ALU_umary_ALU_12241	20	62072498	62071801	62072600	E051
ALU_umary_ALU_12241	20	62072498	62071801	62073600	E035
ALU_umary_ALU_12241	20	62072498	62072001	62074000	E041
ALU_umary_ALU_12241	20	62072498	62072001	62074000	E042
ALU_umary_ALU_12241	20	62072498	62072401	62073600	E040
ALU_umary_ALU_12241	20	62072498	62072401	62073800	E043
ALU_umary_ALU_12241	20	62072498	62072401	62074000	E037
ALU_umary_ALU_12241	20	62072498	62072401	62074000	E038
ALU_umary_ALU_12241	20	62072498	62072401	62074000	E039
ALU_umary_ALU_12241	20	62072498	62072401	62074000	E047
ALU_umary_ALU_12241	20	62072498	62072401	62074000	E048
ALU_umary_ALU_12241	20	62072498	62072401	62074000	E116
ALU_umary_ALU_12241	20	62072498	62072401	62074200	E032
ALU_umary_ALU_12341	21	28221359	28220001	28222400	E115
SVA_umary_SVA_816	22	18136636	18136401	18139200	E030
ALU_umary_ALU_12462	22	27550804	27549601	27551200	E050
ALU_umary_ALU_12462	22	27550804	27549801	27551200	E051
ALU_umary_ALU_12462	22	27550804	27550201	27551200	E035
ALU_umary_ALU_12462	22	27550804	27550401	27551000	E029
ALU_umary_ALU_12464	22	28348640	28348201	28349200	E124
ALU_umary_ALU_12488	22	35180750	35178401	35181200	E050
ALU_umary_ALU_12488	22	35180750	35180401	35181200	E051
ALU_umary_ALU_12495	22	36561288	36559001	36562400	E047
ALU_umary_ALU_12495	22	36561288	36561201	36561600	E116
ALU_umary_ALU_12495	22	36561288	36561201	36563600	E029
ALU_umary_ALU_12497	22	37716996	37716601	37717000	E062
ALU_umary_ALU_12497	22	37716996	37716601	37718000	E029
ALU_umary_ALU_12497	22	37716996	37716601	37718200	E124
ALU_umary_ALU_12506	22	40403251	40403001	40403400	E124
ALU_umary_ALU_12506	22	40403251	40403201	40405000	E029
ALU_umary_ALU_12506	22	40403251	40403201	40406400	E030
ALU_umary_ALU_12512	22	42633105	42629401	42633600	E039
ALU_umary_ALU_12512	22	42633105	42629601	42633800	E041
ALU_umary_ALU_12512	22	42633105	42632001	42633600	E048
ALU_umary_ALU_12512	22	42633105	42632601	42633200	E037
L1_umary_LINE1_2991	22	44324605	44323801	44325000	E029
L1_umary_LINE1_2991	22	44324605	44324001	44324800	E036
L1_umary_LINE1_2991	22	44324605	44324401	44325000	E124
ALU_umary_ALU_12527	22	47416411	47416401	47418400	E034
ALU_umary_ALU_12536	22	50273378	50272801	50273600	E116

## Sheet: EUR-Blood-Immune
TE	Chr	Pos	Enhancer start	Enhancer end	EID
ALU_umary_ALU_19	1	8446635	8434001	8448200	E037
ALU_umary_ALU_19	1	8446635	8443401	8448000	E039
ALU_umary_ALU_19	1	8446635	8443601	8448000	E048
ALU_umary_ALU_19	1	8446635	8443801	8448200	E030
ALU_umary_ALU_19	1	8446635	8445001	8448400	E041
ALU_umary_ALU_19	1	8446635	8445201	8447000	E043
ALU_umary_ALU_19	1	8446635	8446401	8447200	E038
ALU_umary_ALU_19	1	8446635	8446401	8449000	E029
ALU_umary_ALU_19	1	8446635	8446601	8447400	E042
ALU_umary_ALU_64	1	21492591	21491401	21492600	E123
ALU_umary_ALU_64	1	21492591	21491801	21492800	E032
ALU_umary_ALU_64	1	21492591	21491801	21493000	E116
ALU_umary_ALU_64	1	21492591	21492001	21492600	E124
ALU_umary_ALU_64	1	21492591	21492001	21493000	E036
ALU_umary_ALU_147	1	49357693	49356801	49358000	E032
ALU_umary_ALU_189	1	59205317	59204001	59205600	E036
ALU_umary_ALU_189	1	59205317	59204201	59205600	E051
ALU_umary_ALU_189	1	59205317	59204201	59205800	E029
ALU_umary_ALU_189	1	59205317	59204201	59205800	E030
ALU_umary_ALU_189	1	59205317	59204401	59205800	E050
ALU_umary_ALU_189	1	59205317	59204601	59205400	E035
ALU_umary_ALU_192	1	59591483	59590601	59591600	E038
ALU_umary_ALU_192	1	59591483	59590601	59592000	E048
ALU_umary_ALU_192	1	59591483	59590801	59591800	E034
ALU_umary_ALU_192	1	59591483	59590801	59591800	E047
ALU_umary_ALU_192	1	59591483	59591001	59591600	E037
ALU_umary_ALU_212	1	65346960	65346201	65347400	E116
ALU_umary_ALU_342	1	90370569	90368201	90371000	E030
ALU_umary_ALU_342	1	90370569	90368801	90370600	E124
ALU_umary_ALU_342	1	90370569	90370201	90372000	E050
ALU_umary_ALU_342	1	90370569	90370201	90372200	E116
ALU_umary_ALU_342	1	90370569	90370201	90377400	E035
ALU_umary_ALU_342	1	90370569	90370401	90371200	E051
ALU_umary_ALU_342	1	90370569	90370401	90372200	E036
ALU_umary_ALU_357	1	93498232	93494801	93498800	E115
ALU_umary_ALU_379	1	97717644	97717201	97718800	E030
ALU_umary_ALU_402	1	100994221	100993201	101002400	E029
ALU_umary_ALU_402	1	100994221	100993401	100995600	E124
ALU_umary_ALU_442	1	112032284	112029401	112034800	E029
ALU_umary_ALU_442	1	112032284	112031001	112034200	E036
ALU_umary_ALU_442	1	112032284	112031601	112033400	E035
ALU_umary_ALU_442	1	112032284	112031801	112034000	E051
ALU_umary_ALU_442	1	112032284	112032001	112032800	E123
ALU_umary_ALU_442	1	112032284	112032001	112033400	E050
ALU_umary_ALU_484	1	120586149	120585801	120586800	E037
ALU_umary_ALU_484	1	120586149	120585801	120586800	E038
ALU_umary_ALU_484	1	120586149	120585801	120587000	E041
ALU_umary_ALU_489	1	144581042	144580801	144581200	E115
ALU_umary_ALU_494	1	145098257	145097201	145099000	E062
ALU_umary_ALU_494	1	145098257	145097401	145098800	E029
ALU_umary_ALU_494	1	145098257	145097401	145099800	E043
ALU_umary_ALU_494	1	145098257	145097401	145100000	E047
ALU_umary_ALU_494	1	145098257	145097601	145099000	E030
ALU_umary_ALU_494	1	145098257	145097601	145099600	E038
ALU_umary_ALU_494	1	145098257	145097801	145099000	E035
ALU_umary_ALU_494	1	145098257	145097801	145099600	E048
ALU_umary_ALU_494	1	145098257	145097801	145099800	E040
ALU_umary_ALU_494	1	145098257	145097801	145099800	E042
ALU_umary_ALU_494	1	145098257	145097801	145100000	E037
ALU_umary_ALU_494	1	145098257	145098001	145099000	E045
ALU_umary_ALU_494	1	145098257	145098001	145099800	E039
ALU_umary_ALU_494	1	145098257	145098201	145098400	E036
ALU_umary_ALU_494	1	145098257	145098201	145098400	E051
ALU_umary_ALU_494	1	145098257	145098201	145098800	E050
ALU_umary_ALU_494	1	145098257	145098201	145098800	E115
ALU_umary_ALU_494	1	145098257	145098201	145098800	E124
ALU_umary_ALU_494	1	145098257	145098201	145099800	E033
ALU_umary_ALU_494	1	145098257	145098201	145100000	E041
ALU_umary_ALU_496	1	145152736	145151601	145152800	E124
ALU_umary_ALU_496	1	145152736	145151801	145154000	E029
ALU_umary_ALU_496	1	145152736	145152401	145154000	E032
ALU_umary_ALU_496	1	145152736	145152601	145153200	E034
ALU_umary_ALU_496	1	145152736	145152601	145154000	E030
ALU_umary_ALU_496	1	145152736	145152601	145154000	E041
ALU_umary_ALU_497	1	145211323	145210601	145212000	E042
ALU_umary_ALU_497	1	145211323	145210601	145217200	E032
ALU_umary_ALU_497	1	145211323	145210801	145211600	E034
ALU_umary_ALU_497	1	145211323	145210801	145211600	E116
ALU_umary_ALU_497	1	145211323	145210801	145211800	E048
ALU_umary_ALU_497	1	145211323	145210801	145212200	E044
ALU_umary_ALU_497	1	145211323	145210801	145212800	E045
ALU_umary_ALU_497	1	145211323	145210801	145213600	E047
ALU_umary_ALU_497	1	145211323	145210801	145213800	E030
ALU_umary_ALU_497	1	145211323	145210801	145213800	E036
ALU_umary_ALU_497	1	145211323	145210801	145213800	E037
ALU_umary_ALU_497	1	145211323	145210801	145214000	E038
ALU_umary_ALU_497	1	145211323	145210801	145214000	E039
ALU_umary_ALU_497	1	145211323	145210801	145216400	E043
ALU_umary_ALU_498	1	145235320	145235001	145235600	E116
L1_umary_LINE1_132	1	149308436	149308201	149308600	E115
ALU_umary_ALU_508	1	149340036	149339401	149341600	E124
ALU_umary_ALU_509	1	149725225	149724601	149725600	E124
ALU_umary_ALU_509	1	149725225	149724601	149725800	E115
ALU_umary_ALU_509	1	149725225	149725001	149726200	E030
ALU_umary_ALU_509	1	149725225	149725201	149725600	E029
ALU_umary_ALU_534	1	158456307	158454801	158456400	E115
ALU_umary_ALU_540	1	160047685	160044201	160048800	E029
ALU_umary_ALU_540	1	160047685	160046201	160048600	E124
ALU_umary_ALU_549	1	162761322	162761201	162761400	E044
ALU_umary_ALU_549	1	162761322	162761201	162761400	E050
ALU_umary_ALU_549	1	162761322	162761201	162762000	E038
ALU_umary_ALU_549	1	162761322	162761201	162762200	E043
ALU_umary_ALU_585	1	170603451	170602001	170603600	E115
ALU_umary_ALU_629	1	180857564	180856601	180858000	E036
ALU_umary_ALU_630	1	181047425	181046001	181048200	E116
ALU_umary_ALU_630	1	181047425	181046601	181047800	E115
ALU_umary_ALU_630	1	181047425	181046801	181047600	E036
ALU_umary_ALU_717	1	196779203	196778401	196779600	E036
ALU_umary_ALU_729	1	198469338	198465801	198470200	E029
ALU_umary_ALU_729	1	198469338	198467001	198470200	E124
ALU_umary_ALU_821	1	221969171	221964601	221969200	E032
ALU_umary_ALU_828	1	223911574	223908401	223913600	E040
ALU_umary_ALU_828	1	223911574	223910401	223912200	E047
ALU_umary_ALU_841	1	227502452	227501801	227503200	E050
ALU_umary_ALU_854	1	231085161	231083001	231085200	E032
ALU_umary_ALU_865	1	232587774	232587601	232588600	E115
ALU_umary_ALU_897	1	239426267	239425801	239427200	E051
ALU_umary_ALU_897	1	239426267	239425801	239428600	E050
ALU_umary_ALU_897	1	239426267	239425801	239428800	E036
ALU_umary_ALU_899	1	239780157	239779601	239781800	E050
ALU_umary_ALU_899	1	239780157	239779801	239781800	E051
ALU_umary_ALU_940	1	246592342	246591001	246593000	E115
ALU_umary_ALU_940	1	246592342	246592001	246592400	E034
ALU_umary_ALU_940	1	246592342	246592001	246592400	E042
ALU_umary_ALU_958	2	652672	652001	657200	E046
ALU_umary_ALU_958	2	652672	652001	658000	E042
ALU_umary_ALU_958	2	652672	652201	653800	E115
ALU_umary_ALU_958	2	652672	652401	653800	E033
ALU_umary_ALU_997	2	9888818	9888601	9893000	E116
ALU_umary_ALU_1070	2	26473946	26473401	26475000	E039
ALU_umary_ALU_1070	2	26473946	26473601	26474200	E044
ALU_umary_ALU_1074	2	26623683	26622401	26623800	E030
ALU_umary_ALU_1074	2	26623683	26622601	26625000	E036
ALU_umary_ALU_1136	2	39315339	39310201	39316000	E037
ALU_umary_ALU_1143	2	40613688	40613001	40616000	E124
ALU_umary_ALU_1171	2	46928953	46927601	46929000	E041
ALU_umary_ALU_1171	2	46928953	46927801	46929000	E115
ALU_umary_ALU_1171	2	46928953	46928201	46930000	E040
ALU_umary_ALU_1171	2	46928953	46928401	46929400	E037
ALU_umary_ALU_1171	2	46928953	46928601	46929400	E123
L1_umary_LINE1_309	2	53460065	53456601	53464000	E042
L1_umary_LINE1_309	2	53460065	53458401	53460200	E040
L1_umary_LINE1_309	2	53460065	53459601	53464200	E115
ALU_umary_ALU_1207	2	54673597	54673201	54673600	E051
ALU_umary_ALU_1216	2	56373531	56372601	56375600	E123
ALU_umary_ALU_1256	2	65163783	65160401	65165000	E032
ALU_umary_ALU_1256	2	65163783	65163201	65164800	E031
ALU_umary_ALU_1302	2	74125493	74123201	74125600	E036
L1_umary_LINE1_366	2	102912450	102908601	102913000	E030
L1_umary_LINE1_366	2	102912450	102911001	102913200	E050
L1_umary_LINE1_366	2	102912450	102911201	102912600	E035
L1_umary_LINE1_366	2	102912450	102911201	102913200	E036
L1_umary_LINE1_366	2	102912450	102912201	102913200	E051
L1_umary_LINE1_369	2	106163164	106162001	106163400	E040
L1_umary_LINE1_369	2	106163164	106162001	106163400	E047
L1_umary_LINE1_369	2	106163164	106162001	106163600	E039
L1_umary_LINE1_369	2	106163164	106162001	106163600	E041
L1_umary_LINE1_369	2	106163164	106162001	106163600	E050
L1_umary_LINE1_369	2	106163164	106162201	106163200	E048
L1_umary_LINE1_369	2	106163164	106162201	106163400	E044
L1_umary_LINE1_369	2	106163164	106162201	106163600	E042
L1_umary_LINE1_369	2	106163164	106162201	106163600	E043
L1_umary_LINE1_369	2	106163164	106162201	106163800	E037
L1_umary_LINE1_369	2	106163164	106162601	106163200	E045
L1_umary_LINE1_369	2	106163164	106162601	106163800	E035
L1_umary_LINE1_369	2	106163164	106162801	106163400	E030
L1_umary_LINE1_369	2	106163164	106162801	106163600	E036
ALU_umary_ALU_1406	2	106452585	106449401	106453000	E037
ALU_umary_ALU_1406	2	106452585	106449601	106452800	E048
ALU_umary_ALU_1406	2	106452585	106449801	106452800	E038
ALU_umary_ALU_1441	2	114106446	114106001	114107200	E033
ALU_umary_ALU_1516	2	128638904	128637801	128640400	E037
ALU_umary_ALU_1547	2	136879065	136877401	136884200	E043
ALU_umary_ALU_1547	2	136879065	136877601	136882600	E047
ALU_umary_ALU_1547	2	136879065	136877801	136881400	E041
ALU_umary_ALU_1547	2	136879065	136878001	136882600	E124
ALU_umary_ALU_1547	2	136879065	136878801	136880800	E029
ALU_umary_ALU_1547	2	136879065	136878801	136881600	E039
ALU_umary_ALU_1547	2	136879065	136879001	136880000	E051
ALU_umary_ALU_1547	2	136879065	136879001	136881400	E038
ALU_umary_ALU_1547	2	136879065	136879001	136884600	E031
ALU_umary_ALU_1547	2	136879065	136879001	136888400	E035
ALU_umary_ALU_1564	2	139380788	139379801	139381200	E050
ALU_umary_ALU_1564	2	139380788	139380001	139381200	E036
ALU_umary_ALU_1564	2	139380788	139380001	139381200	E051
L1_umary_LINE1_410	2	144010793	144008601	144013000	E033
L1_umary_LINE1_410	2	144010793	144009001	144012600	E051
L1_umary_LINE1_410	2	144010793	144009001	144013200	E050
L1_umary_LINE1_410	2	144010793	144009401	144013200	E039
L1_umary_LINE1_410	2	144010793	144010401	144013400	E048
L1_umary_LINE1_410	2	144010793	144010601	144012800	E043
ALU_umary_ALU_1674	2	158279991	158279201	158280400	E033
ALU_umary_ALU_1685	2	160376322	160376201	160376800	E030
ALU_umary_ALU_1695	2	161952337	161950801	161953000	E116
ALU_umary_ALU_1695	2	161952337	161951001	161952400	E115
ALU_umary_ALU_1754	2	173316737	173310401	173318000	E043
ALU_umary_ALU_1754	2	173316737	173311401	173318000	E039
ALU_umary_ALU_1754	2	173316737	173315001	173317800	E048
ALU_umary_ALU_1754	2	173316737	173315201	173318200	E034
ALU_umary_ALU_1754	2	173316737	173316001	173320400	E041
ALU_umary_ALU_1754	2	173316737	173316001	173320800	E038
ALU_umary_ALU_1754	2	173316737	173316201	173321800	E047
ALU_umary_ALU_1789	2	178648956	178647201	178650000	E037
ALU_umary_ALU_1789	2	178648956	178647601	178649000	E048
ALU_umary_ALU_1789	2	178648956	178647601	178649800	E041
ALU_umary_ALU_1789	2	178648956	178647801	178649800	E039
ALU_umary_ALU_1789	2	178648956	178648001	178649000	E040
ALU_umary_ALU_1789	2	178648956	178648001	178650200	E047
ALU_umary_ALU_1789	2	178648956	178648201	178649000	E044
ALU_umary_ALU_1789	2	178648956	178648201	178650000	E043
ALU_umary_ALU_1789	2	178648956	178648401	178649000	E050
ALU_umary_ALU_1789	2	178648956	178648401	178649800	E033
ALU_umary_ALU_1789	2	178648956	178648401	178650000	E036
ALU_umary_ALU_1789	2	178648956	178648401	178650000	E045
ALU_umary_ALU_1789	2	178648956	178648601	178649000	E046
ALU_umary_ALU_1789	2	178648956	178648601	178649400	E029
ALU_umary_ALU_1789	2	178648956	178648601	178649400	E030
ALU_umary_ALU_1789	2	178648956	178648601	178649600	E062
ALU_umary_ALU_1789	2	178648956	178648601	178649800	E035
ALU_umary_ALU_1789	2	178648956	178648601	178650000	E034
ALU_umary_ALU_1789	2	178648956	178648801	178649000	E116
ALU_umary_ALU_1789	2	178648956	178648801	178649000	E124
ALU_umary_ALU_1789	2	178648956	178648801	178650000	E123
L1_umary_LINE1_455	2	178676260	178675401	178676400	E036
ALU_umary_ALU_1807	2	182262200	182257201	182262200	E035
ALU_umary_ALU_1807	2	182262200	182258201	182262200	E036
ALU_umary_ALU_1807	2	182262200	182260001	182265600	E115
ALU_umary_ALU_1807	2	182262200	182262001	182262200	E029
ALU_umary_ALU_1932	2	207976902	207973001	207977400	E030
ALU_umary_ALU_1932	2	207976902	207976001	207978200	E033
ALU_umary_ALU_1932	2	207976902	207976201	207977800	E039
ALU_umary_ALU_1932	2	207976902	207976401	207977400	E038
ALU_umary_ALU_1932	2	207976902	207976401	207977800	E047
ALU_umary_ALU_1932	2	207976902	207976601	207977200	E046
ALU_umary_ALU_1965	2	213977082	213977001	213983400	E033
ALU_umary_ALU_1978	2	216548435	216545001	216549800	E029
ALU_umary_ALU_1978	2	216548435	216547401	216549800	E124
ALU_umary_ALU_1985	2	218180772	218180401	218183400	E115
ALU_umary_ALU_1987	2	218265091	218262801	218265200	E030
ALU_umary_ALU_1987	2	218265091	218264001	218265400	E033
ALU_umary_ALU_1992	2	219576609	219576401	219576800	E030
ALU_umary_ALU_1992	2	219576609	219576401	219576800	E040
ALU_umary_ALU_1992	2	219576609	219576401	219576800	E044
ALU_umary_ALU_1992	2	219576609	219576401	219577000	E038
ALU_umary_ALU_1992	2	219576609	219576401	219577000	E043
ALU_umary_ALU_1992	2	219576609	219576601	219576800	E032
ALU_umary_ALU_1992	2	219576609	219576601	219576800	E033
ALU_umary_ALU_1992	2	219576609	219576601	219576800	E037
ALU_umary_ALU_1992	2	219576609	219576601	219576800	E045
ALU_umary_ALU_1992	2	219576609	219576601	219576800	E047
ALU_umary_ALU_1992	2	219576609	219576601	219576800	E050
ALU_umary_ALU_1992	2	219576609	219576601	219577000	E034
ALU_umary_ALU_1992	2	219576609	219576601	219577000	E042
ALU_umary_ALU_1992	2	219576609	219576601	219577200	E039
ALU_umary_ALU_2029	2	227473038	227473001	227476600	E115
ALU_umary_ALU_2046	2	232279814	232279801	232280000	E051
ALU_umary_ALU_2046	2	232279814	232279801	232280000	E123
ALU_umary_ALU_2081	2	240860729	240859401	240860800	E042
SVA_umary_SVA_157	3	12696232	12696201	12702400	E030
ALU_umary_ALU_2220	3	24348776	24346601	24349200	E050
ALU_umary_ALU_2262	3	31400671	31398601	31401000	E037
ALU_umary_ALU_2262	3	31400671	31398801	31401000	E045
ALU_umary_ALU_2262	3	31400671	31400001	31401200	E123
ALU_umary_ALU_2262	3	31400671	31400201	31401000	E033
ALU_umary_ALU_2292	3	37361602	37361001	37362600	E116
ALU_umary_ALU_2319	3	42898420	42897001	42898600	E032
ALU_umary_ALU_2319	3	42898420	42897401	42898600	E031
ALU_umary_ALU_2330	3	46661859	46661401	46662400	E051
ALU_umary_ALU_2333	3	47782873	47782601	47783400	E116
ALU_umary_ALU_2340	3	48746088	48743401	48746400	E037
ALU_umary_ALU_2340	3	48746088	48745801	48747000	E040
ALU_umary_ALU_2340	3	48746088	48745801	48753400	E047
ALU_umary_ALU_2371	3	57984332	57984001	57984800	E042
ALU_umary_ALU_2371	3	57984332	57984001	57986600	E124
ALU_umary_ALU_2371	3	57984332	57984201	57984400	E031
ALU_umary_ALU_2371	3	57984332	57984201	57984400	E032
ALU_umary_ALU_2371	3	57984332	57984201	57984400	E039
ALU_umary_ALU_2371	3	57984332	57984201	57984400	E041
ALU_umary_ALU_2371	3	57984332	57984201	57984400	E043
ALU_umary_ALU_2371	3	57984332	57984201	57984400	E044
ALU_umary_ALU_2371	3	57984332	57984201	57984400	E050
ALU_umary_ALU_2371	3	57984332	57984201	57985200	E037
ALU_umary_ALU_2371	3	57984332	57984201	57987400	E029
L1_umary_LINE1_597	3	59852903	59852201	59855200	E039
L1_umary_LINE1_597	3	59852903	59852601	59855200	E033
L1_umary_LINE1_597	3	59852903	59852801	59855000	E048
L1_umary_LINE1_597	3	59852903	59852801	59859800	E041
ALU_umary_ALU_2623	3	112453505	112453401	112458400	E033
ALU_umary_ALU_2623	3	112453505	112453401	112461400	E037
SVA_umary_SVA_179	3	112466720	112462601	112468000	E037
SVA_umary_SVA_179	3	112466720	112465601	112467400	E044
SVA_umary_SVA_179	3	112466720	112465801	112468000	E040
SVA_umary_SVA_179	3	112466720	112466001	112468000	E123
SVA_umary_SVA_179	3	112466720	112466401	112466800	E045
SVA_umary_SVA_179	3	112466720	112466401	112467000	E032
SVA_umary_SVA_179	3	112466720	112466401	112467200	E043
ALU_umary_ALU_2666	3	120318983	120317801	120319400	E048
ALU_umary_ALU_2697	3	128395222	128393601	128396400	E036
SVA_umary_SVA_187	3	137845386	137842601	137845800	E029
ALU_umary_ALU_2814	3	152053972	152042401	152057600	E037
ALU_umary_ALU_2814	3	152053972	152049401	152054000	E038
ALU_umary_ALU_2814	3	152053972	152051801	152054000	E029
ALU_umary_ALU_2814	3	152053972	152053201	152056400	E047
ALU_umary_ALU_2814	3	152053972	152053401	152056000	E039
ALU_umary_ALU_2814	3	152053972	152053601	152054800	E048
ALU_umary_ALU_2829	3	154966214	154966201	154967600	E123
ALU_umary_ALU_2831	3	155382871	155381801	155383000	E124
ALU_umary_ALU_2831	3	155382871	155382001	155383000	E036
ALU_umary_ALU_2831	3	155382871	155382001	155383200	E051
ALU_umary_ALU_2831	3	155382871	155382801	155383200	E123
ALU_umary_ALU_2929	3	172322950	172322801	172323200	E046
ALU_umary_ALU_2931	3	172409227	172409001	172411000	E116
ALU_umary_ALU_2931	3	172409227	172409201	172409400	E124
ALU_umary_ALU_2966	3	178111045	178110201	178111400	E050
ALU_umary_ALU_2990	3	184273589	184268401	184274200	E039
ALU_umary_ALU_2990	3	184273589	184270201	184278400	E038
ALU_umary_ALU_2990	3	184273589	184271001	184275200	E047
ALU_umary_ALU_2990	3	184273589	184271001	184275600	E041
ALU_umary_ALU_2990	3	184273589	184271201	184274400	E043
ALU_umary_ALU_2990	3	184273589	184271601	184276400	E037
ALU_umary_ALU_2990	3	184273589	184271601	184277000	E048
ALU_umary_ALU_2990	3	184273589	184272401	184276400	E042
ALU_umary_ALU_2990	3	184273589	184272401	184278400	E040
ALU_umary_ALU_2990	3	184273589	184272601	184274000	E033
ALU_umary_ALU_2990	3	184273589	184272601	184275600	E045
L1_umary_LINE1_761	3	186372141	186369401	186372200	E032
ALU_umary_ALU_3052	3	196601099	196600801	196602400	E047
ALU_umary_ALU_3062	4	1301833	1301601	1302600	E044
ALU_umary_ALU_3062	4	1301833	1301601	1302800	E041
ALU_umary_ALU_3062	4	1301833	1301801	1302800	E123
ALU_umary_ALU_3062	4	1301833	1301801	1305800	E048
SVA_umary_SVA_205	4	9603244	9602201	9604600	E046
SVA_umary_SVA_205	4	9603244	9602601	9605400	E051
SVA_umary_SVA_205	4	9603244	9602801	9604400	E036
SVA_umary_SVA_205	4	9603244	9603001	9604400	E035
SVA_umary_SVA_205	4	9603244	9603201	9604000	E041
SVA_umary_SVA_205	4	9603244	9603201	9604400	E039
SVA_umary_SVA_205	4	9603244	9603201	9604400	E050
SVA_umary_SVA_206	4	9704849	9703001	9706400	E115
SVA_umary_SVA_206	4	9704849	9704601	9705600	E032
SVA_umary_SVA_206	4	9704849	9704801	9705000	E038
SVA_umary_SVA_206	4	9704849	9704801	9705200	E051
SVA_umary_SVA_206	4	9704849	9704801	9705400	E041
SVA_umary_SVA_206	4	9704849	9704801	9705600	E034
ALU_umary_ALU_3220	4	36325205	36318801	36331000	E029
ALU_umary_ALU_3220	4	36325205	36321401	36328600	E032
ALU_umary_ALU_3220	4	36325205	36322801	36328200	E050
ALU_umary_ALU_3220	4	36325205	36322801	36328400	E036
ALU_umary_ALU_3220	4	36325205	36323401	36328400	E048
ALU_umary_ALU_3220	4	36325205	36323601	36328000	E038
ALU_umary_ALU_3220	4	36325205	36323801	36328600	E042
ALU_umary_ALU_3220	4	36325205	36324001	36325600	E047
ALU_umary_ALU_3220	4	36325205	36324401	36327400	E031
ALU_umary_ALU_3220	4	36325205	36325001	36326400	E030
ALU_umary_ALU_3220	4	36325205	36325001	36326600	E034
ALU_umary_ALU_3220	4	36325205	36325001	36328400	E043
ALU_umary_ALU_3220	4	36325205	36325201	36326000	E044
ALU_umary_ALU_3220	4	36325205	36325201	36327800	E035
ALU_umary_ALU_3220	4	36325205	36325201	36327800	E039
ALU_umary_ALU_3220	4	36325205	36325201	36328400	E037
ALU_umary_ALU_3220	4	36325205	36325201	36328400	E040
ALU_umary_ALU_3220	4	36325205	36325201	36328600	E033
ALU_umary_ALU_3239	4	40235018	40233401	40239800	E037
ALU_umary_ALU_3239	4	40235018	40233601	40235600	E043
ALU_umary_ALU_3239	4	40235018	40233601	40236000	E040
ALU_umary_ALU_3239	4	40235018	40233801	40237200	E045
ALU_umary_ALU_3239	4	40235018	40233801	40239200	E048
ALU_umary_ALU_3274	4	47496529	47494801	47496600	E031
ALU_umary_ALU_3445	4	81136692	81134401	81137000	E115
ALU_umary_ALU_3545	4	100740869	100738801	100741400	E047
ALU_umary_ALU_3545	4	100740869	100739001	100741200	E048
ALU_umary_ALU_3545	4	100740869	100739201	100741400	E038
ALU_umary_ALU_3545	4	100740869	100739201	100744000	E037
ALU_umary_ALU_3545	4	100740869	100739401	100743800	E039
ALU_umary_ALU_3545	4	100740869	100739801	100741000	E033
ALU_umary_ALU_3545	4	100740869	100739801	100742200	E036
ALU_umary_ALU_3545	4	100740869	100739801	100742200	E051
ALU_umary_ALU_3545	4	100740869	100739801	100744400	E043
ALU_umary_ALU_3545	4	100740869	100740001	100741600	E062
ALU_umary_ALU_3545	4	100740869	100740001	100742000	E030
ALU_umary_ALU_3545	4	100740869	100740001	100742400	E035
ALU_umary_ALU_3545	4	100740869	100740001	100744200	E050
ALU_umary_ALU_3545	4	100740869	100740001	100745000	E044
ALU_umary_ALU_3545	4	100740869	100740201	100744200	E041
ALU_umary_ALU_3545	4	100740869	100740401	100741200	E029
ALU_umary_ALU_3545	4	100740869	100740601	100741800	E042
ALU_umary_ALU_3545	4	100740869	100740801	100744200	E040
ALU_umary_ALU_3576	4	106636862	106635201	106637200	E030
ALU_umary_ALU_3576	4	106636862	106636001	106637000	E036
ALU_umary_ALU_3576	4	106636862	106636001	106637200	E031
ALU_umary_ALU_3576	4	106636862	106636401	106637000	E051
ALU_umary_ALU_3691	4	129207248	129205401	129207400	E047
ALU_umary_ALU_3691	4	129207248	129205601	129207400	E039
ALU_umary_ALU_3691	4	129207248	129205601	129207400	E044
ALU_umary_ALU_3691	4	129207248	129205601	129207600	E037
ALU_umary_ALU_3691	4	129207248	129205601	129207600	E040
ALU_umary_ALU_3691	4	129207248	129206201	129207400	E031
ALU_umary_ALU_3691	4	129207248	129206201	129207400	E043
ALU_umary_ALU_3691	4	129207248	129206201	129207400	E045
ALU_umary_ALU_3691	4	129207248	129206201	129207800	E034
ALU_umary_ALU_3691	4	129207248	129206401	129207400	E038
ALU_umary_ALU_3691	4	129207248	129206401	129207400	E124
ALU_umary_ALU_3691	4	129207248	129206601	129207600	E032
ALU_umary_ALU_3691	4	129207248	129206601	129207600	E062
ALU_umary_ALU_3691	4	129207248	129206801	129207800	E029
ALU_umary_ALU_3691	4	129207248	129207001	129207400	E048
ALU_umary_ALU_3691	4	129207248	129207201	129207600	E046
ALU_umary_ALU_3691	4	129207248	129207201	129207800	E030
L1_umary_LINE1_998	4	152732823	152732401	152733600	E115
L1_umary_LINE1_998	4	152732823	152732601	152733000	E037
L1_umary_LINE1_998	4	152732823	152732601	152733000	E043
L1_umary_LINE1_1008	4	158907289	158907201	158908800	E124
ALU_umary_ALU_3944	4	174149455	174148401	174154000	E050
ALU_umary_ALU_3944	4	174149455	174148601	174153600	E029
ALU_umary_ALU_3944	4	174149455	174149201	174151000	E051
ALU_umary_ALU_3953	4	175534305	175534001	175539000	E030
ALU_umary_ALU_3998	4	185875956	185875601	185877200	E116
ALU_umary_ALU_4040	5	3995199	3993801	3996600	E050
ALU_umary_ALU_4040	5	3995199	3994001	3995200	E035
ALU_umary_ALU_4040	5	3995199	3994201	3995200	E030
ALU_umary_ALU_4040	5	3995199	3994201	4002200	E115
ALU_umary_ALU_4040	5	3995199	3995001	3995200	E124
ALU_umary_ALU_4040	5	3995199	3995001	3996600	E051
L1_umary_LINE1_1049	5	8749528	8748601	8751000	E115
ALU_umary_ALU_4081	5	10634994	10630401	10637000	E031
ALU_umary_ALU_4081	5	10634994	10630601	10636400	E035
ALU_umary_ALU_4081	5	10634994	10631201	10636200	E051
ALU_umary_ALU_4081	5	10634994	10631201	10636400	E050
ALU_umary_ALU_4081	5	10634994	10631801	10636200	E037
ALU_umary_ALU_4081	5	10634994	10632601	10636200	E043
ALU_umary_ALU_4081	5	10634994	10632601	10636600	E034
ALU_umary_ALU_4081	5	10634994	10632801	10635200	E044
ALU_umary_ALU_4081	5	10634994	10632801	10635600	E040
ALU_umary_ALU_4081	5	10634994	10632801	10636400	E046
ALU_umary_ALU_4081	5	10634994	10632801	10636600	E029
ALU_umary_ALU_4081	5	10634994	10632801	10637400	E032
ALU_umary_ALU_4081	5	10634994	10633401	10635600	E047
ALU_umary_ALU_4081	5	10634994	10633401	10636000	E045
ALU_umary_ALU_4081	5	10634994	10633401	10636000	E048
ALU_umary_ALU_4081	5	10634994	10633601	10635800	E038
ALU_umary_ALU_4081	5	10634994	10634001	10636800	E042
ALU_umary_ALU_4081	5	10634994	10634201	10635000	E124
ALU_umary_ALU_4081	5	10634994	10634201	10636400	E041
ALU_umary_ALU_4081	5	10634994	10634201	10637000	E036
ALU_umary_ALU_4081	5	10634994	10634401	10635000	E030
SVA_umary_SVA_243	5	55448010	55436601	55448400	E034
SVA_umary_SVA_243	5	55448010	55437601	55452200	E043
SVA_umary_SVA_243	5	55448010	55439001	55448200	E039
SVA_umary_SVA_243	5	55448010	55443001	55448400	E040
SVA_umary_SVA_243	5	55448010	55444601	55454200	E037
SVA_umary_SVA_243	5	55448010	55446801	55448200	E033
SVA_umary_SVA_243	5	55448010	55447201	55448200	E044
SVA_umary_SVA_243	5	55448010	55447201	55453400	E048
SVA_umary_SVA_243	5	55448010	55447801	55448200	E116
SVA_umary_SVA_243	5	55448010	55447801	55448200	E124
SVA_umary_SVA_243	5	55448010	55447801	55448600	E035
SVA_umary_SVA_243	5	55448010	55447801	55448600	E042
SVA_umary_SVA_243	5	55448010	55447801	55448600	E062
SVA_umary_SVA_243	5	55448010	55447801	55449400	E036
SVA_umary_SVA_243	5	55448010	55447801	55453600	E047
SVA_umary_SVA_243	5	55448010	55447801	55463800	E029
SVA_umary_SVA_243	5	55448010	55448001	55448600	E050
SVA_umary_SVA_243	5	55448010	55448001	55448600	E115
SVA_umary_SVA_243	5	55448010	55448001	55453600	E038
ALU_umary_ALU_4294	5	56109723	56106601	56110200	E123
ALU_umary_ALU_4294	5	56109723	56107801	56110000	E035
ALU_umary_ALU_4294	5	56109723	56108801	56109800	E031
ALU_umary_ALU_4294	5	56109723	56108801	56110000	E032
ALU_umary_ALU_4294	5	56109723	56109001	56109800	E033
ALU_umary_ALU_4294	5	56109723	56109001	56110000	E040
ALU_umary_ALU_4294	5	56109723	56109201	56109800	E037
ALU_umary_ALU_4294	5	56109723	56109201	56109800	E044
ALU_umary_ALU_4294	5	56109723	56109201	56110000	E050
ALU_umary_ALU_4294	5	56109723	56109401	56110000	E030
ALU_umary_ALU_4294	5	56109723	56109401	56110000	E038
ALU_umary_ALU_4294	5	56109723	56109401	56110000	E042
ALU_umary_ALU_4294	5	56109723	56109401	56110000	E045
ALU_umary_ALU_4294	5	56109723	56109601	56109800	E041
ALU_umary_ALU_4294	5	56109723	56109601	56110000	E029
ALU_umary_ALU_4294	5	56109723	56109601	56110000	E043
ALU_umary_ALU_4294	5	56109723	56109601	56110000	E048
ALU_umary_ALU_4375	5	73719052	73717001	73720000	E030
ALU_umary_ALU_4388	5	76270288	76270201	76271000	E035
ALU_umary_ALU_4388	5	76270288	76270201	76271200	E050
ALU_umary_ALU_4399	5	77654187	77652201	77655200	E041
ALU_umary_ALU_4399	5	77654187	77653801	77654600	E037
ALU_umary_ALU_4399	5	77654187	77653801	77655400	E048
ALU_umary_ALU_4399	5	77654187	77654001	77655000	E043
ALU_umary_ALU_4399	5	77654187	77654001	77655000	E047
ALU_umary_ALU_4684	5	130853258	130851201	130853600	E048
ALU_umary_ALU_4684	5	130853258	130851601	130853400	E051
ALU_umary_ALU_4708	5	139595138	139594001	139595400	E036
ALU_umary_ALU_4708	5	139595138	139594201	139595200	E050
ALU_umary_ALU_4708	5	139595138	139594201	139595200	E051
ALU_umary_ALU_4708	5	139595138	139594201	139596000	E029
ALU_umary_ALU_4708	5	139595138	139594801	139595800	E123
ALU_umary_ALU_4708	5	139595138	139594801	139603800	E030
ALU_umary_ALU_4708	5	139595138	139595001	139595200	E048
ALU_umary_ALU_4708	5	139595138	139595001	139595800	E124
ALU_umary_ALU_4714	5	141758655	141757601	141760200	E116
ALU_umary_ALU_4714	5	141758655	141758001	141758800	E123
ALU_umary_ALU_4717	5	142355011	142348801	142360600	E046
ALU_umary_ALU_4717	5	142355011	142349201	142355200	E034
ALU_umary_ALU_4717	5	142355011	142349401	142363000	E047
ALU_umary_ALU_4717	5	142355011	142352801	142357000	E038
ALU_umary_ALU_4717	5	142355011	142353801	142362800	E048
ALU_umary_ALU_4801	5	157803072	157799601	157805000	E030
ALU_umary_ALU_4919	6	1674193	1672601	1674600	E030
SVA_umary_SVA_271	6	2920171	2914401	2920200	E046
SVA_umary_SVA_271	6	2920171	2918601	2920200	E036
SVA_umary_SVA_271	6	2920171	2919001	2920400	E029
SVA_umary_SVA_271	6	2920171	2919201	2920600	E123
SVA_umary_SVA_271	6	2920171	2919801	2920200	E051
SVA_umary_SVA_271	6	2920171	2919801	2920200	E124
ALU_umary_ALU_4926	6	2972609	2972201	2972800	E040
ALU_umary_ALU_4926	6	2972609	2972401	2973000	E046
ALU_umary_ALU_4926	6	2972609	2972601	2972800	E029
ALU_umary_ALU_4926	6	2972609	2972601	2972800	E038
ALU_umary_ALU_4926	6	2972609	2972601	2972800	E124
ALU_umary_ALU_4926	6	2972609	2972601	2973000	E032
ALU_umary_ALU_4926	6	2972609	2972601	2973000	E047
ALU_umary_ALU_4938	6	5525488	5516201	5525800	E042
ALU_umary_ALU_4938	6	5525488	5524601	5525800	E029
ALU_umary_ALU_4938	6	5525488	5524801	5526200	E124
ALU_umary_ALU_4946	6	8110943	8110001	8111200	E116
ALU_umary_ALU_4967	6	12102183	12100401	12103000	E041
ALU_umary_ALU_4967	6	12102183	12100401	12103000	E043
ALU_umary_ALU_4967	6	12102183	12101001	12103200	E033
ALU_umary_ALU_4967	6	12102183	12101401	12103000	E040
ALU_umary_ALU_4967	6	12102183	12102001	12102800	E038
ALU_umary_ALU_4967	6	12102183	12102001	12103000	E037
ALU_umary_ALU_4967	6	12102183	12102001	12103000	E039
ALU_umary_ALU_4967	6	12102183	12102001	12103800	E123
L1_umary_LINE1_1261	6	13191033	13190601	13191200	E050
ALU_umary_ALU_4976	6	13718481	13717201	13719400	E046
ALU_umary_ALU_4976	6	13718481	13718001	13719000	E115
ALU_umary_ALU_4976	6	13718481	13718401	13718600	E034
ALU_umary_ALU_5006	6	20169134	20166601	20169600	E029
ALU_umary_ALU_5006	6	20169134	20168801	20171400	E050
ALU_umary_ALU_5006	6	20169134	20169001	20169200	E033
ALU_umary_ALU_5058	6	30754714	30744001	30758000	E029
ALU_umary_ALU_5058	6	30754714	30750001	30756000	E030
ALU_umary_ALU_5058	6	30754714	30753001	30754800	E116
ALU_umary_ALU_5058	6	30754714	30753001	30755200	E037
ALU_umary_ALU_5058	6	30754714	30753001	30755200	E041
ALU_umary_ALU_5058	6	30754714	30753001	30758000	E115
ALU_umary_ALU_5058	6	30754714	30753401	30755200	E043
ALU_umary_ALU_5058	6	30754714	30753601	30755800	E036
ALU_umary_ALU_5058	6	30754714	30753601	30755800	E124
ALU_umary_ALU_5058	6	30754714	30753801	30754800	E034
ALU_umary_ALU_5058	6	30754714	30753801	30755200	E033
ALU_umary_ALU_5058	6	30754714	30753801	30757600	E047
ALU_umary_ALU_5058	6	30754714	30754001	30754800	E042
ALU_umary_ALU_5058	6	30754714	30754001	30754800	E044
ALU_umary_ALU_5058	6	30754714	30754001	30754800	E046
ALU_umary_ALU_5058	6	30754714	30754001	30755200	E040
ALU_umary_ALU_5058	6	30754714	30754201	30754800	E038
ALU_umary_ALU_5058	6	30754714	30754201	30755200	E048
ALU_umary_ALU_5058	6	30754714	30754201	30756800	E039
ALU_umary_ALU_5058	6	30754714	30754401	30755000	E045
ALU_umary_ALU_5058	6	30754714	30754401	30755000	E123
ALU_umary_ALU_5064	6	31439016	31433601	31441200	E040
ALU_umary_ALU_5064	6	31439016	31434401	31443400	E043
ALU_umary_ALU_5064	6	31439016	31434601	31439400	E033
ALU_umary_ALU_5064	6	31439016	31434801	31440400	E042
ALU_umary_ALU_5064	6	31439016	31434801	31441600	E038
ALU_umary_ALU_5064	6	31439016	31434801	31441800	E047
ALU_umary_ALU_5064	6	31439016	31435201	31442200	E039
ALU_umary_ALU_5064	6	31439016	31435201	31443000	E037
ALU_umary_ALU_5064	6	31439016	31436601	31440800	E048
ALU_umary_ALU_5064	6	31439016	31437801	31439200	E044
ALU_umary_ALU_5064	6	31439016	31438401	31442800	E041
ALU_umary_ALU_5072	6	32589834	32588801	32590000	E031
ALU_umary_ALU_5072	6	32589834	32588801	32590000	E040
ALU_umary_ALU_5072	6	32589834	32588801	32590200	E032
ALU_umary_ALU_5072	6	32589834	32588801	32590400	E037
ALU_umary_ALU_5072	6	32589834	32588801	32591400	E048
ALU_umary_ALU_5072	6	32589834	32588801	32592400	E044
ALU_umary_ALU_5072	6	32589834	32588801	32593600	E043
ALU_umary_ALU_5072	6	32589834	32589001	32590000	E041
ALU_umary_ALU_5072	6	32589834	32589001	32590400	E038
ALU_umary_ALU_5072	6	32589834	32589001	32593200	E042
ALU_umary_ALU_5072	6	32589834	32589201	32590400	E050
ALU_umary_ALU_5072	6	32589834	32589201	32591000	E046
ALU_umary_ALU_5072	6	32589834	32589401	32590200	E124
ALU_umary_ALU_5072	6	32589834	32589401	32592400	E035
ALU_umary_ALU_5072	6	32589834	32589401	32594200	E029
ALU_umary_ALU_5072	6	32589834	32589601	32590000	E036
ALU_umary_ALU_5072	6	32589834	32589601	32591000	E045
ALU_umary_ALU_5072	6	32589834	32589601	32593000	E034
ALU_umary_ALU_5072	6	32589834	32589601	32593200	E047
ALU_umary_ALU_5072	6	32589834	32589601	32593200	E115
ALU_umary_ALU_5075	6	32657952	32656601	32658000	E046
ALU_umary_ALU_5075	6	32657952	32656801	32658000	E037
ALU_umary_ALU_5075	6	32657952	32656801	32658200	E040
ALU_umary_ALU_5075	6	32657952	32656801	32659600	E031
ALU_umary_ALU_5075	6	32657952	32656801	32660000	E116
ALU_umary_ALU_5075	6	32657952	32657201	32658000	E041
ALU_umary_ALU_5075	6	32657952	32657201	32658200	E048
ALU_umary_ALU_5075	6	32657952	32657401	32658000	E038
ALU_umary_ALU_5075	6	32657952	32657401	32658200	E124
ALU_umary_ALU_5075	6	32657952	32657401	32658400	E029
ALU_umary_ALU_5075	6	32657952	32657401	32658600	E051
ALU_umary_ALU_5075	6	32657952	32657601	32658600	E050
SVA_umary_SVA_282	6	33030313	33029401	33030400	E031
SVA_umary_SVA_282	6	33030313	33029601	33030400	E029
SVA_umary_SVA_282	6	33030313	33029601	33030400	E051
ALU_umary_ALU_5095	6	36968553	36968401	36969800	E030
ALU_umary_ALU_5116	6	42670306	42669801	42670400	E046
ALU_umary_ALU_5119	6	43280911	43276601	43282200	E036
ALU_umary_ALU_5119	6	43280911	43276801	43286400	E029
ALU_umary_ALU_5119	6	43280911	43277801	43282200	E031
ALU_umary_ALU_5119	6	43280911	43278001	43284400	E116
ALU_umary_ALU_5119	6	43280911	43278801	43282400	E032
ALU_umary_ALU_5119	6	43280911	43280401	43281400	E050
ALU_umary_ALU_5119	6	43280911	43280601	43281600	E051
ALU_umary_ALU_5120	6	43895487	43894201	43896400	E124
ALU_umary_ALU_5120	6	43895487	43894601	43896200	E051
ALU_umary_ALU_5120	6	43895487	43895001	43896200	E033
ALU_umary_ALU_5120	6	43895487	43895201	43895800	E047
ALU_umary_ALU_5120	6	43895487	43895201	43896400	E123
ALU_umary_ALU_5120	6	43895487	43895401	43895800	E034
ALU_umary_ALU_5120	6	43895487	43895401	43896000	E050
ALU_umary_ALU_5120	6	43895487	43895401	43896200	E031
ALU_umary_ALU_5120	6	43895487	43895401	43896200	E036
ALU_umary_ALU_5120	6	43895487	43895401	43896200	E046
ALU_umary_ALU_5120	6	43895487	43895401	43896400	E029
ALU_umary_ALU_5120	6	43895487	43895401	43896400	E032
ALU_umary_ALU_5132	6	45260479	45258801	45262400	E041
ALU_umary_ALU_5132	6	45260479	45259801	45262400	E039
ALU_umary_ALU_5132	6	45260479	45259801	45262400	E048
ALU_umary_ALU_5132	6	45260479	45259801	45263000	E038
ALU_umary_ALU_5132	6	45260479	45260001	45262400	E115
ALU_umary_ALU_5132	6	45260479	45260201	45262400	E037
ALU_umary_ALU_5132	6	45260479	45260201	45262400	E043
ALU_umary_ALU_5181	6	53167475	53155001	53167600	E043
ALU_umary_ALU_5181	6	53167475	53161801	53167800	E034
ALU_umary_ALU_5181	6	53167475	53162401	53168800	E123
ALU_umary_ALU_5181	6	53167475	53162801	53167600	E035
ALU_umary_ALU_5181	6	53167475	53163401	53167600	E048
ALU_umary_ALU_5181	6	53167475	53163401	53168800	E030
ALU_umary_ALU_5181	6	53167475	53163401	53168800	E046
ALU_umary_ALU_5181	6	53167475	53163601	53167800	E038
ALU_umary_ALU_5181	6	53167475	53164201	53167800	E036
ALU_umary_ALU_5181	6	53167475	53164201	53168000	E039
ALU_umary_ALU_5181	6	53167475	53164201	53169000	E033
ALU_umary_ALU_5181	6	53167475	53164601	53169000	E031
ALU_umary_ALU_5181	6	53167475	53165001	53167800	E047
ALU_umary_ALU_5181	6	53167475	53165401	53169000	E062
ALU_umary_ALU_5181	6	53167475	53165801	53168400	E032
ALU_umary_ALU_5181	6	53167475	53165801	53168800	E029
ALU_umary_ALU_5181	6	53167475	53166001	53167800	E045
ALU_umary_ALU_5181	6	53167475	53166201	53167600	E044
ALU_umary_ALU_5181	6	53167475	53166401	53167800	E041
ALU_umary_ALU_5181	6	53167475	53167001	53168200	E116
ALU_umary_ALU_5181	6	53167475	53167401	53167800	E037
ALU_umary_ALU_5181	6	53167475	53167401	53167800	E042
ALU_umary_ALU_5239	6	68502446	68502401	68503200	E123
ALU_umary_ALU_5259	6	71248624	71247001	71249200	E124
ALU_umary_ALU_5259	6	71248624	71247801	71249400	E029
ALU_umary_ALU_5259	6	71248624	71248401	71248800	E116
ALU_umary_ALU_5278	6	74295015	74293801	74295400	E029
ALU_umary_ALU_5278	6	74295015	74294401	74295200	E031
ALU_umary_ALU_5278	6	74295015	74294601	74295200	E032
ALU_umary_ALU_5278	6	74295015	74294601	74295200	E046
ALU_umary_ALU_5278	6	74295015	74294801	74295200	E044
ALU_umary_ALU_5278	6	74295015	74294801	74295200	E050
ALU_umary_ALU_5278	6	74295015	74294801	74295400	E035
ALU_umary_ALU_5278	6	74295015	74294801	74295400	E047
ALU_umary_ALU_5278	6	74295015	74294801	74295400	E048
ALU_umary_ALU_5278	6	74295015	74295001	74295200	E062
ALU_umary_ALU_5363	6	90730315	90729201	90730800	E039
ALU_umary_ALU_5366	6	91125879	91124401	91126000	E115
ALU_umary_ALU_5467	6	110102982	110100001	110103200	E030
ALU_umary_ALU_5557	6	125421421	125421201	125421600	E041
ALU_umary_ALU_5557	6	125421421	125421201	125424600	E030
ALU_umary_ALU_5557	6	125421421	125421401	125421600	E031
ALU_umary_ALU_5557	6	125421421	125421401	125421600	E035
ALU_umary_ALU_5557	6	125421421	125421401	125421600	E050
ALU_umary_ALU_5557	6	125421421	125421401	125423600	E033
ALU_umary_ALU_5581	6	129828236	129828201	129828800	E123
ALU_umary_ALU_5628	6	139294734	139287201	139301600	E041
ALU_umary_ALU_5628	6	139294734	139287601	139307000	E039
ALU_umary_ALU_5628	6	139294734	139288001	139296600	E038
ALU_umary_ALU_5628	6	139294734	139288001	139306600	E043
ALU_umary_ALU_5628	6	139294734	139290601	139296800	E037
ALU_umary_ALU_5628	6	139294734	139291201	139296600	E042
ALU_umary_ALU_5628	6	139294734	139291401	139295200	E047
ALU_umary_ALU_5628	6	139294734	139292001	139296800	E040
ALU_umary_ALU_5628	6	139294734	139292801	139295200	E050
ALU_umary_ALU_5628	6	139294734	139294401	139295000	E033
ALU_umary_ALU_5628	6	139294734	139294601	139295200	E048
ALU_umary_ALU_5716	6	157397700	157396601	157397800	E038
ALU_umary_ALU_5716	6	157397700	157396601	157398000	E032
ALU_umary_ALU_5716	6	157397700	157396801	157398000	E047
ALU_umary_ALU_5716	6	157397700	157396801	157398200	E050
ALU_umary_ALU_5716	6	157397700	157397001	157398200	E051
ALU_umary_ALU_5716	6	157397700	157397201	157397800	E035
ALU_umary_ALU_5716	6	157397700	157397201	157398000	E042
ALU_umary_ALU_5716	6	157397700	157397201	157398200	E040
ALU_umary_ALU_5716	6	157397700	157397201	157398200	E043
ALU_umary_ALU_5716	6	157397700	157397401	157398200	E044
ALU_umary_ALU_5716	6	157397700	157397401	157398600	E031
ALU_umary_ALU_5716	6	157397700	157397601	157404600	E041
ALU_umary_ALU_5728	6	159166302	159165401	159166400	E123
ALU_umary_ALU_5771	6	170500768	170496801	170502800	E046
L1_umary_LINE1_1448	7	8019027	8011401	8023600	E037
L1_umary_LINE1_1448	7	8019027	8012001	8020000	E040
L1_umary_LINE1_1448	7	8019027	8014001	8019600	E033
L1_umary_LINE1_1448	7	8019027	8017401	8020400	E044
L1_umary_LINE1_1448	7	8019027	8017801	8021200	E030
L1_umary_LINE1_1448	7	8019027	8018401	8019600	E039
L1_umary_LINE1_1448	7	8019027	8018401	8020000	E048
L1_umary_LINE1_1448	7	8019027	8018401	8022000	E038
L1_umary_LINE1_1448	7	8019027	8018401	8022600	E041
L1_umary_LINE1_1448	7	8019027	8018601	8019600	E123
L1_umary_LINE1_1448	7	8019027	8018601	8020000	E047
L1_umary_LINE1_1448	7	8019027	8018601	8020200	E043
L1_umary_LINE1_1448	7	8019027	8018801	8020000	E042
SVA_umary_SVA_333	7	29831209	29830801	29831400	E123
ALU_umary_ALU_5957	7	36164937	36163001	36167600	E030
ALU_umary_ALU_5958	7	36252166	36248001	36253400	E030
ALU_umary_ALU_5970	7	38209213	38207401	38210000	E030
ALU_umary_ALU_5970	7	38209213	38207801	38211200	E029
ALU_umary_ALU_5970	7	38209213	38208401	38210800	E116
ALU_umary_ALU_5970	7	38209213	38208601	38209800	E036
ALU_umary_ALU_5970	7	38209213	38208601	38210000	E051
ALU_umary_ALU_5970	7	38209213	38208801	38209600	E050
ALU_umary_ALU_5975	7	38759715	38759601	38760000	E030
ALU_umary_ALU_5983	7	39749709	39749201	39749800	E035
ALU_umary_ALU_5983	7	39749709	39749201	39750200	E116
ALU_umary_ALU_5983	7	39749709	39749401	39749800	E036
ALU_umary_ALU_5983	7	39749709	39749401	39750200	E050
ALU_umary_ALU_5983	7	39749709	39749401	39750200	E051
ALU_umary_ALU_5983	7	39749709	39749601	39749800	E044
ALU_umary_ALU_5983	7	39749709	39749601	39750000	E115
ALU_umary_ALU_6027	7	50473286	50472201	50483800	E029
ALU_umary_ALU_6027	7	50473286	50472401	50486400	E032
ALU_umary_ALU_6027	7	50473286	50472601	50475400	E042
ALU_umary_ALU_6027	7	50473286	50472801	50473400	E035
ALU_umary_ALU_6027	7	50473286	50473001	50473800	E051
ALU_umary_ALU_6027	7	50473286	50473001	50475000	E041
ALU_umary_ALU_6027	7	50473286	50473001	50475800	E043
ALU_umary_ALU_6027	7	50473286	50473201	50473600	E050
ALU_umary_ALU_6027	7	50473286	50473201	50475400	E034
ALU_umary_ALU_6118	7	76870796	76869001	76872200	E029
ALU_umary_ALU_6118	7	76870796	76869801	76871600	E124
ALU_umary_ALU_6218	7	95101192	95097801	95102200	E115
ALU_umary_ALU_6256	7	105466071	105465801	105466600	E029
ALU_umary_ALU_6257	7	105564472	105564001	105565000	E034
ALU_umary_ALU_6257	7	105564472	105564001	105566800	E038
ALU_umary_ALU_6257	7	105564472	105564201	105566600	E040
ALU_umary_ALU_6257	7	105564472	105564201	105566600	E041
ALU_umary_ALU_6311	7	115865235	115853001	115873400	E048
ALU_umary_ALU_6311	7	115865235	115853401	115873800	E037
ALU_umary_ALU_6311	7	115865235	115853601	115876200	E047
ALU_umary_ALU_6311	7	115865235	115856001	115867200	E038
ALU_umary_ALU_6311	7	115865235	115861401	115865800	E045
ALU_umary_ALU_6311	7	115865235	115863801	115865400	E050
ALU_umary_ALU_6311	7	115865235	115865001	115866800	E033
ALU_umary_ALU_6311	7	115865235	115865001	115867000	E039
ALU_umary_ALU_6311	7	115865235	115865001	115867000	E044
ALU_umary_ALU_6311	7	115865235	115865001	115873000	E041
ALU_umary_ALU_6311	7	115865235	115865001	115876000	E040
ALU_umary_ALU_6311	7	115865235	115865001	115876200	E043
ALU_umary_ALU_6311	7	115865235	115865201	115865600	E116
ALU_umary_ALU_6311	7	115865235	115865201	115865800	E051
ALU_umary_ALU_6316	7	117356251	117352601	117356600	E115
ALU_umary_ALU_6352	7	123194557	123193001	123195600	E037
ALU_umary_ALU_6352	7	123194557	123193801	123196600	E039
ALU_umary_ALU_6392	7	129157179	129156401	129157200	E046
ALU_umary_ALU_6444	7	139933413	139931801	139933800	E046
ALU_umary_ALU_6444	7	139933413	139932201	139933800	E030
ALU_umary_ALU_6444	7	139933413	139932201	139934000	E032
ALU_umary_ALU_6444	7	139933413	139932201	139936800	E029
ALU_umary_ALU_6444	7	139933413	139933201	139933800	E116
ALU_umary_ALU_6444	7	139933413	139933401	139934000	E031
ALU_umary_ALU_6455	7	142273449	142272001	142274200	E035
ALU_umary_ALU_6455	7	142273449	142272001	142275800	E051
ALU_umary_ALU_6455	7	142273449	142272401	142275000	E050
ALU_umary_ALU_6455	7	142273449	142272801	142274200	E036
ALU_umary_ALU_6455	7	142273449	142273001	142274200	E039
ALU_umary_ALU_6455	7	142273449	142273201	142274200	E037
ALU_umary_ALU_6455	7	142273449	142273401	142274000	E034
ALU_umary_ALU_6455	7	142273449	142273401	142274200	E048
ALU_umary_ALU_6548	8	5506286	5503001	5508000	E051
ALU_umary_ALU_6563	8	9463649	9463601	9464000	E051
ALU_umary_ALU_6594	8	15399348	15398601	15399600	E033
ALU_umary_ALU_6611	8	19658938	19658601	19659000	E029
ALU_umary_ALU_6611	8	19658938	19658601	19659200	E124
SVA_umary_SVA_369	8	21879122	21879001	21879400	E034
ALU_umary_ALU_6622	8	22483407	22483001	22483600	E033
ALU_umary_ALU_6622	8	22483407	22483001	22485400	E038
ALU_umary_ALU_6622	8	22483407	22483001	22486200	E034
ALU_umary_ALU_6622	8	22483407	22483201	22483600	E047
ALU_umary_ALU_6622	8	22483407	22483201	22484800	E044
ALU_umary_ALU_6622	8	22483407	22483201	22485600	E041
ALU_umary_ALU_6622	8	22483407	22483401	22483600	E039
ALU_umary_ALU_6622	8	22483407	22483401	22483600	E045
ALU_umary_ALU_6622	8	22483407	22483401	22484800	E037
ALU_umary_ALU_6622	8	22483407	22483401	22485000	E043
ALU_umary_ALU_6622	8	22483407	22483401	22485200	E042
ALU_umary_ALU_6622	8	22483407	22483401	22485200	E048
ALU_umary_ALU_6622	8	22483407	22483401	22485800	E032
ALU_umary_ALU_6685	8	38864077	38864001	38864800	E116
ALU_umary_ALU_6685	8	38864077	38864001	38865200	E029
ALU_umary_ALU_6685	8	38864077	38864001	38865200	E030
ALU_umary_ALU_6700	8	42039906	42035601	42041200	E043
ALU_umary_ALU_6700	8	42039906	42038401	42040400	E037
ALU_umary_ALU_6700	8	42039906	42038401	42041200	E034
ALU_umary_ALU_6700	8	42039906	42038801	42041200	E040
ALU_umary_ALU_6700	8	42039906	42039201	42040800	E042
ALU_umary_ALU_6700	8	42039906	42039601	42040000	E038
ALU_umary_ALU_6700	8	42039906	42039801	42040000	E124
ALU_umary_ALU_6700	8	42039906	42039801	42040200	E032
ALU_umary_ALU_6700	8	42039906	42039801	42041000	E029
ALU_umary_ALU_6700	8	42039906	42039801	42041200	E041
ALU_umary_ALU_6711	8	49612919	49611601	49613000	E050
ALU_umary_ALU_6711	8	49612919	49612401	49613000	E051
ALU_umary_ALU_6828	8	74283383	74283201	74284200	E036
ALU_umary_ALU_6855	8	77867091	77867001	77867200	E116
ALU_umary_ALU_6990	8	103554130	103553201	103554400	E116
ALU_umary_ALU_7039	8	110349310	110347401	110349400	E037
ALU_umary_ALU_7039	8	110349310	110347401	110349800	E039
ALU_umary_ALU_7074	8	115604486	115604201	115606400	E115
L1_umary_LINE1_1734	8	115881781	115880801	115882400	E115
ALU_umary_ALU_7106	8	122731020	122730601	122731200	E115
ALU_umary_ALU_7145	8	129244941	129242401	129245800	E032
ALU_umary_ALU_7149	8	130270506	130267201	130271400	E115
ALU_umary_ALU_7166	8	132942724	132934201	132943400	E043
ALU_umary_ALU_7166	8	132942724	132934601	132947000	E041
ALU_umary_ALU_7166	8	132942724	132936001	132944400	E040
ALU_umary_ALU_7166	8	132942724	132941401	132943000	E047
ALU_umary_ALU_7166	8	132942724	132941801	132943200	E048
ALU_umary_ALU_7166	8	132942724	132942401	132943400	E044
ALU_umary_ALU_7191	8	139325979	139325801	139326400	E029
ALU_umary_ALU_7191	8	139325979	139325801	139326600	E124
ALU_umary_ALU_7197	8	141048062	141044601	141049200	E050
ALU_umary_ALU_7197	8	141048062	141045001	141049400	E030
ALU_umary_ALU_7197	8	141048062	141045201	141048800	E035
ALU_umary_ALU_7197	8	141048062	141047201	141048400	E046
ALU_umary_ALU_7197	8	141048062	141047201	141049000	E034
ALU_umary_ALU_7197	8	141048062	141047201	141049000	E041
ALU_umary_ALU_7197	8	141048062	141047401	141048400	E043
ALU_umary_ALU_7197	8	141048062	141047401	141049200	E047
ALU_umary_ALU_7197	8	141048062	141047601	141049000	E039
ALU_umary_ALU_7197	8	141048062	141047801	141048200	E036
ALU_umary_ALU_7197	8	141048062	141047801	141049200	E051
ALU_umary_ALU_7199	8	141361289	141359601	141361400	E030
ALU_umary_ALU_7199	8	141361289	141360401	141361600	E050
ALU_umary_ALU_7241	9	4814222	4813801	4815400	E030
ALU_umary_ALU_7241	9	4814222	4814001	4814400	E116
ALU_umary_ALU_7241	9	4814222	4814201	4816200	E031
L1_umary_LINE1_1781	9	5491418	5491401	5491600	E116
ALU_umary_ALU_7256	9	6780329	6776201	6786200	E039
ALU_umary_ALU_7256	9	6780329	6776201	6786600	E043
ALU_umary_ALU_7256	9	6780329	6776401	6786200	E032
ALU_umary_ALU_7256	9	6780329	6778801	6786200	E037
ALU_umary_ALU_7256	9	6780329	6779001	6789000	E041
ALU_umary_ALU_7256	9	6780329	6779201	6780600	E038
ALU_umary_ALU_7256	9	6780329	6779201	6781200	E123
ALU_umary_ALU_7256	9	6780329	6779201	6785400	E046
ALU_umary_ALU_7256	9	6780329	6779401	6782800	E048
ALU_umary_ALU_7256	9	6780329	6779401	6786200	E047
ALU_umary_ALU_7256	9	6780329	6779601	6787000	E040
ALU_umary_ALU_7256	9	6780329	6780201	6786000	E034
SVA_umary_SVA_401	9	33130564	33129401	33131000	E050
SVA_umary_SVA_401	9	33130564	33129401	33131000	E051
SVA_umary_SVA_401	9	33130564	33129401	33131400	E047
SVA_umary_SVA_401	9	33130564	33129601	33130600	E035
ALU_umary_ALU_7455	9	73923722	73923601	73924000	E116
L1_umary_LINE1_1859	9	89891682	89889401	89893400	E033
L1_umary_LINE1_1859	9	89891682	89890001	89893400	E047
L1_umary_LINE1_1859	9	89891682	89890201	89893200	E048
L1_umary_LINE1_1859	9	89891682	89890401	89892400	E046
L1_umary_LINE1_1859	9	89891682	89890401	89893400	E034
L1_umary_LINE1_1859	9	89891682	89890601	89894200	E038
L1_umary_LINE1_1859	9	89891682	89891201	89892800	E116
ALU_umary_ALU_7553	9	92443415	92443201	92444400	E044
ALU_umary_ALU_7553	9	92443415	92443201	92446000	E032
ALU_umary_ALU_7553	9	92443415	92443401	92444400	E033
ALU_umary_ALU_7553	9	92443415	92443401	92444400	E034
ALU_umary_ALU_7553	9	92443415	92443401	92444400	E039
ALU_umary_ALU_7553	9	92443415	92443401	92444400	E042
ALU_umary_ALU_7553	9	92443415	92443401	92444400	E043
ALU_umary_ALU_7553	9	92443415	92443401	92444400	E045
ALU_umary_ALU_7553	9	92443415	92443401	92444400	E115
ALU_umary_ALU_7553	9	92443415	92443401	92444400	E116
ALU_umary_ALU_7553	9	92443415	92443401	92444600	E038
ALU_umary_ALU_7553	9	92443415	92443401	92444800	E041
ALU_umary_ALU_7553	9	92443415	92443401	92445000	E040
ALU_umary_ALU_7553	9	92443415	92443401	92445200	E037
ALU_umary_ALU_7553	9	92443415	92443401	92445400	E048
ALU_umary_ALU_7553	9	92443415	92443401	92446200	E035
ALU_umary_ALU_7563	9	95680508	95679201	95680800	E124
ALU_umary_ALU_7563	9	95680508	95679401	95680600	E029
ALU_umary_ALU_7594	9	102849310	102842001	102850200	E041
ALU_umary_ALU_7594	9	102849310	102842401	102851600	E037
ALU_umary_ALU_7594	9	102849310	102843201	102851800	E043
ALU_umary_ALU_7594	9	102849310	102844001	102851200	E038
ALU_umary_ALU_7594	9	102849310	102844001	102851400	E039
ALU_umary_ALU_7594	9	102849310	102844801	102850000	E042
ALU_umary_ALU_7594	9	102849310	102844801	102851600	E040
ALU_umary_ALU_7594	9	102849310	102847401	102850800	E031
ALU_umary_ALU_7594	9	102849310	102847601	102851000	E032
ALU_umary_ALU_7594	9	102849310	102848401	102849400	E047
ALU_umary_ALU_7594	9	102849310	102848601	102851000	E033
ALU_umary_ALU_7594	9	102849310	102848801	102849800	E051
ALU_umary_ALU_7594	9	102849310	102848801	102849800	E123
ALU_umary_ALU_7594	9	102849310	102848801	102850800	E030
ALU_umary_ALU_7594	9	102849310	102848801	102851000	E050
ALU_umary_ALU_7594	9	102849310	102849001	102850000	E048
ALU_umary_ALU_7594	9	102849310	102849001	102850600	E036
ALU_umary_ALU_7594	9	102849310	102849001	102851000	E035
ALU_umary_ALU_7594	9	102849310	102849201	102850400	E124
ALU_umary_ALU_7606	9	104223875	104223401	104225800	E123
SVA_umary_SVA_419	9	107746901	107743801	107748600	E036
SVA_umary_SVA_419	9	107746901	107744001	107747400	E035
SVA_umary_SVA_419	9	107746901	107744001	107748600	E050
SVA_umary_SVA_419	9	107746901	107744001	107748800	E051
SVA_umary_SVA_419	9	107746901	107745601	107747800	E041
SVA_umary_SVA_419	9	107746901	107745601	107747800	E043
SVA_umary_SVA_419	9	107746901	107745801	107748600	E039
SVA_umary_SVA_419	9	107746901	107746401	107747600	E033
SVA_umary_SVA_419	9	107746901	107746401	107748200	E115
SVA_umary_SVA_419	9	107746901	107746601	107747600	E047
SVA_umary_SVA_419	9	107746901	107746601	107747800	E038
SVA_umary_SVA_419	9	107746901	107746801	107747400	E045
SVA_umary_SVA_419	9	107746901	107746801	107747400	E048
ALU_umary_ALU_7643	9	111912272	111911401	111912400	E123
ALU_umary_ALU_7651	9	112908065	112904801	112910800	E035
ALU_umary_ALU_7651	9	112908065	112906201	112911000	E050
ALU_umary_ALU_7651	9	112908065	112906801	112910400	E031
ALU_umary_ALU_7651	9	112908065	112906801	112910600	E051
ALU_umary_ALU_7651	9	112908065	112907801	112909000	E115
ALU_umary_ALU_7662	9	114869043	114865201	114869800	E032
ALU_umary_ALU_7709	9	128980176	128979201	128981200	E035
ALU_umary_ALU_7709	9	128980176	128979401	128980800	E036
ALU_umary_ALU_7709	9	128980176	128979801	128981600	E051
SVA_umary_SVA_430	9	134289811	134283801	134290000	E037
SVA_umary_SVA_430	9	134289811	134285201	134292800	E043
SVA_umary_SVA_430	9	134289811	134288001	134293000	E041
SVA_umary_SVA_430	9	134289811	134288801	134290000	E045
SVA_umary_SVA_430	9	134289811	134289001	134290000	E044
SVA_umary_SVA_430	9	134289811	134289001	134290200	E033
SVA_umary_SVA_430	9	134289811	134289601	134291800	E034
SVA_umary_SVA_430	9	134289811	134289801	134290000	E123
SVA_umary_SVA_438	10	17712792	17709401	17713600	E037
SVA_umary_SVA_438	10	17712792	17709401	17716400	E050
SVA_umary_SVA_438	10	17712792	17709601	17714800	E041
SVA_umary_SVA_438	10	17712792	17711601	17716600	E051
SVA_umary_SVA_438	10	17712792	17711801	17716000	E040
SVA_umary_SVA_438	10	17712792	17712201	17712800	E045
SVA_umary_SVA_438	10	17712792	17712601	17714000	E044
ALU_umary_ALU_8080	10	72983533	72981801	72984200	E123
ALU_umary_ALU_8081	10	73193547	73193401	73195600	E046
ALU_umary_ALU_8094	10	77229069	77228001	77232800	E029
ALU_umary_ALU_8094	10	77229069	77228401	77229600	E051
ALU_umary_ALU_8094	10	77229069	77228401	77229800	E036
ALU_umary_ALU_8094	10	77229069	77228601	77229400	E050
ALU_umary_ALU_8094	10	77229069	77228601	77229600	E030
ALU_umary_ALU_8116	10	85917628	85917201	85919400	E030
ALU_umary_ALU_8133	10	88513427	88512401	88513600	E032
ALU_umary_ALU_8133	10	88513427	88513401	88514800	E116
ALU_umary_ALU_8168	10	94571333	94569601	94571600	E032
ALU_umary_ALU_8168	10	94571333	94570601	94572000	E031
ALU_umary_ALU_8168	10	94571333	94571001	94571800	E116
ALU_umary_ALU_8202	10	105343538	105342801	105343600	E037
ALU_umary_ALU_8202	10	105343538	105343001	105343600	E038
ALU_umary_ALU_8202	10	105343538	105343001	105343600	E039
ALU_umary_ALU_8202	10	105343538	105343001	105343600	E043
ALU_umary_ALU_8202	10	105343538	105343001	105343600	E048
ALU_umary_ALU_8202	10	105343538	105343201	105343600	E034
ALU_umary_ALU_8202	10	105343538	105343201	105343600	E040
ALU_umary_ALU_8202	10	105343538	105343201	105343600	E042
ALU_umary_ALU_8202	10	105343538	105343201	105343600	E045
ALU_umary_ALU_8202	10	105343538	105343201	105343600	E047
ALU_umary_ALU_8202	10	105343538	105343201	105343800	E046
ALU_umary_ALU_8202	10	105343538	105343401	105343600	E033
ALU_umary_ALU_8203	10	105817214	105817001	105818000	E030
ALU_umary_ALU_8222	10	108991284	108990801	108992400	E050
ALU_umary_ALU_8222	10	108991284	108991201	108992400	E051
ALU_umary_ALU_8232	10	112010768	112009801	112012400	E041
ALU_umary_ALU_8232	10	112010768	112010001	112010800	E116
L1_umary_LINE1_2023	10	112177753	112172001	112177800	E046
L1_umary_LINE1_2023	10	112177753	112175201	112177800	E051
L1_umary_LINE1_2023	10	112177753	112177401	112177800	E036
ALU_umary_ALU_8239	10	114073874	114073801	114074200	E050
ALU_umary_ALU_8281	10	121040680	121038801	121045000	E039
ALU_umary_ALU_8281	10	121040680	121039601	121041200	E043
ALU_umary_ALU_8281	10	121040680	121039601	121045000	E038
ALU_umary_ALU_8281	10	121040680	121039801	121040800	E048
ALU_umary_ALU_8281	10	121040680	121039801	121040800	E123
ALU_umary_ALU_8281	10	121040680	121039801	121044800	E041
ALU_umary_ALU_8281	10	121040680	121039801	121045400	E037
ALU_umary_ALU_8281	10	121040680	121040001	121040800	E044
ALU_umary_ALU_8281	10	121040680	121040001	121041000	E029
ALU_umary_ALU_8281	10	121040680	121040201	121040800	E030
ALU_umary_ALU_8281	10	121040680	121040401	121041200	E034
ALU_umary_ALU_8281	10	121040680	121040401	121041400	E031
ALU_umary_ALU_8378	11	10637493	10637401	10641400	E029
ALU_umary_ALU_8493	11	33235105	33233601	33237000	E029
ALU_umary_ALU_8493	11	33235105	33233601	33237000	E030
ALU_umary_ALU_8493	11	33235105	33233801	33235200	E124
ALU_umary_ALU_8493	11	33235105	33234201	33235600	E031
ALU_umary_ALU_8639	11	73562793	73562201	73562800	E036
ALU_umary_ALU_8639	11	73562793	73562201	73562800	E050
ALU_umary_ALU_8639	11	73562793	73562201	73563000	E029
ALU_umary_ALU_8639	11	73562793	73562401	73562800	E051
ALU_umary_ALU_8643	11	73981553	73979201	73982000	E033
ALU_umary_ALU_8643	11	73981553	73980601	73981600	E115
ALU_umary_ALU_8650	11	76990585	76989201	76991200	E036
ALU_umary_ALU_8650	11	76990585	76989601	76990600	E124
ALU_umary_ALU_8700	11	86195336	86194801	86196000	E123
ALU_umary_ALU_8717	11	88908952	88908601	88909200	E115
ALU_umary_ALU_8788	11	100781393	100781201	100781400	E116
ALU_umary_ALU_8788	11	100781393	100781201	100782600	E032
ALU_umary_ALU_8789	11	100855118	100855001	100855600	E031
ALU_umary_ALU_8792	11	102169772	102169401	102172400	E032
ALU_umary_ALU_8793	11	102348326	102346801	102348400	E043
ALU_umary_ALU_8793	11	102348326	102346801	102350000	E039
ALU_umary_ALU_8793	11	102348326	102346801	102350400	E041
ALU_umary_ALU_8793	11	102348326	102346801	102350600	E033
ALU_umary_ALU_8793	11	102348326	102347001	102348400	E038
ALU_umary_ALU_8793	11	102348326	102347001	102348400	E047
ALU_umary_ALU_8793	11	102348326	102347001	102348600	E048
ALU_umary_ALU_8793	11	102348326	102348001	102348800	E123
L1_umary_LINE1_2191	11	112084617	112082601	112085600	E030
SVA_umary_SVA_526	11	125458962	125458401	125459200	E123
SVA_umary_SVA_526	11	125458962	125458401	125459400	E116
ALU_umary_ALU_8913	11	129759556	129758001	129760600	E037
ALU_umary_ALU_8913	11	129759556	129758401	129760000	E040
ALU_umary_ALU_8913	11	129759556	129758401	129760200	E047
ALU_umary_ALU_8913	11	129759556	129758601	129760400	E038
ALU_umary_ALU_8913	11	129759556	129759401	129760000	E048
ALU_umary_ALU_8913	11	129759556	129759401	129760400	E039
ALU_umary_ALU_8940	12	1057146	1055801	1057200	E115
ALU_umary_ALU_8940	12	1057146	1056001	1057800	E034
ALU_umary_ALU_8940	12	1057146	1056801	1057600	E050
ALU_umary_ALU_8940	12	1057146	1057001	1057400	E036
ALU_umary_ALU_8940	12	1057146	1057001	1057400	E051
ALU_umary_ALU_8940	12	1057146	1057001	1057800	E035
ALU_umary_ALU_8940	12	1057146	1057001	1058000	E038
ALU_umary_ALU_8956	12	4742915	4742601	4743000	E030
ALU_umary_ALU_8971	12	7059242	7056201	7059800	E046
ALU_umary_ALU_8971	12	7059242	7056401	7059800	E051
ALU_umary_ALU_8971	12	7059242	7058001	7059600	E036
ALU_umary_ALU_8971	12	7059242	7058201	7059800	E050
ALU_umary_ALU_8971	12	7059242	7058201	7059800	E062
ALU_umary_ALU_8971	12	7059242	7058201	7060000	E035
ALU_umary_ALU_8971	12	7059242	7058601	7059600	E037
ALU_umary_ALU_8971	12	7059242	7058601	7059600	E045
ALU_umary_ALU_8971	12	7059242	7058601	7059800	E029
ALU_umary_ALU_8971	12	7059242	7058601	7060000	E032
ALU_umary_ALU_8971	12	7059242	7058801	7059600	E031
ALU_umary_ALU_8971	12	7059242	7058801	7059600	E034
ALU_umary_ALU_8971	12	7059242	7058801	7059600	E040
ALU_umary_ALU_8971	12	7059242	7058801	7059600	E047
ALU_umary_ALU_8971	12	7059242	7058801	7059600	E048
ALU_umary_ALU_8971	12	7059242	7059001	7059400	E038
ALU_umary_ALU_8971	12	7059242	7059001	7059400	E043
ALU_umary_ALU_8971	12	7059242	7059001	7059400	E044
ALU_umary_ALU_8971	12	7059242	7059001	7059400	E124
ALU_umary_ALU_8971	12	7059242	7059001	7059600	E039
ALU_umary_ALU_8971	12	7059242	7059001	7059600	E042
ALU_umary_ALU_8982	12	7830054	7827001	7831200	E035
ALU_umary_ALU_8982	12	7830054	7827001	7832600	E050
ALU_umary_ALU_8982	12	7830054	7827201	7830400	E032
ALU_umary_ALU_8982	12	7830054	7827201	7832600	E036
ALU_umary_ALU_8982	12	7830054	7829601	7830400	E116
ALU_umary_ALU_8982	12	7830054	7829801	7830200	E040
ALU_umary_ALU_8982	12	7830054	7829801	7830600	E123
ALU_umary_ALU_8982	12	7830054	7830001	7830400	E037
ALU_umary_ALU_8982	12	7830054	7830001	7830400	E051
ALU_umary_ALU_8988	12	9871162	9858001	9872200	E032
ALU_umary_ALU_8988	12	9871162	9871001	9874000	E031
ALU_umary_ALU_8992	12	10234202	10232401	10235400	E030
ALU_umary_ALU_8992	12	10234202	10232601	10235600	E124
ALU_umary_ALU_8992	12	10234202	10232601	10235800	E029
ALU_umary_ALU_9005	12	12609795	12609001	12611400	E041
ALU_umary_ALU_9005	12	12609795	12609201	12610000	E116
ALU_umary_ALU_9005	12	12609795	12609201	12610200	E029
ALU_umary_ALU_9005	12	12609795	12609201	12610600	E062
ALU_umary_ALU_9005	12	12609795	12609401	12609800	E042
ALU_umary_ALU_9005	12	12609795	12609401	12610200	E043
ALU_umary_ALU_9005	12	12609795	12609401	12611200	E037
ALU_umary_ALU_9005	12	12609795	12609601	12610200	E030
SVA_umary_SVA_536	12	14323416	14323401	14326200	E031
ALU_umary_ALU_9019	12	15104647	15104201	15104800	E048
ALU_umary_ALU_9100	12	27864811	27864601	27865200	E046
ALU_umary_ALU_9100	12	27864811	27864601	27865600	E032
ALU_umary_ALU_9100	12	27864811	27864601	27865600	E047
ALU_umary_ALU_9100	12	27864811	27864601	27865800	E029
ALU_umary_ALU_9100	12	27864811	27864601	27866000	E040
ALU_umary_ALU_9100	12	27864811	27864601	27866600	E034
ALU_umary_ALU_9100	12	27864811	27864801	27865200	E031
ALU_umary_ALU_9100	12	27864811	27864801	27865600	E038
ALU_umary_ALU_9100	12	27864811	27864801	27865600	E039
ALU_umary_ALU_9100	12	27864811	27864801	27865800	E043
ALU_umary_ALU_9100	12	27864811	27864801	27866200	E037
ALU_umary_ALU_9106	12	28289000	28286001	28289000	E123
ALU_umary_ALU_9234	12	58359071	58357801	58360000	E115
ALU_umary_ALU_9291	12	67011588	67009401	67015400	E115
ALU_umary_ALU_9291	12	67011588	67009601	67015400	E116
ALU_umary_ALU_9458	12	98884581	98884201	98885200	E029
ALU_umary_ALU_9458	12	98884581	98884401	98884600	E033
ALU_umary_ALU_9458	12	98884581	98884401	98884600	E039
ALU_umary_ALU_9458	12	98884581	98884401	98885000	E048
ALU_umary_ALU_9458	12	98884581	98884401	98885200	E034
ALU_umary_ALU_9458	12	98884581	98884401	98885400	E031
SVA_umary_SVA_556	12	124066480	124065801	124067400	E030
ALU_umary_ALU_9553	12	124557870	124557601	124558000	E046
ALU_umary_ALU_9553	12	124557870	124557801	124558200	E051
ALU_umary_ALU_9644	13	27050029	27050001	27050200	E051
ALU_umary_ALU_9644	13	27050029	27050001	27050400	E039
ALU_umary_ALU_9644	13	27050029	27050001	27051400	E046
SVA_umary_SVA_565	13	32328983	32328601	32329400	E029
ALU_umary_ALU_9726	13	42726801	42726201	42727200	E116
ALU_umary_ALU_9748	13	46647748	46647201	46648200	E116
ALU_umary_ALU_9763	13	48792420	48791401	48793000	E041
ALU_umary_ALU_9763	13	48792420	48791401	48794000	E039
ALU_umary_ALU_9763	13	48792420	48791801	48794000	E038
ALU_umary_ALU_9771	13	49536621	49536401	49536800	E123
ALU_umary_ALU_9820	13	59377684	59377401	59379000	E035
ALU_umary_ALU_9820	13	59377684	59377401	59379400	E050
ALU_umary_ALU_9820	13	59377684	59377401	59379400	E051
L1_umary_LINE1_2451	13	74613221	74609201	74618000	E043
L1_umary_LINE1_2451	13	74613221	74610001	74617400	E040
L1_umary_LINE1_2451	13	74613221	74610201	74618600	E041
L1_umary_LINE1_2451	13	74613221	74612001	74613400	E044
L1_umary_LINE1_2451	13	74613221	74612001	74615400	E045
L1_umary_LINE1_2451	13	74613221	74612001	74617000	E039
L1_umary_LINE1_2451	13	74613221	74612401	74620200	E037
ALU_umary_ALU_9933	13	76280060	76279401	76280400	E041
ALU_umary_ALU_10010	13	90038686	90038601	90039400	E051
ALU_umary_ALU_10010	13	90038686	90038601	90039800	E050
ALU_umary_ALU_10048	13	95249517	95249201	95249800	E115
ALU_umary_ALU_10064	13	100082627	100081801	100084800	E032
ALU_umary_ALU_10064	13	100082627	100082201	100082800	E116
ALU_umary_ALU_10113	13	111326767	111326601	111327000	E032
ALU_umary_ALU_10125	13	114882021	114881401	114882400	E038
ALU_umary_ALU_10125	13	114882021	114881401	114882400	E124
ALU_umary_ALU_10125	13	114882021	114881801	114882400	E037
ALU_umary_ALU_10125	13	114882021	114882001	114884600	E041
ALU_umary_ALU_10132	14	20950451	20946001	20951600	E037
ALU_umary_ALU_10132	14	20950451	20946801	20951400	E042
ALU_umary_ALU_10132	14	20950451	20948201	20952200	E041
ALU_umary_ALU_10132	14	20950451	20949401	20950600	E040
ALU_umary_ALU_10132	14	20950451	20949801	20952200	E039
ALU_umary_ALU_10183	14	31444309	31442201	31445000	E041
ALU_umary_ALU_10183	14	31444309	31443801	31444400	E043
ALU_umary_ALU_10201	14	34952485	34951201	34952600	E030
SVA_umary_SVA_593	14	35844747	35843001	35846000	E029
SVA_umary_SVA_593	14	35844747	35843401	35845200	E050
SVA_umary_SVA_593	14	35844747	35844001	35846000	E030
SVA_umary_SVA_593	14	35844747	35844001	35846000	E051
SVA_umary_SVA_593	14	35844747	35844201	35846000	E124
SVA_umary_SVA_593	14	35844747	35844601	35846200	E123
ALU_umary_ALU_10299	14	51432094	51430801	51432600	E050
ALU_umary_ALU_10299	14	51432094	51430801	51432600	E051
ALU_umary_ALU_10299	14	51432094	51431801	51434200	E030
ALU_umary_ALU_10309	14	52643767	52639801	52644800	E047
ALU_umary_ALU_10309	14	52643767	52640601	52645600	E046
ALU_umary_ALU_10309	14	52643767	52640801	52644800	E032
ALU_umary_ALU_10309	14	52643767	52641401	52644200	E042
ALU_umary_ALU_10309	14	52643767	52641801	52644800	E041
ALU_umary_ALU_10309	14	52643767	52643201	52644200	E033
ALU_umary_ALU_10309	14	52643767	52643201	52644400	E040
ALU_umary_ALU_10309	14	52643767	52643201	52644400	E043
ALU_umary_ALU_10309	14	52643767	52643201	52644800	E048
ALU_umary_ALU_10309	14	52643767	52643401	52644400	E031
ALU_umary_ALU_10309	14	52643767	52643401	52644800	E038
ALU_umary_ALU_10309	14	52643767	52643601	52645000	E037
ALU_umary_ALU_10309	14	52643767	52643601	52645600	E034
ALU_umary_ALU_10325	14	55795871	55792601	55798800	E037
ALU_umary_ALU_10325	14	55795871	55792601	55799000	E043
ALU_umary_ALU_10325	14	55795871	55795001	55798400	E041
ALU_umary_ALU_10325	14	55795871	55795401	55796200	E038
ALU_umary_ALU_10329	14	56606684	56595601	56607000	E036
ALU_umary_ALU_10329	14	56606684	56597201	56607200	E115
ALU_umary_ALU_10329	14	56606684	56600001	56607800	E035
ALU_umary_ALU_10329	14	56606684	56601001	56607800	E050
ALU_umary_ALU_10329	14	56606684	56606601	56606800	E041
ALU_umary_ALU_10329	14	56606684	56606601	56608200	E051
L1_umary_LINE1_2571	14	59220402	59214801	59220800	E050
L1_umary_LINE1_2571	14	59220402	59218401	59220800	E036
L1_umary_LINE1_2571	14	59220402	59218601	59220600	E029
L1_umary_LINE1_2571	14	59220402	59219401	59220800	E035
L1_umary_LINE1_2571	14	59220402	59220401	59220600	E124
ALU_umary_ALU_10351	14	60741400	60737601	60741400	E039
ALU_umary_ALU_10351	14	60741400	60737601	60741600	E037
ALU_umary_ALU_10351	14	60741400	60737601	60742600	E041
ALU_umary_ALU_10351	14	60741400	60737801	60743800	E043
ALU_umary_ALU_10351	14	60741400	60739401	60741600	E044
ALU_umary_ALU_10351	14	60741400	60739601	60741400	E030
ALU_umary_ALU_10351	14	60741400	60739801	60741400	E047
ALU_umary_ALU_10351	14	60741400	60740201	60741400	E116
ALU_umary_ALU_10351	14	60741400	60740401	60741600	E031
ALU_umary_ALU_10351	14	60741400	60740401	60741600	E050
ALU_umary_ALU_10351	14	60741400	60740601	60741400	E123
ALU_umary_ALU_10537	14	106756949	106755801	106761400	E051
ALU_umary_ALU_10537	14	106756949	106756401	106761400	E050
ALU_umary_ALU_10537	14	106756949	106756601	106760200	E115
ALU_umary_ALU_10537	14	106756949	106756801	106758200	E038
ALU_umary_ALU_10537	14	106756949	106756801	106759200	E033
ALU_umary_ALU_10537	14	106756949	106756801	106759600	E035
ALU_umary_ALU_10622	15	35473633	35473201	35475600	E116
ALU_umary_ALU_10653	15	41039885	41039001	41040800	E030
ALU_umary_ALU_10749	15	59169388	59168601	59169400	E050
L1_umary_LINE1_2659	15	61328974	61326201	61331800	E029
ALU_umary_ALU_10781	15	67294860	67294601	67295200	E029
ALU_umary_ALU_10781	15	67294860	67294801	67295000	E124
SVA_umary_SVA_640	15	70839579	70838201	70840000	E041
ALU_umary_ALU_10819	15	76826019	76819401	76828400	E030
ALU_umary_ALU_10819	15	76826019	76825001	76826800	E124
ALU_umary_ALU_10819	15	76826019	76825401	76826600	E029
ALU_umary_ALU_10885	15	92573054	92573001	92573200	E042
ALU_umary_ALU_10888	15	93372761	93372401	93374400	E031
ALU_umary_ALU_10888	15	93372761	93372401	93374600	E032
ALU_umary_ALU_10888	15	93372761	93372601	93374400	E036
ALU_umary_ALU_10888	15	93372761	93372601	93374400	E124
ALU_umary_ALU_10888	15	93372761	93372601	93374800	E050
ALU_umary_ALU_10888	15	93372761	93372601	93375200	E035
ALU_umary_ALU_10896	15	94715743	94711601	94716000	E030
ALU_umary_ALU_10896	15	94715743	94715401	94715800	E124
ALU_umary_ALU_10896	15	94715743	94715601	94718800	E029
ALU_umary_ALU_10896	15	94715743	94715601	94719000	E050
ALU_umary_ALU_10918	15	99630150	99630001	99630200	E116
ALU_umary_ALU_10975	16	14499317	14499201	14499800	E116
ALU_umary_ALU_10992	16	20777644	20776801	20778400	E050
ALU_umary_ALU_10992	16	20777644	20777401	20780400	E051
ALU_umary_ALU_11003	16	23865300	23858201	23867200	E037
ALU_umary_ALU_11003	16	23865300	23858401	23867000	E041
ALU_umary_ALU_11003	16	23865300	23861601	23874600	E029
ALU_umary_ALU_11003	16	23865300	23863001	23865600	E031
ALU_umary_ALU_11003	16	23865300	23864201	23865800	E050
ALU_umary_ALU_11003	16	23865300	23864201	23866600	E035
ALU_umary_ALU_11003	16	23865300	23864201	23873200	E046
ALU_umary_ALU_11003	16	23865300	23865001	23865400	E030
ALU_umary_ALU_11003	16	23865300	23865001	23866000	E124
ALU_umary_ALU_11112	16	73075313	73072001	73076200	E116
SVA_umary_SVA_673	16	75503334	75501601	75504200	E029
ALU_umary_ALU_11244	17	17734396	17730001	17737800	E047
ALU_umary_ALU_11244	17	17734396	17733001	17734600	E043
ALU_umary_ALU_11244	17	17734396	17733401	17735200	E041
ALU_umary_ALU_11244	17	17734396	17734201	17734400	E038
ALU_umary_ALU_11259	17	21668224	21666801	21669200	E123
ALU_umary_ALU_11262	17	25595069	25595001	25595800	E030
ALU_umary_ALU_11275	17	30893862	30892001	30896400	E116
ALU_umary_ALU_11283	17	32629274	32625601	32630000	E124
ALU_umary_ALU_11283	17	32629274	32628801	32630000	E029
ALU_umary_ALU_11284	17	32734421	32733401	32737000	E115
SVA_umary_SVA_704	17	43660599	43657201	43661000	E040
SVA_umary_SVA_704	17	43660599	43658001	43661000	E048
SVA_umary_SVA_704	17	43660599	43659201	43661000	E047
SVA_umary_SVA_704	17	43660599	43659401	43661000	E042
SVA_umary_SVA_704	17	43660599	43659601	43661000	E038
SVA_umary_SVA_704	17	43660599	43660001	43661000	E034
SVA_umary_SVA_704	17	43660599	43660201	43661000	E032
SVA_umary_SVA_704	17	43660599	43660201	43661000	E037
SVA_umary_SVA_704	17	43660599	43660201	43661000	E046
SVA_umary_SVA_704	17	43660599	43660401	43660600	E062
SVA_umary_SVA_704	17	43660599	43660401	43660800	E033
ALU_umary_ALU_11333	17	46505002	46502201	46505200	E047
ALU_umary_ALU_11333	17	46505002	46503201	46507000	E035
ALU_umary_ALU_11333	17	46505002	46503401	46505600	E031
ALU_umary_ALU_11333	17	46505002	46503601	46505600	E051
ALU_umary_ALU_11333	17	46505002	46503601	46506600	E032
ALU_umary_ALU_11333	17	46505002	46503601	46506600	E050
ALU_umary_ALU_11333	17	46505002	46504001	46506000	E123
ALU_umary_ALU_11333	17	46505002	46505001	46505200	E046
ALU_umary_ALU_11333	17	46505002	46505001	46507200	E036
ALU_umary_ALU_11341	17	48998434	48993601	48998600	E046
ALU_umary_ALU_11341	17	48998434	48993601	48999200	E051
ALU_umary_ALU_11341	17	48998434	48993801	48999200	E050
ALU_umary_ALU_11341	17	48998434	48993801	48999400	E035
ALU_umary_ALU_11341	17	48998434	48994801	48999800	E029
ALU_umary_ALU_11341	17	48998434	48994801	49000400	E036
ALU_umary_ALU_11341	17	48998434	48995001	48999400	E031
ALU_umary_ALU_11373	17	55099030	55096601	55099200	E123
ALU_umary_ALU_11375	17	55926227	55925001	55926400	E050
ALU_umary_ALU_11375	17	55926227	55925201	55926400	E043
ALU_umary_ALU_11375	17	55926227	55925201	55926400	E047
ALU_umary_ALU_11375	17	55926227	55925401	55926400	E037
ALU_umary_ALU_11375	17	55926227	55925401	55926400	E040
ALU_umary_ALU_11375	17	55926227	55925401	55926600	E029
ALU_umary_ALU_11375	17	55926227	55925401	55926600	E031
ALU_umary_ALU_11375	17	55926227	55925401	55926600	E062
ALU_umary_ALU_11375	17	55926227	55926001	55926600	E044
ALU_umary_ALU_11375	17	55926227	55926201	55926400	E038
ALU_umary_ALU_11375	17	55926227	55926201	55926600	E030
ALU_umary_ALU_11375	17	55926227	55926201	55926800	E046
ALU_umary_ALU_11415	17	65546572	65545601	65546600	E046
ALU_umary_ALU_11427	17	68309134	68309001	68309200	E124
ALU_umary_ALU_11456	17	72620217	72620201	72622800	E029
ALU_umary_ALU_11463	17	76347346	76340401	76348600	E037
ALU_umary_ALU_11463	17	76347346	76340801	76348200	E041
ALU_umary_ALU_11463	17	76347346	76341001	76348600	E043
ALU_umary_ALU_11463	17	76347346	76343201	76348600	E032
ALU_umary_ALU_11463	17	76347346	76345601	76348600	E034
ALU_umary_ALU_11463	17	76347346	76345601	76348600	E039
ALU_umary_ALU_11463	17	76347346	76345801	76347400	E030
ALU_umary_ALU_11463	17	76347346	76345801	76348000	E029
ALU_umary_ALU_11463	17	76347346	76345801	76348000	E031
ALU_umary_ALU_11463	17	76347346	76345801	76348600	E036
ALU_umary_ALU_11463	17	76347346	76345801	76348600	E044
ALU_umary_ALU_11463	17	76347346	76346001	76348400	E042
ALU_umary_ALU_11463	17	76347346	76346001	76348400	E051
ALU_umary_ALU_11463	17	76347346	76346001	76348600	E050
ALU_umary_ALU_11463	17	76347346	76346201	76348600	E046
ALU_umary_ALU_11463	17	76347346	76346401	76348200	E045
ALU_umary_ALU_11463	17	76347346	76346801	76347400	E124
ALU_umary_ALU_11464	17	77749713	77749601	77750200	E051
ALU_umary_ALU_11474	17	79120759	79119001	79122000	E030
ALU_umary_ALU_11474	17	79120759	79120001	79120800	E124
ALU_umary_ALU_11474	17	79120759	79120601	79120800	E031
ALU_umary_ALU_11499	18	3111239	3111201	3111600	E123
ALU_umary_ALU_11586	18	23794221	23793201	23795200	E033
ALU_umary_ALU_11586	18	23794221	23793601	23795200	E043
ALU_umary_ALU_11586	18	23794221	23794201	23795200	E040
ALU_umary_ALU_11586	18	23794221	23794201	23795200	E041
ALU_umary_ALU_11586	18	23794221	23794201	23795400	E038
ALU_umary_ALU_11586	18	23794221	23794201	23795400	E039
ALU_umary_ALU_11586	18	23794221	23794201	23795400	E044
ALU_umary_ALU_11586	18	23794221	23794201	23795600	E037
ALU_umary_ALU_11586	18	23794221	23794201	23795600	E048
ALU_umary_ALU_11586	18	23794221	23794201	23796800	E047
SVA_umary_SVA_729	18	47337315	47337001	47338600	E046
ALU_umary_ALU_11714	18	53146075	53145801	53146200	E050
ALU_umary_ALU_11714	18	53146075	53145801	53146600	E051
ALU_umary_ALU_11776	18	63662002	63661601	63662400	E029
ALU_umary_ALU_11801	18	68097058	68096401	68097600	E029
ALU_umary_ALU_11801	18	68097058	68096401	68097600	E124
L1_umary_LINE1_2860	18	74515287	74515201	74515600	E051
L1_umary_LINE1_2860	18	74515287	74515201	74515800	E048
L1_umary_LINE1_2860	18	74515287	74515201	74516200	E032
L1_umary_LINE1_2860	18	74515287	74515201	74516200	E041
L1_umary_LINE1_2860	18	74515287	74515201	74516200	E043
L1_umary_LINE1_2860	18	74515287	74515201	74516200	E046
ALU_umary_ALU_11919	19	30448212	30447201	30449600	E047
ALU_umary_ALU_11919	19	30448212	30447401	30449400	E041
ALU_umary_ALU_11919	19	30448212	30447401	30450800	E039
ALU_umary_ALU_11919	19	30448212	30448201	30449200	E037
ALU_umary_ALU_11919	19	30448212	30448201	30449200	E048
L1_umary_LINE1_2883	19	45444699	45443801	45446000	E116
ALU_umary_ALU_12019	20	2371733	2371401	2371800	E124
ALU_umary_ALU_12019	20	2371733	2371401	2372000	E029
ALU_umary_ALU_12019	20	2371733	2371401	2372800	E032
ALU_umary_ALU_12031	20	5021132	5019201	5021200	E046
L1_umary_LINE1_2901	20	9477936	9476201	9479600	E124
L1_umary_LINE1_2901	20	9477936	9476401	9482600	E029
ALU_umary_ALU_12074	20	13704161	13703001	13704400	E029
ALU_umary_ALU_12074	20	13704161	13703201	13704400	E124
ALU_umary_ALU_12207	20	52273671	52269801	52275200	E036
ALU_umary_ALU_12207	20	52273671	52271601	52274400	E037
ALU_umary_ALU_12207	20	52273671	52271601	52274600	E040
ALU_umary_ALU_12207	20	52273671	52271601	52274600	E048
ALU_umary_ALU_12207	20	52273671	52271601	52275000	E033
ALU_umary_ALU_12207	20	52273671	52271601	52275000	E047
ALU_umary_ALU_12207	20	52273671	52272001	52274600	E032
ALU_umary_ALU_12207	20	52273671	52272001	52274800	E031
ALU_umary_ALU_12207	20	52273671	52272201	52274600	E035
ALU_umary_ALU_12207	20	52273671	52272201	52274600	E039
ALU_umary_ALU_12207	20	52273671	52272201	52275000	E050
ALU_umary_ALU_12207	20	52273671	52272201	52275000	E051
ALU_umary_ALU_12207	20	52273671	52272201	52275200	E030
ALU_umary_ALU_12207	20	52273671	52272201	52276200	E043
ALU_umary_ALU_12207	20	52273671	52272201	52276600	E029
ALU_umary_ALU_12207	20	52273671	52272601	52274600	E042
ALU_umary_ALU_12207	20	52273671	52272801	52274200	E062
ALU_umary_ALU_12207	20	52273671	52272801	52275400	E041
ALU_umary_ALU_12207	20	52273671	52273001	52274400	E045
ALU_umary_ALU_12207	20	52273671	52273401	52274200	E115
ALU_umary_ALU_12241	20	62072498	62071601	62074000	E036
ALU_umary_ALU_12241	20	62072498	62071601	62074200	E046
ALU_umary_ALU_12241	20	62072498	62071801	62072600	E051
ALU_umary_ALU_12241	20	62072498	62071801	62073600	E035
ALU_umary_ALU_12241	20	62072498	62072001	62074000	E041
ALU_umary_ALU_12241	20	62072498	62072001	62074000	E042
ALU_umary_ALU_12241	20	62072498	62072401	62073600	E040
ALU_umary_ALU_12241	20	62072498	62072401	62073800	E043
ALU_umary_ALU_12241	20	62072498	62072401	62074000	E037
ALU_umary_ALU_12241	20	62072498	62072401	62074000	E038
ALU_umary_ALU_12241	20	62072498	62072401	62074000	E039
ALU_umary_ALU_12241	20	62072498	62072401	62074000	E047
ALU_umary_ALU_12241	20	62072498	62072401	62074000	E048
ALU_umary_ALU_12241	20	62072498	62072401	62074000	E116
ALU_umary_ALU_12241	20	62072498	62072401	62074200	E032
ALU_umary_ALU_12341	21	28221359	28220001	28222400	E115
L1_umary_LINE1_2986	22	19210913	19210801	19211400	E036
ALU_umary_ALU_12467	22	28776052	28774401	28777200	E029
ALU_umary_ALU_12467	22	28776052	28776001	28776600	E124
ALU_umary_ALU_12488	22	35180750	35178401	35181200	E050
ALU_umary_ALU_12488	22	35180750	35180401	35181200	E051
ALU_umary_ALU_12506	22	40403251	40403001	40403400	E124
ALU_umary_ALU_12506	22	40403251	40403201	40405000	E029
ALU_umary_ALU_12506	22	40403251	40403201	40406400	E030
L1_umary_LINE1_2991	22	44324605	44323801	44325000	E029
L1_umary_LINE1_2991	22	44324605	44324001	44324800	E036
L1_umary_LINE1_2991	22	44324605	44324401	44325000	E124
ALU_umary_ALU_12536	22	50273378	50272801	50273600	E116
