# Supplementary material for: Human Retrotransposon Insertion Polymorphisms Are Associated with Health and Disease via Gene Regulatory Phenotypes
Source: Front Microbiol. 2017 Aug 2;8:1418. doi: 10.3389/fmicb.2017.01418 (PMC5539088; doi:10.3389/fmicb.2017.01418)
Supplement: TABLE S3 — Expression quantitative trait loci (eQTL) results for disease-linked and enhancer co-located polyTEs. [file Table_3.XLSX]

## Sheet: AFR-Associations
Chr	Pos	TE	Gene	Gene ID	Slope	t Statistic	P-value	FDR
13	49536621	ALU_umary_ALU_9771	SLC7A2	ENSG00000003989	0.277396	7.97589	7.26641e-12	6.28693e-05
6	29892872	ALU_umary_ALU_5054	JPH1	ENSG00000104369	0.238117	7.64057	3.36535e-11	0.000145586
20	52273671	ALU_umary_ALU_12207	EPB41L4B	ENSG00000095203	0.535978	7.50708	6.17928e-11	0.000178211
19	30850007	ALU_umary_ALU_11922	LILRA1	ENSG00000104974	3.16092	7.19961	2.48812e-10	0.000475001
12	92483455	ALU_umary_ALU_9431	IGHV3-20	ENSG00000211946	301.96	7.17782	2.74502e-10	0.000475001
11	7435902	L1_umary_LINE1_2054	IMPG1	ENSG00000112706	0.101852	7.11847	3.58666e-10	0.000517199
2	161430249	ALU_umary_ALU_1693	IGKV1D-12	ENSG00000240834	872.707	7.00767	5.90174e-10	0.000679507
1	116548031	L1_umary_LINE1_118	IGHV2-26	ENSG00000211951	363.661	6.99372	6.28297e-10	0.000679507
2	161430249	ALU_umary_ALU_1693	IGKV1-12	ENSG00000243290	1198.24	6.8411	1.24373e-09	0.00119564
18	12884841	ALU_umary_ALU_11552	RP4-614O4.11	ENSG00000261582	3.81378	6.65572	2.83642e-09	0.0024218
19	30850007	ALU_umary_ALU_11922	RP11-304L19.5	ENSG00000260260	6.43096	6.63719	3.07901e-09	0.0024218
19	30850007	ALU_umary_ALU_11922	TEX22	ENSG00000226174	6.39336	6.52666	5.01758e-09	0.0035885
4	9704849	SVA_umary_SVA_206	KIAA1462	ENSG00000165757	0.0950875	6.51034	5.39185e-09	0.0035885
19	30850007	ALU_umary_ALU_11922	SCNN1D	ENSG00000162572	0.387178	6.46363	6.62219e-09	0.00409253
11	7435902	L1_umary_LINE1_2054	SLC35F4	ENSG00000151812	0.140633	6.44669	7.13399e-09	0.00411491
19	30850007	ALU_umary_ALU_11922	ZNF667	ENSG00000198046	0.411395	6.33716	1.15279e-08	0.00604955
11	35348849	ALU_umary_ALU_8504	ABCC3	ENSG00000108846	0.368895	6.33015	1.18865e-08	0.00604955
19	30850007	ALU_umary_ALU_11922	RP11-122K13.12	ENSG00000235245	1.38772	6.31155	1.2892e-08	0.00619678
19	30850007	ALU_umary_ALU_11922	HAUS3	ENSG00000214367	2.98024	6.2551	1.64884e-08	0.00750836
8	122731020	ALU_umary_ALU_7106	RP4-669L17.2	ENSG00000236601	0.114199	6.19854	2.10833e-08	0.00893578
19	30850007	ALU_umary_ALU_11922	ZNF667-AS1	ENSG00000166770	0.359534	6.19202	2.16887e-08	0.00893578
4	9704849	SVA_umary_SVA_206	IGLV3-21	ENSG00000211662	1166.28	6.16781	2.40889e-08	0.00907817
10	78496693	ALU_umary_ALU_8096	SYT5	ENSG00000129990	0.171564	6.16739	2.41328e-08	0.00907817
13	49536621	ALU_umary_ALU_9771	FERMT1	ENSG00000101311	0.938246	6.13861	2.73358e-08	0.00985461
20	52273671	ALU_umary_ALU_12207	LHFPL3	ENSG00000187416	3.89206	6.0734	3.62268e-08	0.0125374
6	32657952	ALU_umary_ALU_5075	HLA-DQB1-AS1	ENSG00000223534	-6.51471	-6.05675	3.89209e-08	0.0129517
13	49536621	ALU_umary_ALU_9771	SNORD116-20	ENSG00000261069	5.05846	6.0257	4.44849e-08	0.0137967
20	2371733	ALU_umary_ALU_12019	ZCCHC17	ENSG00000121766	3.40767	6.02484	4.46494e-08	0.0137967
20	42310903	ALU_umary_ALU_12175	ALPL	ENSG00000162551	0.847887	6.01375	4.68308e-08	0.0139718
6	29892872	ALU_umary_ALU_5054	GHRLOS	ENSG00000240288	1.90048	5.99631	5.04707e-08	0.0143957
11	7435902	L1_umary_LINE1_2054	NEB	ENSG00000183091	0.153775	5.99087	5.16645e-08	0.0143957
12	92483455	ALU_umary_ALU_9431	PXMP2	ENSG00000176894	19.2858	5.98385	5.32431e-08	0.0143957
3	72016139	ALU_umary_ALU_2429	MCEE	ENSG00000124370	3.25443	5.96052	5.88421e-08	0.0154274
11	7435902	L1_umary_LINE1_2054	RBM44	ENSG00000177483	1.11439	5.92063	6.97925e-08	0.0169329
11	7435902	L1_umary_LINE1_2054	RP4-738P11.3	ENSG00000227777	0.709311	5.92057	6.98115e-08	0.0169329
2	102912450	L1_umary_LINE1_366	DPPA3P2	ENSG00000188831	0.136156	5.91842	7.04556e-08	0.0169329
2	56373531	ALU_umary_ALU_1216	TNS1	ENSG00000079308	1.45757	5.90096	7.59091e-08	0.0177505
11	7435902	L1_umary_LINE1_2054	SLC15A2	ENSG00000163406	4.30725	5.85992	9.04214e-08	0.0205876
1	116548031	L1_umary_LINE1_118	TMEM56	ENSG00000152078	0.263485	5.83219	1.01741e-07	0.022571
11	7435902	L1_umary_LINE1_2054	RP11-409I10.2	ENSG00000259039	0.978214	5.81241	1.10656e-07	0.023935
15	66921115	ALU_umary_ALU_10780	RP11-829H16.2	ENSG00000213867	0.876107	5.80257	1.15375e-07	0.024347
19	30850007	ALU_umary_ALU_11922	HMX2	ENSG00000188816	5.38721	5.79519	1.19043e-07	0.024523
10	73193547	ALU_umary_ALU_8081	NRP2	ENSG00000118257	0.486932	5.75326	1.42164e-07	0.0286049
2	161430249	ALU_umary_ALU_1693	GALNT9	ENSG00000182870	0.51218	5.72518	1.60074e-07	0.030534
1	116548031	L1_umary_LINE1_118	RP11-303E16.3	ENSG00000260213	0.336409	5.72392	1.60926e-07	0.030534
20	42310903	ALU_umary_ALU_12175	IGKV2D-28	ENSG00000242534	550.442	5.72029	1.63412e-07	0.030534
11	7435902	L1_umary_LINE1_2054	RP4-738P11.4	ENSG00000229757	1.13371	5.71519	1.66962e-07	0.030534
20	52369852	ALU_umary_ALU_12208	CTC-248O19.1	ENSG00000253653	0.121403	5.70347	1.75422e-07	0.030534
4	9704849	SVA_umary_SVA_206	STRC	ENSG00000242866	1.20883	5.69864	1.79024e-07	0.030534
11	7435902	L1_umary_LINE1_2054	IGDCC4	ENSG00000103742	0.300905	5.6952	1.8164e-07	0.030534
20	52369852	ALU_umary_ALU_12208	BDKRB2	ENSG00000168398	0.389224	5.69349	1.82952e-07	0.030534
3	72016139	ALU_umary_ALU_2429	EEF1E1	ENSG00000124802	10.4897	5.68643	1.88471e-07	0.030534
2	144010793	L1_umary_LINE1_410	EPS8L1	ENSG00000131037	0.233098	5.68129	1.9259e-07	0.030534
19	30850007	ALU_umary_ALU_11922	RP11-166B2.1	ENSG00000234719	3.75971	5.68059	1.93163e-07	0.030534
11	77905200	ALU_umary_ALU_8655	VPS13B	ENSG00000132549	4.44503	5.67944	1.94101e-07	0.030534
19	30850007	ALU_umary_ALU_11922	ARVCF	ENSG00000099889	0.504626	5.67512	1.97654e-07	0.0305377
8	115604486	ALU_umary_ALU_7074	RPS15AP1	ENSG00000214535	135.681	5.61616	2.53161e-07	0.0383757
20	52369852	ALU_umary_ALU_12208	PRKAG1	ENSG00000181929	43.2773	5.61171	2.57927e-07	0.0383757
17	43383714	ALU_umary_ALU_11326	TAT	ENSG00000198650	0.0388008	5.60789	2.62088e-07	0.0383757
15	22797908	ALU_umary_ALU_10550	RP11-481K16.2	ENSG00000248924	0.471122	5.60423	2.66127e-07	0.0383757
19	30850007	ALU_umary_ALU_11922	ZNF10	ENSG00000256223	3.66866	5.59958	2.71364e-07	0.0384895
7	86968519	ALU_umary_ALU_6178	TP53TG1	ENSG00000182165	-2.76183	-5.57287	3.03416e-07	0.0421117
10	130888837	ALU_umary_ALU_8317	FREM1	ENSG00000164946	0.531857	5.56662	3.11438e-07	0.0421117
11	7435902	L1_umary_LINE1_2054	CTA-134P22.2	ENSG00000225670	0.05966	5.56411	3.14715e-07	0.0421117
8	122731020	ALU_umary_ALU_7106	AC139099.5	ENSG00000262094	0.105582	5.56285	3.16372e-07	0.0421117
8	132942724	ALU_umary_ALU_7166	AC019221.4	ENSG00000243637	0.522476	5.55831	3.22422e-07	0.0422668
6	29892872	ALU_umary_ALU_5054	AF165138.7	ENSG00000243440	1.83189	5.5374	3.51794e-07	0.0448077
8	21879122	SVA_umary_SVA_369	RMI2	ENSG00000175643	8.67009	5.53418	3.56546e-07	0.0448077
11	35348849	ALU_umary_ALU_8504	AS3MT	ENSG00000214435	1.37593	5.53089	3.61451e-07	0.0448077
19	30850007	ALU_umary_ALU_11922	SNHG9	ENSG00000255198	1.53987	5.53019	3.6252e-07	0.0448077
6	29892872	ALU_umary_ALU_5054	GGTA1P	ENSG00000204136	0.0756474	5.52208	3.7496e-07	0.0452689
22	44324605	L1_umary_LINE1_2991	IGHV3-65	ENSG00000253209	9.02586	5.5182	3.81053e-07	0.0452689
11	77905200	ALU_umary_ALU_8655	RP11-234B24.2	ENSG00000255474	0.0358237	5.51764	3.81947e-07	0.0452689
11	72381238	ALU_umary_ALU_8635	C9orf57	ENSG00000204669	0.137078	5.51311	3.89208e-07	0.0453288
20	42310903	ALU_umary_ALU_12175	LAMB1	ENSG00000091136	5.2379	5.51082	3.92931e-07	0.0453288
3	111271467	ALU_umary_ALU_2617	ROCK1P1	ENSG00000263006	-1.90675	-5.49812	4.14234e-07	0.0471575
5	8749528	L1_umary_LINE1_1049	CLDN6	ENSG00000184697	0.0700165	5.49394	4.21473e-07	0.0473585
11	7435902	L1_umary_LINE1_2054	C20orf203	ENSG00000198547	0.01754	5.48612	4.3538e-07	0.0480759
11	7435902	L1_umary_LINE1_2054	FREM2	ENSG00000150893	0.0337312	5.48295	4.4115e-07	0.0480759
6	114078807	ALU_umary_ALU_5489	IGLV2-5	ENSG00000253234	47.3911	5.48111	4.44528e-07	0.0480759
6	114078807	ALU_umary_ALU_5489	BAMBI	ENSG00000095739	1.44683	5.47567	4.54668e-07	0.0483371
6	29892872	ALU_umary_ALU_5054	FITM1	ENSG00000139914	3.18277	5.47385	4.58117e-07	0.0483371
17	55926227	ALU_umary_ALU_11375	TMEM56	ENSG00000152078	0.205535	5.46884	4.67731e-07	0.048757

## Sheet: EUR-Associations
Chr	Pos	TE	Gene	Gene ID	Slope	t Statistic	P-value	FDR
17	43660599	SVA_umary_SVA_704	RP11-259G18.3	ENSG00000262539	1.33514	11.7674	3.32286e-27	2.47055e-20
22	19210913	L1_umary_LINE1_2986	CLTCL1	ENSG00000070371	0.063535	11.046	1.42633e-24	5.30237e-18
17	43660599	SVA_umary_SVA_704	KANSL1-AS1	ENSG00000214401	1.18995	10.436	2.08039e-22	5.15591e-16
17	43660599	SVA_umary_SVA_704	RP11-259G18.2	ENSG00000262500	0.210481	9.89305	1.55156e-20	2.88396e-14
9	33130564	SVA_umary_SVA_401	B4GALT1	ENSG00000086062	-8.28006	-9.75747	4.46614e-20	6.64116e-14
6	33030313	SVA_umary_SVA_282	HLA-DPB2	ENSG00000224557	2.98096	7.74018	1.04967e-13	1.30072e-07
12	58359071	ALU_umary_ALU_9234	XRCC6BP1	ENSG00000166896	1.33275	7.4993	5.21445e-13	5.5385e-07
6	32589834	ALU_umary_ALU_5072	HLA-DRB5	ENSG00000198502	-79.445	-7.42504	8.4868e-13	7.88743e-07
17	43660599	SVA_umary_SVA_704	LRRC37A4P	ENSG00000214425	-0.169003	-7.00911	1.21916e-11	1.00716e-05
6	32657952	ALU_umary_ALU_5075	HLA-DQB1-AS1	ENSG00000223534	-5.01439	-6.99182	1.35872e-11	1.01021e-05
17	43660599	SVA_umary_SVA_704	LRRC37A	ENSG00000176681	1.55734	6.50153	2.70768e-10	0.000183015
3	154966214	ALU_umary_ALU_2829	LILRA1	ENSG00000104974	0.738956	6.36825	5.93916e-10	0.000367981
6	32657952	ALU_umary_ALU_5075	HLA-DQB1	ENSG00000179344	-175.336	-6.32943	7.44875e-10	0.000426012
13	32328983	SVA_umary_SVA_565	CCDC58	ENSG00000160124	3.00223	6.29192	9.26167e-10	0.000491861
8	5506286	ALU_umary_ALU_6548	CDH23	ENSG00000107736	0.156025	6.09763	2.81786e-09	0.00139672
6	33030313	SVA_umary_SVA_282	HLA-DPA1	ENSG00000231389	-112.577	-6.01868	4.39529e-09	0.00204244
2	65163783	ALU_umary_ALU_1256	SLC1A4	ENSG00000115902	-2.79423	-5.85087	1.11408e-08	0.00487247
8	5506286	ALU_umary_ALU_6548	TMEM132B	ENSG00000139364	0.439611	5.81828	1.33149e-08	0.00549982
8	5506286	ALU_umary_ALU_6548	RP11-492E3.2	ENSG00000227619	0.368591	5.80155	1.45866e-08	0.00570796
8	5506286	ALU_umary_ALU_6548	APOC2	ENSG00000234906	1.69259	5.76746	1.75553e-08	0.00652619
7	123194557	ALU_umary_ALU_6352	VARS	ENSG00000204394	11.9959	5.74107	2.02507e-08	0.00716973
11	86195336	ALU_umary_ALU_8700	IGLV7-46	ENSG00000211649	93.2955	5.72464	2.21276e-08	0.00747813
8	5506286	ALU_umary_ALU_6548	CD2	ENSG00000116824	1.07899	5.69768	2.55817e-08	0.00826957
2	227473038	ALU_umary_ALU_2029	IGLV3-27	ENSG00000211658	97.2405	5.68051	2.80506e-08	0.00868984
2	114106446	ALU_umary_ALU_1441	ACY1	ENSG00000243989	3.88947	5.66336	3.07466e-08	0.00914406
14	106756949	ALU_umary_ALU_10537	NPR3	ENSG00000113389	0.333739	5.56875	5.08158e-08	0.0142208
20	9477936	L1_umary_LINE1_2901	FAM110C	ENSG00000184731	0.0768926	5.5442	5.78271e-08	0.0142208
14	106756949	ALU_umary_ALU_10537	AC026703.1	ENSG00000181495	0.172119	5.54384	5.79358e-08	0.0142208
14	106756949	ALU_umary_ALU_10537	PRODH	ENSG00000100033	0.682314	5.54046	5.89764e-08	0.0142208
4	106636862	ALU_umary_ALU_3576	PIK3CA	ENSG00000121879	4.83383	5.53832	5.96413e-08	0.0142208
6	32589834	ALU_umary_ALU_5072	HLA-DRB6	ENSG00000229391	-18.3638	-5.53775	5.98202e-08	0.0142208
8	5506286	ALU_umary_ALU_6548	FBXO27	ENSG00000161243	1.04376	5.53339	6.12057e-08	0.0142208
6	32657952	ALU_umary_ALU_5075	HLA-DRB1	ENSG00000196126	-127.906	-5.52537	6.3835e-08	0.0143822
10	105817214	ALU_umary_ALU_8203	RP1-37N7.3	ENSG00000220161	-0.03636	-5.49235	7.58737e-08	0.0165918
11	100781393	ALU_umary_ALU_8788	HMGN2P19	ENSG00000229367	0.4428	5.4763	8.24944e-08	0.0175242
14	106756949	ALU_umary_ALU_10537	CLSTN2	ENSG00000158258	0.0479823	5.4019	1.21269e-07	0.0250455
10	17712792	SVA_umary_SVA_438	TMEM236	ENSG00000184040	0.0115276	5.38806	1.30218e-07	0.0261667
1	65346960	ALU_umary_ALU_212	VANGL2	ENSG00000162738	0.22166	5.37511	1.39172e-07	0.0272302
1	97717644	ALU_umary_ALU_379	IGLV1-50	ENSG00000211645	92.6898	5.35722	1.52529e-07	0.0290783
9	112908065	ALU_umary_ALU_7651	AC020571.3	ENSG00000229056	0.109356	5.33182	1.7366e-07	0.0322791
14	106756949	ALU_umary_ALU_10537	CDH2	ENSG00000170558	0.594562	5.27444	2.32377e-07	0.0421397
6	32657952	ALU_umary_ALU_5075	HLA-DRB5	ENSG00000198502	-68.9772	-5.2548	2.56596e-07	0.0454237
